# Supplementary material for: Crystal structures of 2,4,6-tri­iodo­benzo­nitrile and 2,4,6-tri­iodo­phenyl isocyanide
Source: Acta Crystallogr E Crystallogr Commun. 2018 Jan 9;74(Pt 2):98–102. doi: 10.1107/S2056989017018217 (PMC5956315; doi:10.1107/S2056989017018217)
Supplement: Supplementary file 1 [file e-74-00098-sup1.cif]

##############################################################################
#                                                                            #
# This CIF contains the data in a paper accepted for publication in          #
# Acta Crystallographica Section E. It conforms to the requirements of       #
# Notes for Authors for Acta Crystallographica Section E, and has been       #
# peer reviewed under the auspices of the IUCr Commission on Journals.       #
#                                                                            #
# Full details of the Crystallographic Information File format               #
# are given in the paper "The Crystallographic Information File (CIF):       #
# a New Standard Archive File for Crystallography" by S. R. Hall, F. H.      #
# Allen and I. D. Brown [Acta Cryst. (1991), A47, 655-685].                  #
#                                                                            #
# The current version of the core CIF dictionary is obtainable from          #
# ftp://ftp.iucr.org/pub/cif_core.dic.                                       #
#                                                                            #
# Software is freely available for graphical display of the structure(s)     #
# in this CIF. For information consult the CIF software page                 #
# http://www.iucr.org/resources/cif/software.                                #
#                                                                            #
# This file may be used for bona fide research purposes within the           #
# scientific community so long as proper attribution is given to the journal # 
# article from which it was obtained.                                        #
#                                                                            #
##############################################################################
data_I3CN
_audit_creation_method     SHELXL-2014/6
_journal_date_recd_electronic     2017-12-14
_journal_date_accepted     2017-12-19
_journal_name_full     'Acta Crystallographica, Section E'
_journal_year     2018
_journal_volume     74
_journal_issue      2
_journal_page_first     98
_journal_page_last     102
_journal_paper_category     GO
_journal_paper_doi     10.1107/S2056989017018217
_journal_coeditor_code     LH5864
_publ_contact_author_name     'Wayland E. Noland'
_publ_contact_author_address
;
Department of Chemistry
University of Minnesota
207 Pleasant St SE
Minneapolis, MN 55455
;
_publ_contact_author_email
;
nolan001@umn.edu
;
_publ_contact_author_fax     '612-626-7541'
_publ_contact_author_phone     '612-624-4052'
_publ_section_title
;
Crystal structures of 2,4,6-triiodobenzonitrile and 2,4,6-triiodophenyl
isocyanide
;
_publ_section_title_footnote     .
loop_
    _publ_author_name
    _publ_author_footnote
    _publ_author_address
    'Noland, Wayland E.' .
;
Department of Chemistry
University of Minnesota
207 Pleasant St SE
Minneapolis, MN 55455
USA
;
    'Britton, Doyle' 'Deceased July 7, 2015.'
;
Department of Chemistry
University of Minnesota
207 Pleasant St SE
Minneapolis, MN 55455
USA
;
    'Sutton, Gregory K.' .
;
Department of Chemistry
University of Minnesota
207 Pleasant St SE
Minneapolis, MN 55455
USA
;
    'Schneerer, Andrew K.' .
;
Department of Chemistry
University of Minnesota
207 Pleasant St SE
Minneapolis, MN 55455
USA
;
    'Tritch, Kenneth J.' .
;
Department of Chemistry
University of Minnesota
207 Pleasant St SE
Minneapolis, MN 55455
USA
;
_publ_section_synopsis
;
The title crystals are isomorphous, and form centrically stacked planar sheets
formed by CN...I and NC...I short contacts.
;
_database_code_depnum_ccdc_archive 'CCDC 1580006'

_chemical_name_systematic     '2,4,6-Triiodobenzonitrile'
_chemical_name_common     I3CN
_chemical_formula_moiety     'C7 H2 I3 N'
_chemical_formula_sum     'C7 H2 I3 N'
_chemical_formula_iupac     'C7 H2 I3 N'
_chemical_formula_weight     480.80
_chemical_melting_point     517
_shelx_space_group_comment
;
The symmetry employed for this shelxl refinement is uniquely defined
by the following loop, which should always be used as a source of
symmetry information in preference to the above space-group names.
They are only intended as comments.
;
_space_group_crystal_system     orthorhombic
_space_group_name_H-M_alt     'I m m a'
_space_group_name_Hall     '-I 2b 2'
loop_
    _space_group_symop_operation_xyz
    'x, y, z'
    '-x, -y+1/2, z'
    '-x, y+1/2, -z'
    'x, -y, -z'
    'x+1/2, y+1/2, z+1/2'
    '-x+1/2, -y+1, z+1/2'
    '-x+1/2, y+1, -z+1/2'
    'x+1/2, -y+1/2, -z+1/2'
    '-x, -y, -z'
    'x, y-1/2, -z'
    'x, -y-1/2, z'
    '-x, y, z'
    '-x+1/2, -y+1/2, -z+1/2'
    'x+1/2, y, -z+1/2'
    'x+1/2, -y, z+1/2'
    '-x+1/2, y+1/2, z+1/2'
_cell_length_a     7.0593(4)
_cell_length_b     10.5346(5)
_cell_length_c     13.0658(6)
_cell_angle_alpha     90
_cell_angle_beta     90
_cell_angle_gamma     90
_cell_volume     971.66(8)
_cell_formula_units_Z     4
_cell_measurement_reflns_used     2721
_cell_measurement_theta_min     2.48
_cell_measurement_theta_max     36.36
_cell_measurement_temperature     100(2)
_exptl_crystal_description     'square bipyramid'
_exptl_crystal_colour     colorless
_exptl_crystal_size_max     0.120
_exptl_crystal_size_mid     0.103
_exptl_crystal_size_min     0.100
_exptl_crystal_density_diffrn     3.287
_exptl_crystal_density_meas     ?
_exptl_crystal_density_method     ?
_exptl_crystal_F_000     840
_exptl_absorpt_coefficient_mu     9.588
_exptl_absorpt_correction_type     multi-scan
_exptl_absorpt_process_details
;
(SADABS; Sheldrick, 1996)
;
_shelx_estimated_absorpt_T_min     0.392
_shelx_estimated_absorpt_T_max     0.447
_exptl_absorpt_correction_T_min     0.2810
_exptl_absorpt_correction_T_max     0.3438
_diffrn_ambient_temperature     100(2)
_diffrn_radiation_type     MoK\a
_diffrn_radiation_wavelength     0.71073
_diffrn_measurement_device_type     'Bruker VENTURE PHOTON-II'
_diffrn_measurement_method     '\f and \w scans'
_diffrn_detector_area_resol_mean     ?
_diffrn_reflns_number     8436
_diffrn_reflns_av_R_equivalents     0.0238
_diffrn_reflns_theta_min     2.484
_diffrn_reflns_theta_max     36.406
_diffrn_reflns_theta_full     25.242
_diffrn_measured_fraction_theta_max     0.992
_diffrn_measured_fraction_theta_full     0.994
_diffrn_reflns_limit_h_min     -9
_diffrn_reflns_limit_h_max     11
_diffrn_reflns_limit_k_min     -17
_diffrn_reflns_limit_k_max     17
_diffrn_reflns_limit_l_min     -21
_diffrn_reflns_limit_l_max     21
_refine_special_details     ?
_reflns_number_total     1303
_reflns_number_gt     1261
_reflns_threshold_expression     'I > 2\s(I)'
_refine_ls_structure_factor_coef     Fsqd
_refine_ls_matrix_type     full
_refine_ls_R_factor_all     0.0142
_refine_ls_R_factor_gt     0.0134
_refine_ls_wR_factor_gt     0.0298
_refine_ls_wR_factor_ref     0.0302
_refine_ls_goodness_of_fit_ref     1.183
_refine_ls_restrained_S_all     1.183
_refine_ls_number_reflns     1303
_refine_ls_number_parameters     40
_refine_ls_number_restraints     0
_refine_ls_hydrogen_treatment     constr
_refine_ls_weighting_scheme     calc
_refine_ls_weighting_details
              'w=1/[\s^2^(Fo^2^)+(0.0078P)^2^+1.2371P] where P=(Fo^2^+2Fc^2^)/3'
_atom_sites_solution_hydrogens     geom
_atom_sites_solution_primary     ?
_atom_sites_solution_secondary     ?
_refine_ls_shift/su_max     0.001
_refine_ls_shift/su_mean     0.000
_refine_diff_density_max     0.890
_refine_diff_density_min     -0.598
_refine_ls_extinction_method
;
SHELXL2014 (Sheldrick, 2015b)
;
_refine_ls_extinction_coef     0.00199(9)
_refine_ls_extinction_expression
                                  'Fc^*^=kFc[1+0.001xFc^2^\l^3^/sin(2\q)]^-1/4^'
loop_
    _atom_type_symbol
    _atom_type_description
    _atom_type_scat_dispersion_real
    _atom_type_scat_dispersion_imag
    _atom_type_scat_source
    'C' 'C' 0.0033 0.0016
                         'International Tables Vol C Tables 4.2.6.8 and 6.1.1.4'
    'H' 'H' 0.0000 0.0000
                         'International Tables Vol C Tables 4.2.6.8 and 6.1.1.4'
    'I' 'I' -0.4742 1.8119
                         'International Tables Vol C Tables 4.2.6.8 and 6.1.1.4'
    'N' 'N' 0.0061 0.0033
                         'International Tables Vol C Tables 4.2.6.8 and 6.1.1.4'
_computing_data_collection
;
APEX3 (Bruker, 2012)
;
_computing_cell_refinement
;
SAINT (Bruker, 2012)
;
_computing_data_reduction
;
SAINT (Bruker, 2012)
;
_computing_structure_solution
;
SHELXT2014 (Sheldrick, 2015a)
;
_computing_structure_refinement
;
SHELXL2014 (Sheldrick, 2015b)
;
_computing_molecular_graphics
;
Mercury (Macrae <i>et al.</i>, 2008)
;
_computing_publication_material
;
publCIF (Westrip, 2010)
;
loop_
    _atom_site_type_symbol
    _atom_site_label
    _atom_site_fract_x
    _atom_site_fract_y
    _atom_site_fract_z
    _atom_site_U_iso_or_equiv
    _atom_site_adp_type
    _atom_site_calc_flag
    _atom_site_occupancy
    _atom_site_disorder_assembly
    _atom_site_disorder_group
    I I2 0.5000 0.46395(2) 0.83491(2) 0.01267(4) Uani d 1 . .
    I I4 0.5000 0.7500 0.43429(2) 0.01359(4) Uani d 1 . .
    N N7 0.5000 0.7500 1.00506(18) 0.0167(4) Uani d 1 . .
    C C1 0.5000 0.7500 0.80692(18) 0.0103(4) Uani d 1 . .
    C C2 0.5000 0.63456(15) 0.75302(13) 0.0105(3) Uani d 1 . .
    C C3 0.5000 0.63428(16) 0.64671(13) 0.0117(3) Uani d 1 . .
    H H3 0.5000 0.5565 0.6100 0.014 Uiso calc 1 . .
    C C4 0.5000 0.7500 0.59458(19) 0.0113(4) Uani d 1 . .
    C C7 0.5000 0.7500 0.9170(2) 0.0130(4) Uani d 1 . .
loop_
    _atom_site_aniso_label
    _atom_site_aniso_U_11
    _atom_site_aniso_U_22
    _atom_site_aniso_U_33
    _atom_site_aniso_U_12
    _atom_site_aniso_U_13
    _atom_site_aniso_U_23
    I2 0.01764(6) 0.00914(5) 0.01122(5) 0.000 0.000 0.00198(3)
    I4 0.01801(8) 0.01463(7) 0.00812(6) 0.000 0.000 0.000
    N7 0.0218(11) 0.0137(9) 0.0145(9) 0.000 0.000 0.000
    C1 0.0104(9) 0.0113(9) 0.0094(8) 0.000 0.000 0.000
    C2 0.0123(6) 0.0088(6) 0.0104(6) 0.000 0.000 0.0017(5)
    C3 0.0157(7) 0.0095(6) 0.0099(6) 0.000 0.000 0.0002(5)
    C4 0.0121(9) 0.0115(9) 0.0104(9) 0.000 0.000 0.000
    C7 0.0137(10) 0.0120(9) 0.0133(10) 0.000 0.000 0.000
_geom_special_details
;
 All esds (except the esd in the dihedral angle between two l.s. planes)
 are estimated using the full covariance matrix.  The cell esds are taken
 into account individually in the estimation of esds in distances, angles
 and torsion angles; correlations between esds in cell parameters are only
 used when they are defined by crystal symmetry.  An approximate (isotropic)
 treatment of cell esds is used for estimating esds involving l.s. planes.
;
loop_
    _geom_bond_atom_site_label_1
    _geom_bond_atom_site_label_2
    _geom_bond_site_symmetry_2
    _geom_bond_distance
    _geom_bond_publ_flag
    I2 C2 . 2.0916(16) ?
    I4 C4 . 2.094(2) ?
    N7 C7 . 1.151(3) ?
    C1 C2 . 1.405(2) ?
    C1 C2 2_665 1.405(2) ?
    C1 C7 . 1.438(3) ?
    C2 C3 . 1.389(2) ?
    C3 C4 . 1.396(2) ?
    C3 H3 . 0.9500 ?
    C4 C3 2_665 1.396(2) ?
loop_
    _geom_angle_atom_site_label_1
    _geom_angle_atom_site_label_2
    _geom_angle_atom_site_label_3
    _geom_angle_site_symmetry_1
    _geom_angle_site_symmetry_3
    _geom_angle
    _geom_angle_publ_flag
    C2 C1 C2 . 2_665 119.9(2) ?
    C2 C1 C7 . . 120.07(11) ?
    C2 C1 C7 2_665 . 120.07(11) ?
    C3 C2 C1 . . 120.19(16) ?
    C3 C2 I2 . . 120.65(12) ?
    C1 C2 I2 . . 119.16(13) ?
    C2 C3 C4 . . 119.07(16) ?
    C2 C3 H3 . . 120.5 ?
    C4 C3 H3 . . 120.5 ?
    C3 C4 C3 2_665 . 121.6(2) ?
    C3 C4 I4 2_665 . 119.19(11) ?
    C3 C4 I4 . . 119.19(11) ?
    N7 C7 C1 . . 180.0 ?
loop_
    _geom_torsion_atom_site_label_1
    _geom_torsion_atom_site_label_2
    _geom_torsion_atom_site_label_3
    _geom_torsion_atom_site_label_4
    _geom_torsion_site_symmetry_1
    _geom_torsion_site_symmetry_2
    _geom_torsion_site_symmetry_3
    _geom_torsion_site_symmetry_4
    _geom_torsion
    _geom_torsion_publ_flag
    C2 C1 C2 C3 2_665 . . . 0.0000(10)
                                     ?
    C7 C1 C2 C3 . . . . 180.0000(10)
                                   ?
    C2 C1 C2 I2 2_665 . . . 180.0000(10)
                                       ?
    C7 C1 C2 I2 . . . . 0.0000(10)
                                 ?
    C1 C2 C3 C4 . . . . 0.0000(10)
                                 ?
    I2 C2 C3 C4 . . . . 180.0000(10)
                                   ?
    C2 C3 C4 C3 . . . 2_665 0.0000(10)
                                     ?
    C2 C3 C4 I4 . . . . 180.0000(10)
                                   ?
_shelx_hkl_file
;
   4   0   0  990.10   24.30
  -4   0   0 1000.00   24.28
   6   0   0  516.41   15.41
  -6   0   0  509.34   15.29
   8   0   0  262.68    6.54
   8   0   0  277.36    6.40
  10   0   0  118.54    3.36
  10   0   0  120.92    3.58
  -1   1   0    0.26    0.05
   1  -1   0    0.14    0.04
  -1  -1   0    0.29    0.04
  -1   1   0    0.20    0.04
   1  -1   0    0.23    0.05
  -3   1   0    0.04    0.04
   3  -1   0    0.05    0.04
   3   1   0    0.04    0.03
   3   1   0    0.11    0.04
   3  -1   0    0.12    0.05
   3   1   0    0.06    0.04
  -3   1   0    0.13    0.05
   5   1   0    0.07    0.06
   5  -1   0    0.09    0.06
  -5  -1   0    0.00    0.04
   5   1   0    0.00    0.06
  -5   1   0    0.09    0.07
   5  -1   0    0.06    0.06
   5   1   0    0.17    0.07
   7  -1   0    0.15    0.12
   7   1   0    1.08    0.22
   9   1   0   -0.05    0.10
   9  -1   0    0.10    0.14
  11   1   0   -0.30    0.14
  11  -1   0    0.02    0.16
  11  -1   0    0.04    0.21
  11   1   0    0.67    0.27
   0   2   0   20.32    0.54
   0  -2   0   21.06    0.46
   0   2   0   21.18    0.46
   0  -2   0   21.05    0.56
   0  -2   0   20.51    0.54
   0   2   0   18.85    0.55
   2  -2   0   20.93    0.65
  -2  -2   0   21.59    0.61
  -2   2   0   21.40    0.64
   2  -2   0   20.31    0.63
   2   2   0   21.20    0.66
   2   2   0   20.53    0.56
  -2   2   0   21.17    0.64
   4   2   0   18.64    0.61
  -4   2   0   17.04    0.65
   4   2   0   18.04    0.65
   4  -2   0   18.04    0.68
   4  -2   0   17.45    0.66
   6  -2   0   10.72    0.59
   6   2   0   11.57    0.54
   6   2   0   10.63    0.53
   8  -2   0    4.94    0.46
   8   2   0    4.99    0.49
   8   2   0    5.30    0.41
  10  -2   0    2.60    0.44
  10   2   0    1.83    0.40
  10  -2   0    1.86    0.40
  10   2   0    2.35    0.34
   1  -3   0    0.11    0.05
   1   3   0    0.16    0.03
  -1   3   0    0.15    0.05
  -1  -3   0    0.12    0.04
  -1   3   0    0.13    0.05
   1  -3   0    0.18    0.06
   3   3   0    0.19    0.06
  -3   3   0    0.43    0.10
   3  -3   0    0.18    0.07
  -5   3   0    0.17    0.08
   5   3   0    0.52    0.12
  -5   3   0    0.22    0.10
   7   3   0    0.11    0.09
   7   3   0    0.05    0.09
   7  -3   0   -0.01    0.10
   9  -3   0    0.05    0.14
   9   3   0    0.05    0.08
   9  -3   0   -0.06    0.14
   9   3   0   -0.14    0.21
  11  -3   0   -0.24    0.14
  11   3   0   -0.22    0.19
  11   3   0   -0.12    0.14
  11  -3   0   -0.18    0.18
   0  -4   0  556.04   14.24
   0   4   0  581.71   14.31
  -2   4   0  499.05   14.34
  -2  -4   0  514.54   11.28
  -2  -4   0  499.13   11.26
   2  -4   0  511.39   14.45
   4  -4   0  317.07   12.00
  -4   4   0  328.52   11.60
   6   4   0  188.86    4.32
  -6   4   0  185.92    4.53
   6  -4   0  186.83    4.60
   6   4   0  182.96    4.52
   8   4   0   89.64    2.68
   8   4   0   91.70    2.44
   8  -4   0   89.71    2.71
  10   4   0   44.36    1.78
  10  -4   0   41.42    1.74
  10  -4   0   39.19    1.68
  10   4   0   40.87    1.45
   1   5   0    0.23    0.07
   1  -5   0    0.13    0.07
  -1  -5   0    0.28    0.07
   1  -5   0    0.33    0.05
   1   5   0    0.47    0.05
   1   5   0    0.29    0.09
   1  -5   0    0.74    0.14
   3   5   0    0.08    0.05
   3  -5   0    0.10    0.08
  -3   5   0    0.23    0.09
  -7   5   0    0.15    0.12
   7  -5   0    0.04    0.08
   7   5   0    0.40    0.16
   9  -5   0    0.11    0.15
   9   5   0   -0.14    0.12
   9   5   0    0.05    0.09
   9  -5   0    0.01    0.16
  11  -5   0   -0.12    0.19
  11  -5   0    0.15    0.23
   0   6   0   54.19    1.53
   0   6   0   54.45    1.47
   0  -6   0   54.90    1.42
   0  -6   0   53.54    1.54
   0  -6   0   53.99    1.18
   2   6   0   44.71    1.12
   2  -6   0   44.84    1.36
   2  -6   0   43.70    1.51
  -2  -6   0   44.42    1.23
  -2   6   0   45.89    1.38
   2   6   0   43.67    1.32
   2   6   0   45.01    1.21
   4   6   0   28.08    0.93
   4   6   0   29.09    0.94
  -4   6   0   28.12    1.06
   4   6   0   29.62    0.87
  -4  -6   0   27.45    0.94
   6  -6   0   15.05    0.83
   6   6   0   15.86    0.63
   6   6   0   15.73    0.75
  -6   6   0   16.21    0.81
   8  -6   0    9.18    0.66
  -8   6   0    8.24    0.63
   8  -6   0    8.85    0.69
   8   6   0    8.74    0.63
   8   6   0    7.66    0.70
  10  -6   0    4.22    0.53
  10   6   0    3.64    0.35
  10   6   0    3.48    0.48
  10  -6   0    4.23    0.51
   1  -7   0    0.11    0.07
   1   7   0    0.27    0.09
   1   7   0    0.42    0.04
  -3   7   0    0.38    0.13
   3   7   0    0.32    0.10
   3   7   0    0.50    0.14
   5   7   0    0.01    0.06
  -5   7   0   -0.04    0.06
   5  -7   0    0.33    0.14
   5   7   0   -0.05    0.06
   7   7   0   -0.09    0.06
  -7   7   0    0.24    0.14
   7   7   0   -0.05    0.08
   7  -7   0    0.21    0.13
   9  -7   0   -0.25    0.12
   9   7   0    0.10    0.09
   9  -7   0   -0.01    0.14
   9   7   0    0.17    0.16
   0  -8   0   57.38    1.55
   0   8   0   53.54    1.58
   0   8   0   55.99    1.69
   2  -8   0   50.60    1.27
  -2  -8   0   49.65    1.42
  -2   8   0   49.97    1.95
   2  -8   0   49.60    1.58
   2   8   0   49.58    1.43
   2   8   0   49.62    1.21
   2   8   0   51.39    1.57
   4   8   0   36.47    1.08
  -4   8   0   35.36    1.31
   4   8   0   35.38    1.28
  -4  -8   0   33.68    1.14
   4  -8   0   35.36    1.34
   6   8   0   22.08    0.91
   6   8   0   22.03    0.98
   6  -8   0   22.17    1.10
   6   8   0   22.02    0.80
  -6   8   0   21.62    1.04
   8   8   0   11.04    0.71
   8  -8   0   12.26    0.86
   8   8   0   11.85    0.73
   8  -8   0   12.59    0.78
  -8   8   0   11.48    0.80
  10   8   0    6.52    0.62
  10  -8   0    5.05    0.58
   1   9   0    0.48    0.16
  -1  -9   0    0.50    0.13
   1  -9   0    0.25    0.10
  -1   9   0    0.07    0.09
   1   9   0    0.05    0.06
   3  -9   0    0.16    0.07
   3   9   0   -0.04    0.06
   3   9   0    0.14    0.08
   3  -9   0    0.09    0.10
  -3   9   0   -0.03    0.06
  -3  -9   0    0.17    0.09
   3   9   0    0.32    0.13
  -5   9   0    0.18    0.13
   5   9   0    0.01    0.05
   5  -9   0    0.03    0.09
   5   9   0    0.24    0.12
   5   9   0    0.15    0.09
   7   9   0   -0.04    0.07
   7   9   0   -0.05    0.10
   7  -9   0    0.03    0.11
   7   9   0    0.02    0.11
  -7   9   0    0.19    0.14
   7  -9   0   -0.10    0.10
   9   9   0   -0.09    0.12
   9   9   0   -0.24    0.13
   9  -9   0    0.08    0.17
  -9   9   0   -0.02    0.15
   9  -9   0    0.26    0.19
   0 -10   0  285.62   10.84
   0  10   0  288.57   10.82
   2 -10   0  255.28    5.52
   2 -10   0  261.46    5.52
   4  10   0  195.71    4.80
   4  10   0  194.38    4.35
   4 -10   0  187.52    4.40
  -4 -10   0  190.04    4.58
   4 -10   0  194.95    4.92
   4  10   0  186.88    4.53
  -4  10   0  189.79    4.87
   6 -10   0  120.87    3.19
   6  10   0  125.15    3.17
   6  10   0  123.87    3.05
   6 -10   0  131.26    4.01
   6  10   0  121.84    3.40
  -6  10   0  122.93    3.54
  -8  10   0   67.45    2.37
   8 -10   0   66.73    2.45
   8  10   0   64.59    2.07
  -1 -11   0    0.62    0.20
   1 -11   0    0.41    0.14
   3 -11   0    0.00    0.02
   3  11   0   -0.06    0.07
  -3 -11   0    0.37    0.12
  -3  11   0    0.01    0.10
   3 -11   0   -0.02    0.03
  -5  11   0    0.04    0.12
   5  11   0    0.11    0.07
   5 -11   0    0.02    0.05
  -5 -11   0    0.07    0.08
   5  11   0    0.02    0.10
   5 -11   0    0.07    0.12
  -7  11   0    0.18    0.17
   7 -11   0    0.29    0.18
   7  11   0    0.05    0.11
   7 -11   0    0.01    0.08
   7  11   0   -0.05    0.15
   9 -11   0    0.04    0.19
  -9  11   0    0.10    0.20
   9  11   0   -0.24    0.17
   9 -11   0   -0.13    0.17
   9  11   0    0.04    0.17
   0  12   0   26.77    1.21
   0 -12   0   26.01    1.02
   2  12   0   24.04    1.13
  -2  12   0   22.99    1.14
  -2 -12   0   23.17    0.95
   2 -12   0   24.37    1.01
   4  12   0   18.38    0.97
   4  12   0   16.50    0.50
  -4 -12   0   17.98    0.82
  -4  12   0   15.63    1.08
   6  12   0   11.36    0.56
  -6  12   0   11.83    0.85
   6  12   0   11.49    0.56
   8  12   0    6.45    0.60
   8  12   0    5.88    0.73
   1 -13   0    0.08    0.09
  -1 -13   0    0.05    0.09
   1  13   0   -0.04    0.09
  -1  13   0    0.03    0.10
  -3 -13   0    0.39    0.14
   3  13   0    0.07    0.12
  -3  13   0   -0.07    0.08
   3 -13   0    0.03    0.10
  -5  13   0    0.06    0.13
   5  13   0    0.04    0.09
   5 -13   0   -0.04    0.07
  -7  13   0   -0.04    0.17
   7  13   0   -0.08    0.16
   0  14   0  174.13    4.76
   0 -14   0  178.05    4.42
   2  14   0  150.18    4.28
  -2 -14   0  152.76    3.96
  -2  14   0  163.00    4.41
   2 -14   0  160.10    4.07
  -4  14   0  119.84    3.64
   4  14   0  117.95    3.54
   4 -14   0  126.33    3.45
   6  14   0   81.58    2.67
  -6  14   0   79.84    2.80
  -1 -15   0   -0.16    0.09
  -1  15   0    0.04    0.13
   1 -15   0   -0.16    0.10
   1  15   0   -0.03    0.12
   3 -15   0   -0.11    0.10
  -3  15   0    0.48    0.23
   3  15   0    0.13    0.17
  -3 -15   0   -0.04    0.08
   5  15   0   -0.24    0.13
   5 -15   0    0.02    0.16
   0  16   0    5.74    0.63
   2  16   0    4.77    0.58
   2 -16   0    4.24    0.46
  -2  16   0    4.36    0.56
   4 -16   0    2.05    0.39
   4  16   0    3.09    0.48
   1  17   0    0.09    0.18
  -1 -17   0   -0.14    0.17
  -1  17   0   -0.04    0.15
   1 -17   0    0.06    0.14
   3  17   0   -0.13    0.20
  -1   0   1    2.64    0.13
  -1   0  -1    3.03    0.10
   1   0  -1    2.86    0.13
   1   0   1    3.37    0.14
   1   0   1    2.70    0.13
  -1   0  -1    2.61    0.12
  -1   0   1    2.79    0.11
   1   0   1    2.84    0.10
   1   0  -1    2.55    0.11
   1   0  -1    3.13    0.14
   3   0   1    2.32    0.18
   3   0   1    1.62    0.15
   3   0  -1    1.63    0.14
  -3   0   1    1.88    0.14
   3   0  -1    1.78    0.14
  -3   0  -1    1.72    0.14
   5   0   1    0.93    0.13
  -5   0  -1    0.95    0.16
   5   0  -1    1.38    0.17
   5   0   1    1.04    0.18
  -5   0   1    0.93    0.13
   5   0   1    0.81    0.16
   5   0  -1    1.07    0.15
   7   0  -1    0.66    0.21
   7   0   1    0.35    0.14
   7   0  -1    0.42    0.14
   9   0   1    0.23    0.14
   9   0  -1   -0.02    0.11
  11   0  -1   -0.08    0.14
  11   0   1   -0.21    0.14
  11   0  -1   -0.16    0.18
  11   0   1   -0.20    0.13
   0   1  -1   14.21    0.36
   0  -1  -1   13.52    0.33
   0  -1  -1   13.58    0.36
   0  -1   1   14.02    0.36
   0  -1  -1   14.37    0.38
   0   1  -1   14.51    0.36
   0   1   1   14.63    0.38
   0   1   1   15.13    0.35
   0  -1   1   14.09    0.35
   0   1   1   14.48    0.37
  -2   1   1   15.24    0.48
  -2  -1  -1   15.25    0.46
  -2   1   1   15.57    0.50
   2  -1   1   15.57    0.50
   2   1  -1   16.29    0.43
   2   1  -1   15.89    0.50
   2  -1   1   15.63    0.47
   2   1   1   15.29    0.49
   2  -1  -1   15.42    0.49
  -2   1  -1   16.61    0.51
  -2   1  -1   16.19    0.52
   2  -1  -1   15.42    0.54
  -2  -1   1   15.95    0.42
   2   1   1   16.87    0.48
  -4  -1  -1   15.40    0.55
  -4   1   1   14.87    0.56
   4  -1   1   14.67    0.55
   4  -1   1   14.58    0.60
   4   1  -1   15.28    0.53
   4   1  -1   15.56    0.57
  -4   1  -1   15.18    0.58
   4  -1  -1   15.04    0.58
   4   1   1   14.68    0.52
   4  -1  -1   15.06    0.58
  -4   1  -1   15.90    0.56
  -4  -1   1   14.97    0.51
   4   1   1   15.16    0.59
   4   1   1   14.39    0.56
  -6   1   1    9.78    0.51
   6  -1   1    9.68    0.54
   6   1  -1   10.81    0.51
   6  -1   1    9.57    0.50
  -6  -1  -1    8.85    0.48
   6   1  -1    9.47    0.57
   6   1  -1    9.15    0.50
   6   1   1    9.43    0.52
   6  -1  -1    9.65    0.54
  -6  -1   1    9.64    0.52
   8  -1   1    4.56    0.43
   8   1  -1    5.10    0.41
   8   1  -1    4.59    0.46
   8   1   1    4.46    0.41
   8  -1  -1    4.65    0.47
   8  -1  -1    5.19    0.46
  10  -1   1    1.69    0.38
  10   1  -1    1.90    0.41
  10  -1   1    1.47    0.37
  10   1  -1    1.75    0.32
  10   1   1    1.33    0.35
  10  -1  -1    2.00    0.41
  10   1   1    1.09    0.28
  10  -1  -1    1.77    0.34
  -1   2   1  405.25   10.54
   1  -2   1  419.88   10.58
  -1  -2  -1  402.15    8.92
   1  -2  -1  382.68   10.41
  -1  -2   1  398.70    9.44
   1   2   1  396.56    8.93
  -1   2  -1  430.96   10.62
  -1  -2   1  394.49    9.41
  -3   2   1  277.71    9.17
   3   2  -1  285.36    7.58
   3  -2   1  287.51    9.20
  -3  -2  -1  291.06    7.27
  -3  -2   1  296.25    7.66
   3   2   1  257.39    7.49
  -3   2  -1  292.54    9.23
   3  -2  -1  290.33    9.32
  -5   2   1  164.56    3.86
   5   2  -1  167.68    3.84
   5  -2   1  161.38    3.84
   5   2  -1  157.12    3.81
   5  -2  -1  159.45    3.87
   5   2   1  161.24    3.75
   5   2   1  162.67    3.86
  -5   2  -1  166.32    3.89
  -5  -2   1  163.92    3.71
   7   2  -1   90.84    2.57
   7   2  -1   89.96    2.35
   7  -2   1   84.74    2.50
   7  -2  -1   88.98    2.50
   7  -2  -1   91.33    2.58
   9   2  -1   40.88    1.41
   9  -2   1   41.42    1.60
   9  -2  -1   40.70    1.55
   9   2   1   40.29    1.46
  11   2  -1   17.98    1.19
  11  -2   1   19.04    1.15
  11  -2   1   17.17    1.05
  11  -2  -1   16.42    1.10
  11  -2  -1   18.15    1.02
  11   2   1   17.35    0.96
  11   2   1   17.67    1.13
   0   3  -1   68.26    2.85
  -2  -3  -1   55.53    1.37
   2  -3   1   53.60    1.41
   2   3  -1   54.53    1.36
   2   3  -1   54.77    1.35
   2  -3   1   54.51    1.41
  -2   3   1   54.34    1.41
  -2   3   1   54.40    1.42
   2  -3  -1   52.86    1.42
  -2   3  -1   54.29    1.41
  -2   3  -1   53.68    1.40
  -2  -3   1   53.27    1.31
   2   3   1   54.73    1.35
   2  -3  -1   54.79    1.43
  -4   3   1   33.27    1.07
   4   3  -1   33.07    0.90
   4  -3   1   32.55    1.08
  -4   3   1   32.20    1.05
   4   3  -1   33.92    0.99
   4  -3   1   32.54    1.04
   4   3  -1   32.64    1.04
  -4   3  -1   34.77    1.05
   4  -3  -1   32.97    1.06
   4   3   1   33.22    0.97
   4  -3  -1   34.40    1.09
   4   3   1   33.46    1.02
   6   3  -1   19.24    0.84
  -6   3   1   19.31    0.85
   6   3  -1   19.36    0.70
   6  -3   1   17.22    0.82
  -6   3  -1   18.98    0.79
   6  -3  -1   17.64    0.81
   6   3   1   18.36    0.73
   6   3   1   16.55    0.68
   8   3  -1    8.94    0.65
   8  -3   1    9.27    0.66
   8  -3  -1    9.54    0.65
   8  -3  -1    9.93    0.69
   8   3   1    8.91    0.65
   8   3   1    8.69    0.55
  10   3  -1    4.56    0.54
  10  -3   1    4.00    0.49
  10   3  -1    4.21    0.41
  10  -3   1    3.90    0.52
  10  -3  -1    5.26    0.58
  10   3   1    4.39    0.54
  10  -3  -1    3.92    0.47
  10   3   1    4.07    0.42
   1   4  -1    0.46    0.07
   1  -4   1    0.67    0.07
  -1   4   1    0.39    0.09
   1  -4   1    0.55    0.11
   1   4  -1    0.46    0.06
   1   4   1    0.53    0.10
   1  -4  -1    0.41    0.09
  -1   4  -1    0.26    0.07
   1   4   1    0.53    0.05
   1   4   1    0.28    0.07
  -3   4   1    0.69    0.14
   3   4  -1    0.52    0.07
   3   4  -1    0.81    0.11
   3  -4   1    0.61    0.13
   3   4  -1    0.64    0.12
   3  -4   1    0.87    0.16
  -3   4  -1    0.31    0.11
   3   4   1    0.43    0.10
   3  -4  -1    0.71    0.15
   3  -4  -1    0.57    0.13
  -3   4  -1    0.63    0.13
   5  -4   1    0.62    0.15
  -5   4   1    0.42    0.14
   5   4  -1    0.47    0.10
   5   4  -1    0.47    0.12
   5  -4   1    0.21    0.12
   5   4  -1    0.60    0.16
   5   4   1    0.49    0.12
   5  -4  -1    0.60    0.16
   7   4  -1    0.34    0.16
  -7   4   1    0.28    0.14
   7  -4   1    0.40    0.18
   7   4  -1    0.26    0.10
   7  -4  -1    0.36    0.15
   7   4   1    0.37    0.16
   7   4   1    0.95    0.19
  -7   4  -1    0.36    0.13
   7  -4  -1    0.31    0.15
   9   4  -1    0.34    0.19
   9  -4   1    0.05    0.16
   9   4  -1    0.08    0.10
   9  -4  -1    0.31    0.18
   9   4   1    0.18    0.12
   9   4   1    0.39    0.20
   9  -4  -1   -0.16    0.11
  11  -4   1   -0.08    0.17
  11  -4  -1    0.13    0.17
  11   4   1   -0.09    0.15
   0  -5  -1  398.60   11.44
   0   5  -1  420.19   11.66
   0   5   1  420.32   11.57
   0  -5   1  432.53   11.81
  -2  -5  -1  349.70    8.47
  -2   5   1  349.78   11.58
   2  -5   1  355.04   11.63
  -2   5  -1  359.66   11.64
  -2  -5   1  372.97    9.28
  -2  -5   1  357.80    9.17
   2   5   1  375.34    8.53
   2  -5  -1  361.90   11.67
   4  -5   1  227.57    5.43
   4   5  -1  235.79    5.26
  -4   5   1  241.35    5.62
   4   5   1  233.76    5.31
   4  -5  -1  229.52    5.46
   6  -5   1  146.24    3.73
   6   5  -1  136.94    3.56
   6   5  -1  148.41    3.50
  -6   5   1  144.73    3.66
   6  -5  -1  135.77    3.66
  -6   5  -1  139.31    3.59
   6   5   1  141.56    3.41
   6   5   1  136.83    3.55
   8  -5   1   68.35    2.29
   8   5  -1   71.31    2.24
   8   5  -1   68.98    1.90
   8   5   1   70.81    2.23
  -8   5  -1   68.60    2.16
   8  -5  -1   69.56    2.23
   8   5   1   70.41    2.01
   8  -5  -1   68.48    2.27
  10  -5   1   33.14    1.52
  10   5  -1   31.21    1.12
  10   5  -1   32.36    1.49
  10  -5   1   31.28    1.50
  10  -5  -1   33.83    1.52
  10   5   1   31.99    1.47
  10   5   1   31.77    1.23
  10  -5  -1   32.33    1.50
   1   6  -1   80.83    2.16
  -1  -6  -1   81.05    2.05
   1  -6   1   79.38    2.16
  -1   6   1   82.30    2.16
   1   6  -1   88.42    1.96
   1  -6   1   83.31    1.90
   1  -6   1   82.19    2.12
  -1   6   1   81.51    2.12
   1   6  -1   81.33    2.01
  -1  -6   1   82.37    1.98
   1   6   1   83.08    1.78
   1   6   1   81.90    2.14
   1  -6  -1   83.27    1.80
   1   6   1   82.04    2.07
  -1  -6   1   81.87    1.88
  -1   6  -1   83.93    2.10
  -1   6  -1   80.68    2.16
   1  -6  -1   81.12    2.16
   1  -6  -1   85.51    1.81
   3  -6   1   59.58    1.82
   3   6  -1   67.03    1.66
  -3   6   1   66.79    1.85
   3   6  -1   62.68    1.64
   3  -6   1   63.34    1.84
  -3   6   1   61.47    1.80
  -3  -6  -1   64.18    1.72
   3  -6  -1   60.68    1.84
   3   6   1   64.37    1.76
   3   6   1   65.64    1.71
   3  -6  -1   67.32    1.87
  -3   6  -1   65.44    1.84
  -3   6  -1   62.64    1.80
   3   6   1   69.00    1.63
   5   6  -1   42.01    1.13
  -5   6   1   40.92    1.41
   5   6  -1   40.38    1.30
   5  -6   1   42.61    1.46
  -5   6  -1   40.79    1.39
   5   6   1   40.47    1.28
   5   6   1   39.84    1.20
   5  -6  -1   39.34    1.42
   7  -6   1   22.22    1.08
   7   6  -1   22.28    1.00
   7   6  -1   22.29    0.78
  -7   6   1   23.28    1.07
   7  -6  -1   20.79    1.05
   7  -6  -1   21.73    0.99
   7   6   1   21.44    0.97
  -7   6  -1   22.83    1.03
   7   6   1   22.23    0.88
   9   6  -1   10.73    0.76
   9  -6   1   10.47    0.80
   9  -6   1   11.47    0.80
   9   6   1   10.97    0.61
   9  -6  -1    9.64    0.76
   9  -6  -1   11.04    0.78
   9   6   1   11.13    0.77
  11  -6   1    5.15    0.60
  11   6  -1    3.85    0.55
  11  -6   1    4.20    0.57
  11  -6  -1    4.33    0.59
  11  -6  -1    4.51    0.60
  11   6   1    4.10    0.57
   0   7   1  173.84    4.11
   0  -7   1  173.60    4.21
   0   7  -1  177.21    4.07
   0  -7  -1  176.11    4.20
   2  -7   1  160.14    3.51
   2   7  -1  158.29    3.59
   2   7  -1  157.42    3.58
  -2   7   1  158.58    3.79
   2  -7   1  153.43    3.84
   2  -7  -1  150.68    3.84
  -2   7  -1  150.88    3.74
   2   7   1  153.95    3.64
   4   7  -1  109.98    2.60
   4   7  -1  110.36    2.91
   4   7  -1  108.26    2.71
   4  -7   1  109.35    2.97
  -4  -7  -1  110.08    2.80
   4   7  -1  111.87    2.73
  -4   7   1  113.29    2.97
  -4   7  -1  110.94    2.94
   4   7   1  112.48    2.70
  -4  -7   1  108.81    2.72
   4   7   1  112.62    2.85
   4  -7  -1  109.52    2.98
   6  -7   1   66.41    2.16
   6   7  -1   66.85    1.97
   6   7  -1   70.60    1.76
  -6   7   1   64.45    2.09
   6  -7  -1   65.57    2.15
   6  -7  -1   66.13    1.97
   6   7   1   67.15    1.84
   6   7   1   66.59    1.97
  -6   7  -1   65.88    2.07
   6   7   1   66.06    1.94
   8   7  -1   35.10    1.09
  -8   7   1   35.24    1.48
   8  -7   1   34.44    1.53
   8   7  -1   35.06    1.40
   8   7   1   36.23    1.41
   8  -7  -1   35.69    1.42
  -8   7  -1   35.56    1.45
   8  -7  -1   34.46    2.15
   8   7   1   34.51    1.21
  10  -7   1   16.19    1.03
  10   7  -1   16.51    1.02
  10  -7   1   16.99    1.09
  10   7   1   16.75    1.28
  10  -7  -1   17.01    1.09
  10   7   1   15.88    0.99
  10  -7  -1   19.59    1.10
  -1   8   1   72.25    2.29
   1  -8   1   68.70    1.63
  -1  -8  -1   71.67    1.90
   1   8  -1   64.22    1.76
   1   8  -1   70.47    2.03
  -1   8   1   70.92    2.03
   1   8  -1   72.24    1.88
   1   8   1   70.94    2.00
   1  -8  -1   72.87    1.93
  -1   8  -1   72.51    2.06
  -1  -8   1   70.82    1.95
   1   8   1   70.50    1.93
  -1   8  -1   70.32    1.94
   3   8  -1   53.87    1.53
   3  -8   1   55.24    1.76
   3   8  -1   58.24    1.48
  -3   8   1   55.56    1.77
  -3  -8  -1   55.07    1.61
   3  -8   1   55.26    1.49
   3   8  -1   55.70    1.52
  -3  -8   1   54.53    1.54
   3  -8  -1   59.57    1.46
   3   8   1   55.08    1.59
   3  -8  -1   57.08    1.79
  -3   8  -1   59.15    1.80
   3   8   1   55.65    1.69
   3   8   1   59.24    1.43
   5   8  -1   40.64    1.40
  -5  -8  -1   38.22    1.29
  -5   8   1   35.81    1.39
   5   8  -1   37.01    1.21
   5   8  -1   37.13    1.36
   5  -8   1   36.79    1.43
   5  -8  -1   36.20    1.43
   5   8   1   37.02    1.16
  -5   8  -1   35.95    1.38
   5   8   1   37.02    1.18
   5   8   1   36.26    1.29
   5  -8  -1   36.15    1.20
   7   8  -1   20.51    0.94
   7  -8   1   21.11    1.11
   7   8  -1   20.85    0.73
  -7   8   1   20.59    1.06
   7  -8  -1   19.60    1.07
  -7   8  -1   20.89    1.04
   7   8   1   20.86    0.93
   7   8   1   21.17    0.83
   7   8   1   19.68    0.93
   7  -8  -1   20.34    0.95
   9   8  -1   10.45    0.73
   9  -8   1   10.20    0.76
  -9   8   1   11.97    0.84
   9  -8   1   10.83    0.85
   9  -8  -1   10.67    0.84
   9   8   1   10.39    0.57
   9  -8  -1   10.38    0.76
  -9   8  -1   10.51    0.78
   9   8   1   11.21    0.75
   9   8   1   10.56    0.69
   0  -9  -1  140.85    3.38
   0  -9   1  138.68    3.30
   0   9  -1  138.29    3.55
   0   9  -1  131.95    3.37
   0   9   1  136.05    3.51
   2   9  -1  114.38    2.93
   2  -9   1  118.65    3.14
  -2  -9  -1  118.31    2.99
  -2   9   1  122.43    3.20
   2  -9   1  118.11    2.73
   2   9  -1  119.25    3.16
   2   9  -1  119.01    2.70
  -2   9  -1  124.13    3.22
   2  -9  -1  119.44    2.62
   2   9   1  112.65    2.99
   2  -9  -1  121.62    2.62
   2   9   1  125.93    3.19
  -2  -9   1  118.36    2.91
  -4   9   1   83.90    2.51
   4   9  -1   89.06    2.19
   4  -9   1   81.17    2.18
  -4  -9  -1   85.90    2.34
   4   9  -1   83.18    2.16
   4  -9   1   85.09    2.53
   4   9  -1   85.43    2.47
   4   9   1   88.86    2.13
   4  -9  -1   84.25    2.54
  -4   9  -1   85.75    2.52
   4  -9  -1   84.96    2.15
   4   9   1   84.20    2.41
  -4  -9   1   84.44    2.24
   6   9  -1   46.82    1.38
   6   9  -1   51.24    1.38
  -6   9   1   49.45    1.81
   6  -9   1   48.88    1.84
   6   9  -1   50.28    1.58
   6   9  -1   50.82    1.75
  -6   9  -1   49.84    1.79
   6   9   1   48.20    1.66
   6  -9  -1   51.32    1.59
   6   9   1   52.75    1.57
   6  -9  -1   49.45    1.86
   8  -9   1   24.48    1.31
  -8   9   1   26.73    1.31
   8   9  -1   26.74    1.22
   8  -9   1   26.68    1.22
   8   9  -1   25.37    0.85
   8   9  -1   25.25    1.13
   8   9   1   26.09    1.14
  -8   9  -1   27.13    1.30
   8  -9  -1   26.09    1.16
   8   9   1   26.14    1.14
   8  -9  -1   25.74    1.34
   8   9   1   26.22    0.98
  10  -9   1   11.22    0.92
  10   9  -1   10.12    0.81
  10   9  -1   11.93    0.81
  10   9   1   13.57    0.86
  10  -9  -1   11.34    0.84
  10  -9  -1   11.76    0.94
   1 -10   1    1.53    0.23
  -1  10   1    1.76    0.32
  -1 -10  -1    1.08    0.20
   1  10  -1    1.07    0.25
  -1  10  -1    1.73    0.27
  -1 -10   1    0.92    0.17
   1 -10  -1    0.90    0.19
   1  10   1    0.77    0.20
  -3 -10  -1    1.68    0.27
  -3  10   1    1.01    0.25
   3 -10   1    0.75    0.13
   3  10  -1    0.69    0.20
   3  10  -1    0.48    0.13
   3  10  -1    0.72    0.12
   3 -10   1    0.91    0.23
   3 -10  -1    0.83    0.11
   3  10   1    1.16    0.25
   3 -10  -1    0.85    0.10
  -3  10  -1    0.82    0.21
   3  10   1    0.94    0.10
  -3 -10   1    0.93    0.17
   5  10  -1    0.55    0.19
   5 -10   1    0.89    0.27
  -5 -10  -1    0.58    0.17
   5  10  -1    0.45    0.12
   5  10  -1    0.55    0.14
  -5  10   1    0.70    0.22
   5  10   1    0.54    0.13
   5 -10  -1    0.62    0.24
   5 -10  -1    0.59    0.14
  -5  10  -1    0.68    0.23
   5  10   1    0.23    0.12
   5  10   1    0.36    0.16
   7 -10   1    0.64    0.20
   7 -10   1    0.60    0.25
   7  10  -1    0.21    0.08
   7  10  -1    0.49    0.17
  -7  10   1    0.17    0.17
   7  10  -1    0.26    0.18
   7 -10  -1    0.40    0.16
   7 -10  -1    0.11    0.16
   7  10   1    0.34    0.12
   7  10   1    0.14    0.14
   7  10   1    0.15    0.12
  -7  10  -1    0.40    0.20
   9  10  -1    0.28    0.16
  -9  10   1    0.36    0.21
   9  10  -1    0.08    0.15
   9 -10   1   -0.04    0.14
  -9  10  -1    0.31    0.20
   9  10   1    0.28    0.18
   9 -10  -1   -0.09    0.16
   9  10   1   -0.05    0.15
   9 -10  -1    0.17    0.36
   0 -11  -1   23.71    0.94
   0 -11   1   22.70    0.87
   0  11   1   21.60    1.03
   0  11  -1   21.26    1.03
  -2 -11  -1   19.82    0.85
   2 -11   1   20.17    0.86
  -2  11   1   20.01    1.00
   2  11  -1   20.53    1.00
  -2  11  -1   19.11    0.99
   2 -11  -1   20.26    0.90
   2  11   1   20.46    0.98
  -2 -11   1   20.40    0.80
   4 -11   1   14.77    0.88
   4  11  -1   14.03    0.69
   4  11  -1   14.59    0.56
  -4 -11  -1   15.12    0.75
   4  11  -1   15.70    0.87
  -4  11   1   15.44    0.90
   4  11   1   15.02    0.51
  -4  11  -1   15.76    0.90
   4  11   1   15.45    0.84
  -4 -11   1   15.24    0.70
   6  11  -1    9.86    0.71
  -6  11   1   10.12    0.76
   6  11  -1    9.61    0.54
   6  11  -1    9.71    0.45
   6 -11   1    9.69    0.76
   6 -11  -1    9.38    0.75
   6  11   1    8.61    0.63
  -6  11  -1    9.75    0.74
   6  11   1    9.68    0.54
   6  11   1    9.35    0.51
   8  11  -1    5.56    0.56
   8  11  -1    5.89    0.52
   8 -11   1    5.30    0.61
  -8  11   1    5.15    0.60
   8  11   1    5.09    0.47
   8 -11  -1    6.23    0.65
   8  11   1    4.52    0.48
  -8  11  -1    6.02    0.63
   1  12  -1   76.41    2.41
  -1 -12  -1   75.24    2.18
   1 -12   1   76.15    2.14
  -1  12   1   74.01    2.39
   1  12   1   73.60    2.36
   1 -12  -1   76.55    2.21
  -1 -12   1   75.90    2.10
  -1  12  -1   74.84    2.42
   3  12  -1   63.18    2.12
  -3  12   1   61.91    2.14
  -3 -12  -1   62.01    1.90
   3 -12  -1   62.45    1.99
  -3 -12   1   60.13    1.79
  -3  12  -1   61.10    2.13
   3  12   1   63.54    2.08
  -5 -12  -1   43.26    1.51
   5  12  -1   41.14    1.27
   5 -12   1   41.77    1.73
   5  12  -1   41.85    1.23
  -5  12   1   41.91    1.72
   5  12  -1   42.38    1.66
   5  12   1   42.32    1.61
  -5  12  -1   43.99    1.75
   5  12   1   42.68    1.40
   7  12  -1   26.21    1.27
  -7  12   1   24.83    1.32
   7  12  -1   24.73    0.99
   7 -12   1   24.22    1.34
  -7  12  -1   25.37    1.32
   7  12   1   24.81    0.95
   7  12   1   24.64    1.18
   7  12   1   23.85    0.94
   0 -13   1   16.26    0.76
   0  13  -1   16.41    0.96
   0  13   1   16.90    0.96
   0 -13  -1   16.25    0.81
  -2 -13  -1   14.67    0.76
   2  13  -1   14.19    0.89
  -2  13   1   14.44    0.91
   2 -13   1   14.62    0.75
  -2  13  -1   14.56    0.99
   2 -13  -1   14.90    0.79
  -2 -13   1   13.92    0.69
   2  13   1   15.01    0.89
  -4 -13  -1   10.39    0.65
  -4  13   1   10.81    0.79
   4  13  -1   10.00    0.87
   4  13   1   10.58    0.74
   4 -13  -1   11.55    0.76
  -4  13  -1   11.18    0.82
  -6  13   1    6.89    0.67
   6  13  -1    6.40    0.60
   6  13   1    6.53    0.46
  -6  13  -1    7.25    0.70
   6  13   1    6.70    0.60
   1 -14   1    3.22    0.35
   1  14  -1    3.05    0.44
  -1 -14  -1    3.04    0.35
  -1  14   1    3.46    0.47
   1  14   1    2.78    0.42
  -1  14  -1    3.22    0.46
   1 -14  -1    3.20    0.38
  -1 -14   1    2.77    0.32
   3 -14   1    2.59    0.36
   3  14  -1    3.04    0.44
  -3  14   1    2.94    0.44
  -3 -14  -1    2.45    0.33
  -3  14  -1    2.75    0.43
   3 -14  -1    1.81    0.43
   3  14   1    1.98    0.39
   5  14  -1    1.90    0.39
  -5  14   1    1.45    0.35
   5  14   1    2.25    0.31
  -5  14  -1    1.29    0.33
   5 -14  -1    1.82    0.37
   5  14   1    1.87    0.36
  -7  14   1    1.12    0.34
   7  14  -1    0.94    0.30
  -7  14  -1    0.84    0.31
   7  14   1    1.39    0.34
   0  15  -1    7.93    0.70
   0 -15  -1    7.88    0.58
   0  15   1    7.15    0.67
  -2 -15  -1    6.94    0.56
  -2  15   1    7.53    0.69
   2  15  -1    7.10    0.66
   2 -15   1    7.53    0.57
  -2  15  -1    6.95    0.66
   2  15   1    7.84    0.70
   2 -15  -1    7.85    0.61
   4  15  -1    5.43    0.59
   4 -15   1    5.56    0.52
  -4  15   1    5.38    0.62
  -4  15  -1    4.91    0.59
   4  15   1    5.41    0.57
   4 -15  -1    4.75    0.51
  -6  15   1    4.31    0.57
   6 -15   1    3.40    0.73
   6 -15  -1    3.42    0.57
   6  15   1    3.44    0.50
  -6  15  -1    4.02    0.55
  -1 -16  -1   34.39    1.37
  -1  16   1   36.09    1.64
   1  16  -1   34.28    1.62
   1  16   1   35.09    1.61
  -1  16  -1   32.59    1.60
   3 -16   1   29.52    1.28
   3  16  -1   29.64    1.47
  -3  16   1   27.82    1.88
   3  16   1   30.22    1.46
   3 -16  -1   30.09    1.33
   2  17  -1   13.73    1.02
  -2  17   1   15.14    1.06
   2  17   1   15.73    1.07
  -2  17  -1   14.77    1.05
   2 -17  -1   15.23    0.91
   2   0  -2   22.84    0.67
  -2   0  -2   22.71    0.65
   2   0   2   23.65    0.66
   2   0   2   22.41    0.57
   2   0   2   22.13    0.65
   2   0  -2   21.86    0.66
  -2   0   2   22.59    0.60
  -2   0  -2   24.04    0.57
   2   0  -2   22.07    0.60
   4   0   2   11.65    0.50
   4   0  -2   11.74    0.50
   4   0   2   12.16    0.51
   4   0  -2   11.66    0.53
   4   0  -2   12.00    0.47
   4   0   2   12.13    0.44
  -4   0  -2   12.12    0.50
  -4   0   2   11.67    0.45
   6   0  -2    6.91    0.41
   6   0   2    7.37    0.40
   6   0   2    6.30    0.43
  -6   0   2    6.40    0.44
   6   0  -2    5.90    0.45
   8   0  -2    3.81    0.44
   8   0   2    3.61    0.39
   8   0  -2    3.24    0.34
  10   0  -2    1.28    0.36
  10   0   2    1.32    0.37
  10   0   2    1.41    0.38
  10   0  -2    1.48    0.30
   1  -1   2   10.75    0.32
   1  -1   2   10.93    0.39
  -1  -1  -2   10.58    0.35
  -1   1   2   10.30    0.33
  -1   1   2   10.96    0.40
  -1   1   2   11.05    0.35
   1  -1   2   10.58    0.35
   1  -1  -2   10.55    0.33
   1   1   2   11.28    0.26
  -1   1  -2   11.14    0.32
  -1  -1   2   10.25    0.34
   1   1   2   10.47    0.34
  -1   1  -2   10.87    0.35
   1  -1  -2   10.92    0.35
  -3   1   2    7.52    0.33
   3  -1   2    7.62    0.36
  -3   1   2    7.97    0.37
  -3  -1  -2    7.41    0.33
   3   1  -2    7.70    0.37
   3   1  -2    8.32    0.29
   3  -1   2    7.38    0.34
   3   1   2    7.53    0.28
   3   1   2    7.50    0.35
   3  -1  -2    7.83    0.35
   3  -1  -2    7.63    0.36
   3  -1  -2    7.22    0.36
  -3  -1   2    7.78    0.28
  -3   1  -2    8.15    0.32
   3   1   2    7.34    0.34
  -3   1  -2    7.33    0.35
  -5   1   2    5.06    0.31
   5  -1   2    4.44    0.29
   5   1  -2    4.60    0.35
   5  -1   2    4.71    0.35
   5   1  -2    4.19    0.31
   5   1  -2    4.51    0.28
   5   1   2    5.01    0.35
  -5  -1   2    4.21    0.26
   5  -1  -2    4.93    0.37
  -5   1  -2    4.24    0.32
   5  -1  -2    4.38    0.32
   5   1   2    4.49    0.32
   5  -1  -2    4.69    0.32
   5   1   2    4.42    0.27
   7   1  -2    2.60    0.27
   7   1  -2    3.17    0.35
   7  -1   2    2.40    0.30
   7   1   2    2.46    0.29
   7  -1  -2    2.89    0.36
  -7  -1   2    1.69    0.23
   7  -1  -2    2.74    0.34
   7   1   2    2.38    0.25
   9   1  -2    1.27    0.45
   9  -1   2    1.15    0.30
   9   1  -2    1.19    0.23
   9   1   2    1.34    0.27
   9  -1  -2    1.16    0.25
  11  -1   2    0.79    0.26
  11  -1   2    0.38    0.23
  11   1  -2    0.60    0.29
  11   1   2    0.51    0.21
  11  -1  -2    0.71    0.25
  11   1   2    0.32    0.27
  11  -1  -2    0.27    0.23
   0  -2  -2  389.70    9.83
   0   2  -2  395.24   10.07
   0  -2   2  394.07   10.04
   0   2   2  394.21    9.85
   2   2  -2  300.62    8.26
   2  -2   2  335.49    9.61
  -2   2   2  324.44    9.64
   2   2   2  318.27    7.58
  -2   2  -2  326.94    9.51
   2   2   2  310.71    7.60
  -2  -2   2  325.99    8.42
   2  -2  -2  322.36    9.59
   4   2   2  193.26    4.43
   6   2  -2  103.65    2.77
   6   2  -2  105.39    2.53
   6  -2   2  108.34    2.77
   6  -2   2   94.23    2.60
   6  -2  -2  105.00    2.71
   6  -2  -2  105.72    2.77
  -6  -2   2   99.14    2.48
   6   2   2  105.80    2.66
   6   2   2   98.49    2.52
   8   2  -2   50.31    1.77
   8  -2   2   50.23    1.74
   8   2  -2   47.67    1.52
   8   2   2   47.94    1.62
   8  -2  -2   51.38    1.69
   8  -2  -2   48.87    1.75
  10  -2   2   22.20    1.16
  10  -2   2   21.43    1.20
  10   2  -2   20.15    0.93
  10   2  -2   21.89    1.19
  10   2   2   22.06    1.07
  10  -2  -2   21.46    1.18
  10   2   2   22.69    1.21
  10  -2  -2   20.77    1.18
   1  -3   2  493.95   13.08
  -1   3   2  492.87   13.00
  -1  -3  -2  474.60   11.45
  -1  -3   2  475.55   11.98
   1   3   2  475.97   11.50
  -1  -3   2  483.62   12.13
  -1   3  -2  516.45   13.18
  -3   3   2  341.21   11.12
   3   3  -2  339.95    8.99
   3  -3   2  359.88   11.21
  -3  -3   2  329.05    9.00
   3   3   2  344.47    7.63
   3   3   2  339.30    7.59
  -3   3  -2  334.70   10.93
   3  -3  -2  341.21   11.12
   5  -3   2  188.54    4.70
   5   3  -2  197.47    4.50
  -5   3   2  199.14    4.60
   5   3   2  194.23    4.41
   7   3  -2  100.61    2.53
   7   3  -2  100.99    2.84
   7  -3   2  102.98    2.86
   7   3   2  102.12    2.70
   7   3   2   95.34    2.56
   7  -3  -2  105.38    2.83
   7  -3  -2  103.70    2.85
   9  -3   2   49.64    1.82
   9   3  -2   49.14    1.83
   9   3  -2   47.53    1.49
   9   3   2   48.32    1.65
   9   3   2   41.01    1.94
   9  -3  -2   44.55    1.80
   9  -3  -2   48.67    1.74
  11  -3   2   20.58    1.18
  11  -3  -2   20.29    1.11
  11  -3  -2   18.15    1.67
  11   3   2   19.62    1.03
   0  -4   2   21.85    0.65
   0   4   2   21.67    0.69
   0   4  -2   21.88    0.61
   0  -4   2   21.82    0.61
   0   4  -2   22.56    0.73
   0  -4  -2   22.05    0.69
   0  -4  -2   21.95    0.70
   2  -4   2   16.67    0.62
   2  -4   2   16.14    0.61
   2   4  -2   16.20    0.48
   2   4  -2   16.35    0.45
  -2   4   2   16.54    0.62
   2   4  -2   15.73    0.54
  -2  -4  -2   16.87    0.59
  -2   4  -2   16.10    0.60
   2   4   2   16.06    0.57
  -2  -4   2   15.67    0.49
   2   4   2   15.88    0.55
  -2  -4   2   16.19    0.54
   2  -4  -2   18.44    0.91
  -2   4  -2   16.59    0.62
   2  -4  -2   15.76    0.62
   2  -4  -2   15.91    0.51
  -4   4   2    7.48    0.45
  -4  -4  -2    7.83    0.43
  -4   4   2    8.20    0.45
   4   4  -2    7.00    0.41
   4   4  -2    8.11    0.38
   4  -4   2    7.09    0.44
   4   4  -2    7.63    0.29
   4  -4   2    7.21    0.42
  -4   4  -2    7.35    0.44
   4  -4  -2    7.38    0.40
   4  -4  -2    6.83    0.43
  -4   4  -2    7.96    0.43
   4   4   2    8.34    0.42
   4  -4  -2    7.32    0.44
   6  -4   2    3.60    0.37
  -6   4   2    3.74    0.36
   6   4  -2    3.91    0.25
   6   4  -2    3.71    0.35
   6  -4  -2    3.67    0.36
   6  -4  -2    3.65    0.35
  -6   4  -2    3.73    0.33
   6   4   2    3.34    0.27
   6   4   2    3.61    0.31
   8   4  -2    1.48    0.32
   8   4  -2    1.93    0.22
   8  -4   2    1.91    0.37
   8   4   2    1.81    0.35
   8  -4  -2    1.49    0.31
   8   4   2    1.87    0.27
   8  -4  -2    1.61    0.32
  10  -4   2    1.24    0.36
  10  -4   2    0.45    0.24
  10   4  -2    0.76    0.17
  10   4  -2    0.65    0.25
  10   4   2    0.80    0.23
  10  -4  -2    1.12    0.32
  10  -4  -2    0.70    0.27
  10   4   2    1.06    0.32
  -1   5   2   51.32    1.43
  -1  -5  -2   53.02    1.40
   1   5  -2   50.99    1.27
   1  -5   2   48.45    1.28
   1  -5   2   50.29    1.44
   1  -5   2   53.56    1.41
  -1  -5  -2   52.47    1.39
   1  -5  -2   53.18    1.45
   1   5   2   54.10    1.16
   1   5   2   52.58    1.39
  -1   5  -2   51.22    1.38
  -1  -5   2   52.13    1.25
   1   5   2   54.78    1.16
   1   5   2   53.10    1.38
   1  -5  -2   53.08    1.17
  -1  -5   2   43.83    1.31
  -3  -5  -2   40.58    1.19
   3   5  -2   40.22    1.07
  -3   5   2   40.99    1.27
   3  -5   2   38.97    1.24
   3  -5   2   39.72    1.26
  -3   5   2   38.69    1.24
   3   5   2   39.44    1.17
  -3   5  -2   40.28    1.24
   3  -5  -2   42.36    1.13
   3   5   2   40.09    1.15
  -3   5  -2   39.96    1.24
   3  -5  -2   39.53    1.27
   3  -5  -2   39.32    1.27
   5   5  -2   25.98    0.96
  -5   5   2   25.74    1.02
   5  -5   2   25.10    1.02
   5   5  -2   24.92    0.73
   5   5  -2   24.43    0.86
   5  -5  -2   24.58    0.93
   5  -5  -2   25.20    1.02
   5   5   2   24.54    0.87
  -5   5  -2   25.68    0.96
   7   5  -2   12.57    0.72
   7  -5   2   12.66    0.77
  -7   5   2   13.35    0.78
   7   5  -2   13.49    0.63
   7   5   2   12.36    0.71
  -7   5  -2   13.17    0.71
   7  -5  -2   12.95    0.73
   7   5   2   13.67    0.66
   7  -5  -2   12.59    0.75
   9   5  -2    5.87    0.57
   9   5  -2    5.80    0.38
   9  -5   2    5.46    0.57
   9  -5  -2    6.28    0.60
   9   5   2    5.83    0.56
   9  -5  -2    6.56    0.91
   9   5   2    6.63    0.51
  11   5  -2    1.91    0.42
  11  -5   2    2.12    0.55
  11  -5   2    2.49    0.49
  11  -5  -2    3.33    0.49
  11   5   2    2.45    0.49
  11   5   2    2.89    0.43
  11  -5  -2    2.57    0.51
   0   6  -2   87.41    2.17
   0  -6  -2   88.26    2.28
   0   6  -2   87.23    2.05
   0   6   2   88.41    2.27
   0   6   2   93.48    2.29
   0   6  -2   91.52    2.33
   0  -6   2   89.52    2.10
   0  -6  -2   91.91    2.24
   0  -6   2   87.47    2.06
  -2   6   2   74.65    2.05
  -2   6   2   73.45    2.05
   2  -6   2   79.58    2.06
   2   6  -2   73.14    2.06
   2  -6   2   76.14    1.88
   2   6  -2   75.29    1.83
   2   6  -2   78.12    1.87
  -2  -6  -2   75.98    1.98
   2   6  -2   79.36    1.84
   2  -6   2   74.42    2.12
  -2   6  -2   79.86    2.09
  -2  -6   2   75.87    1.84
   2   6   2   77.29    1.77
  -2   6  -2   77.26    2.13
   2  -6  -2   77.46    2.09
   2   6   2   76.40    1.96
   2  -6  -2   77.63    1.79
   4  -6   2   50.14    1.63
   4   6  -2   51.37    1.39
  -4  -6  -2   50.74    1.51
   4   6  -2   52.61    1.26
   4   6  -2   49.38    1.46
  -4   6   2   45.94    1.74
  -4   6  -2   51.79    1.58
   4  -6  -2   51.28    1.44
   4   6   2   51.31    1.47
   4  -6  -2   55.64    1.86
   4   6   2   51.38    1.43
   6  -6   2   28.54    1.21
   6   6  -2   28.94    1.11
  -6   6   2   29.44    1.21
   6   6  -2   29.02    0.85
   6   6   2   28.25    1.08
   6  -6  -2   28.69    1.10
  -6   6  -2   29.49    1.15
   6   6   2   29.29    1.03
   6  -6  -2   33.37    1.28
   8   6  -2   13.60    0.81
   8  -6   2   14.92    0.92
  -8   6   2   13.85    0.85
   8   6  -2   13.62    0.55
   8  -6  -2   13.57    0.86
  -8   6  -2   14.33    0.81
   8   6   2   15.42    0.84
   8   6   2   14.18    0.72
   8  -6  -2   15.00    0.85
  10  -6   2    5.67    0.65
  10   6  -2    6.81    0.66
  10  -6   2    6.94    0.67
  10  -6  -2    6.15    0.63
  10   6   2    6.97    0.64
  10   6   2    7.63    0.56
  10  -6  -2    6.05    0.62
  -1  -7  -2  415.67   11.66
   1  -7   2  411.67   13.36
   1   7  -2  403.52   12.12
  -1   7   2  404.41   13.12
  -1  -7   2  412.06   12.15
   1   7   2  432.95   11.81
  -1   7  -2  407.32   13.25
   1  -7  -2  419.93   13.28
   3   7   2  318.62    7.14
   5  -7   2  207.48    5.16
   5   7  -2  204.02    4.93
   5   7  -2  203.75    4.85
  -5  -7  -2  207.50    4.99
  -5   7   2  209.28    5.14
   5   7  -2  215.36    4.63
   5   7   2  209.57    4.87
   5   7   2  202.07    4.86
   5   7   2  212.93    4.94
  -5   7  -2  211.47    5.09
   5  -7  -2  212.76    4.91
   5  -7  -2  213.08    5.19
  -7   7   2  117.38    3.31
   7   7  -2  114.82    3.15
   7  -7   2  113.19    3.33
   7   7  -2  118.40    2.71
   7   7   2  112.74    2.98
   7  -7  -2  118.75    3.15
   7  -7  -2  116.57    3.34
   7   7   2  113.65    3.03
   7   7   2  115.61    3.11
  -7   7  -2  116.35    3.21
   9   7  -2   57.76    2.05
   9  -7   2   58.34    2.20
   9  -7  -2   59.93    2.07
   9   7   2   53.41    1.81
   9   7   2   59.16    1.84
   9   7   2   59.68    2.04
  -9   7  -2   58.50    2.03
   9  -7  -2   57.23    2.16
   0   8  -2   44.13    1.44
   0  -8  -2   41.09    1.41
   0   8   2   44.03    1.40
   0  -8  -2   45.31    1.35
   0   8  -2   43.59    1.29
   0   8   2   41.76    1.36
   0  -8   2   45.04    1.24
   2   8  -2   35.28    1.45
  -2  -8  -2   36.75    1.21
  -2   8   2   38.87    1.33
   2   8  -2   38.74    1.05
   2  -8   2   40.13    1.31
   2   8  -2   38.14    1.11
   2  -8   2   37.82    1.07
   2   8   2   39.45    0.90
  -2  -8   2   39.50    1.12
   2   8   2   40.32    1.28
  -2   8  -2   37.86    1.36
   2   8   2   36.90    1.20
   2  -8  -2   38.63    0.94
   4  -8   2   25.78    0.93
   4  -8   2   26.54    1.11
   4   8  -2   26.09    0.91
   4   8  -2   25.69    0.80
  -4  -8  -2   27.09    1.01
   4   8  -2   25.43    0.88
   4   8  -2   25.88    1.08
  -4   8   2   27.44    1.12
  -4   8  -2   27.27    1.10
   4   8   2   27.73    0.87
   4  -8  -2   26.99    0.88
   4   8   2   25.79    0.99
   4  -8  -2   26.37    1.12
   6  -8   2   15.59    0.90
  -6   8   2   15.11    0.87
   6   8  -2   16.05    0.53
   6   8  -2   15.00    0.74
   6   8   2   14.09    0.67
   6   8   2   15.61    0.75
  -6   8  -2   15.50    0.84
   6  -8  -2   14.73    0.87
   6   8   2   14.24    0.69
   6  -8  -2   14.83    0.72
   8   8  -2    7.43    0.58
   8   8  -2    7.28    0.32
   8  -8   2    7.23    0.66
  -8   8   2    8.24    0.69
  -8   8  -2    6.96    0.72
   8   8   2    8.01    0.59
   8   8   2    7.43    0.51
   8  -8  -2    8.21    0.61
   8   8   2    7.73    0.54
   8  -8  -2    8.44    0.71
  10  -8   2    2.32    0.43
  10   8  -2    3.38    0.47
  10  -8   2    3.27    0.58
  10  -8  -2    3.00    0.50
  10   8   2    2.89    0.47
   1  -9   2   47.70    1.38
   1   9  -2   48.17    1.18
  -1   9   2   46.10    1.56
  -1  -9  -2   48.69    1.48
   1  -9   2   46.27    1.19
   1   9  -2   49.52    1.61
  -1   9  -2   48.38    1.61
  -1  -9   2   48.44    1.34
   1  -9  -2   48.33    1.49
   3   9  -2   38.15    1.13
   3  -9   2   38.12    1.40
   3   9  -2   39.68    1.42
   3  -9   2   37.37    1.14
  -3   9   2   41.49    1.45
  -3  -9  -2   37.36    1.29
   3  -9  -2   37.40    1.03
   3   9   2   39.21    1.01
  -3   9  -2   39.98    1.44
  -3  -9   2   39.56    1.17
   3   9   2   43.27    1.87
   5   9  -2   25.01    0.77
   5   9  -2   24.28    1.10
  -5   9   2   24.53    1.14
   5   9  -2   27.34    1.13
  -5  -9  -2   24.99    1.04
   5   9  -2   24.44    0.78
   5  -9   2   24.68    1.16
  -5   9  -2   25.42    1.14
   5   9   2   25.83    0.90
   5   9   2   27.01    1.06
   5   9   2   27.15    0.98
   5  -9  -2   25.54    0.92
   5  -9  -2   26.34    1.20
   7  -9   2   14.15    0.92
   7   9  -2   13.97    0.46
   7   9  -2   14.36    0.77
   7   9  -2   15.51    0.89
  -7   9   2   14.53    0.93
  -7   9  -2   15.11    0.89
   7   9   2   15.23    0.72
   7  -9  -2   14.60    0.77
   7   9   2   14.68    0.77
   7   9   2   14.09    0.74
   7  -9  -2   14.74    0.94
   9   9  -2    7.43    0.63
   9   9  -2    7.50    0.65
  -9   9   2    7.38    0.69
   9  -9   2    7.27    0.71
   9  -9   2    7.77    0.66
   9  -9  -2    8.03    0.74
   9   9   2    7.55    0.61
   9  -9  -2    7.55    0.64
   9   9   2    6.60    0.50
   9   9   2    7.63    0.56
   0  10  -2    0.24    0.13
   0 -10   2    0.25    0.05
   0 -10   2    0.42    0.12
   0 -10  -2    0.08    0.08
   2  10  -2   -0.09    0.07
   2 -10   2    0.12    0.10
   2 -10   2    0.09    0.06
  -2  10   2   -0.01    0.08
  -2 -10  -2    0.22    0.11
   2  10   2    0.11    0.11
  -2  10  -2    0.07    0.08
   2 -10  -2    0.05    0.09
  -2 -10   2    0.45    0.11
  -4 -10  -2    0.11    0.10
   4 -10   2    0.21    0.10
   4  10  -2    0.22    0.09
   4  10  -2    0.09    0.08
  -4  10   2    0.02    0.10
   4  10  -2    0.15    0.12
   4 -10   2   -0.06    0.10
  -4  10  -2    0.10    0.12
   4  10   2    0.48    0.17
   4 -10  -2    0.16    0.10
   4  10   2    0.16    0.06
  -4 -10   2    0.25    0.09
   6  10  -2    0.17    0.06
   6  10  -2    0.03    0.12
  -6  10   2    0.20    0.15
   6  10  -2    0.42    0.13
   6 -10  -2    0.06    0.10
   6  10   2    0.24    0.11
   6  10   2    0.03    0.08
  -6  10  -2    0.03    0.11
   6  10   2    0.21    0.12
   8  10  -2   -0.04    0.13
   8  10  -2    0.09    0.15
  -8  10   2    0.02    0.16
   8 -10   2   -0.02    0.13
  -8  10  -2    0.01    0.14
   8  10   2    0.02    0.12
   8  10   2   -0.06    0.13
   8 -10  -2   -0.12    0.12
   8 -10  -2   -0.03    0.14
   8  10   2    0.05    0.13
   1  11  -2  113.09    3.19
  -1 -11  -2  111.61    2.99
   1 -11   2  113.05    2.87
  -1  11   2  113.26    3.16
   1 -11  -2  113.44    3.02
   1  11   2  117.21    3.14
  -1  11  -2  110.02    3.18
  -1 -11   2  113.52    2.82
   3  11  -2   87.52    2.36
   3 -11   2   92.64    2.73
   3  11  -2   89.98    2.19
   3  11  -2   92.34    2.74
  -3 -11  -2   94.07    2.57
  -3  11   2   92.22    2.75
  -3  11  -2   93.20    2.78
   3  11   2   91.24    2.65
  -3 -11   2   92.77    2.37
  -5 -11  -2   62.47    1.98
   5  11  -2   62.12    1.62
  -5  11   2   64.07    2.38
   5  11  -2   61.61    2.11
   5 -11   2   62.99    2.20
   5  11   2   60.62    1.99
   5  11   2   62.90    1.65
  -5  11  -2   63.34    2.17
   7  11  -2   34.60    1.30
   7  11  -2   35.13    1.52
   7 -11   2   36.03    1.65
  -7  11   2   38.06    1.65
   7  11   2   36.81    1.42
   7  11   2   36.04    1.25
  -7  11  -2   34.57    1.55
   7  11   2   37.54    1.28
   9 -11   2   17.79    1.02
   9 -11   2   19.29    1.23
   9  11  -2   18.94    1.10
  -9  11   2   20.06    1.22
  -9  11  -2   21.81    1.49
   0 -12  -2   86.43    2.43
   0  12  -2   82.20    2.60
   0  12   2   83.49    2.57
   2 -12   2   77.69    2.19
   2  12  -2   77.98    2.47
  -2 -12  -2   77.07    2.27
  -2  12   2   76.79    2.45
  -2 -12   2   76.31    2.08
   2  12   2   77.84    2.40
   2 -12  -2   78.73    2.32
  -2  12  -2   76.93    2.49
   4 -12   2   57.99    2.04
   4  12  -2   57.40    2.02
   4  12  -2   56.25    1.49
  -4 -12  -2   58.14    1.86
  -4  12  -2   55.20    2.21
   4  12   2   55.67    1.92
  -6  12   2   35.79    1.61
   6  12  -2   38.22    1.59
   6 -12   2   35.32    1.63
   6  12  -2   37.29    1.24
  -6  12  -2   38.05    1.63
   6  12   2   36.66    1.15
   6  12   2   37.97    1.32
   6  12   2   37.51    1.47
   8  12  -2   20.41    0.95
   8 -12   2   20.44    1.25
  -8  12   2   19.15    1.33
   8  12  -2   20.94    1.16
   8  12   2   18.12    0.98
  -8  12  -2   19.49    1.18
   1 -13   2    4.84    0.39
  -1  13   2    4.53    0.49
   1  13  -2    4.21    0.48
  -1 -13  -2    4.72    0.43
  -1  13  -2    4.14    0.48
  -1 -13   2    4.18    0.35
   1  13   2    4.90    0.49
   1 -13  -2    4.74    0.44
   3  13  -2    4.61    0.86
   3 -13   2    3.65    0.39
  -3 -13  -2    3.49    0.38
  -3  13   2    3.63    0.46
   3 -13  -2    3.76    0.42
  -3  13  -2    3.41    0.45
   3  13   2    4.23    0.46
   5  13  -2    2.70    0.42
  -5 -13  -2    2.02    0.34
   5  13  -2    2.00    0.21
   5  13  -2    2.91    0.23
  -5  13   2    2.93    0.44
  -5  13  -2    2.23    0.42
   5  13   2    2.39    0.47
   7  13  -2    0.71    0.25
  -7  13  -2    1.66    0.40
   0  14  -2    0.99    0.29
   0  14   2    1.19    0.32
   0 -14  -2    1.37    0.28
  -2  14   2    0.87    0.28
   2  14  -2    1.12    0.30
  -2 -14  -2    0.99    0.23
   2 -14   2    1.38    0.27
  -2  14  -2    0.83    0.28
   2  14   2    1.05    0.34
   2 -14  -2    0.82    0.24
  -4  14   2    0.78    0.27
   4 -14   2    0.69    0.24
  -4 -14  -2    0.60    0.20
   4  14  -2    0.63    0.26
  -4  14  -2    0.72    0.26
   4 -14  -2    0.87    0.26
   4  14   2    0.99    0.27
   6  14  -2    0.72    0.28
   6  14   2    0.24    0.18
   6  14   2    0.72    0.23
  -6  14  -2    0.49    0.24
   1  15  -2    0.67    0.25
  -1  15   2    0.54    0.22
  -1 -15  -2    0.73    0.21
  -1  15  -2    1.00    0.31
   1  15   2    1.41    0.36
   1 -15  -2    0.37    0.17
   3  15  -2    1.27    0.33
  -3 -15  -2    0.66    0.20
   3 -15   2    0.81    0.26
  -3  15   2    0.95    0.28
   3  15   2    0.52    0.24
   3 -15  -2    0.44    0.20
  -3  15  -2    0.69    0.25
   5 -15   2    0.79    0.25
  -5  15   2    0.53    0.27
  -5 -15  -2    0.67    0.23
   5  15  -2    0.36    0.23
   5 -15  -2    0.38    0.23
   5  15   2    0.17    0.20
   5  15   2    0.10    0.15
   0  16   2   24.66    1.31
   0 -16  -2   24.07    1.14
   0  16  -2   24.29    1.34
   2  16  -2   22.58    1.28
  -2 -16  -2   23.36    1.11
  -2  16   2   22.04    1.26
   2 -16  -2   24.37    1.16
  -2  16  -2   23.44    1.31
   2  16   2   24.14    1.28
  -4  16   2   17.05    1.12
   4  16  -2   18.61    1.55
   4 -16  -2   17.52    1.03
  -4  16  -2   16.97    1.13
   4  16   2   16.15    1.01
   1  17  -2   28.17    1.50
  -1  17   2   28.32    1.47
  -1  17  -2   27.51    1.49
   1 -17  -2   29.61    1.31
  -1   0   3  569.24   13.92
   1   0   3  557.21   13.65
   1   0  -3  553.49   13.86
   3   0  -3  416.43   12.05
   3   0   3  430.78   11.78
  -3   0  -3  438.28   11.78
   5   0  -3  247.23    5.66
   7   0   3  138.85    3.51
   7   0  -3  140.65    3.36
   7   0   3  126.31    3.26
   7   0  -3  136.18    3.57
  -7   0   3  130.28    3.42
   9   0   3   63.61    2.11
   9   0  -3   63.81    2.24
   9   0  -3   63.94    1.96
  11   0  -3   28.23    1.65
  11   0   3   27.01    1.57
  11   0   3   26.91    1.34
  11   0  -3   26.31    1.18
   0  -1  -3  131.22    4.34
   0   1   3  129.94    4.31
  -2   1   3  102.44    4.39
   2  -1   3  102.78    4.24
   2  -1  -3  102.96    4.38
   2   1   3  101.56    3.67
   4   1  -3   59.79    1.66
   4   1  -3   63.64    1.54
   4  -1   3   63.16    1.68
   4   1  -3   63.78    1.72
   4  -1   3   63.50    1.58
  -4   1   3   62.22    1.61
   4  -1   3   61.44    1.70
  -4  -1   3   63.14    1.51
  -4   1  -3   62.81    1.55
   4  -1  -3   61.27    1.68
   4   1   3   61.19    1.77
   4  -1  -3   64.62    1.72
  -4   1  -3   61.84    1.67
   4   1   3   62.76    1.67
   4  -1  -3   64.78    1.65
   6   1  -3   33.80    1.23
   6   1  -3   32.80    1.05
   6  -1   3   33.22    1.08
  -6   1   3   33.20    1.09
   6  -1   3   36.53    1.24
   6  -1  -3   34.80    1.25
   6  -1  -3   36.96    1.16
   6   1   3   34.56    1.20
   6   1   3   33.42    1.03
  -6  -1   3   33.92    1.02
   8   1  -3   17.78    0.94
   8  -1   3   17.27    0.89
   8  -1  -3   16.11    0.90
   8   1   3   16.66    0.85
   8  -1  -3   17.05    0.81
  10   1  -3    7.28    0.53
  10  -1   3    7.80    0.66
  10   1  -3    6.98    0.66
  10   1   3    7.56    0.62
  10  -1  -3    7.70    0.70
  10  -1  -3    6.53    0.54
  10   1   3    7.90    0.70
   1  -2   3  325.32    9.22
  -1  -2  -3  299.66    8.10
  -1   2   3  316.26    9.15
   1   2   3  308.62    8.12
   1  -2  -3  314.95    9.13
  -1   2  -3  323.97    9.22
  -3   2   3  220.46    8.02
   3   2  -3  213.66    6.82
   3  -2   3  212.32    7.74
   3  -2  -3  208.77    7.83
   3   2   3  208.93    6.04
  -3  -2   3  205.49    6.84
  -3   2  -3  213.79    7.74
   3   2   3  217.24    6.13
   5  -2   3  124.01    3.08
   5  -2   3  117.44    2.92
   5   2  -3  119.22    2.92
   5   2  -3  122.13    2.80
   5   2  -3  119.83    3.06
   5   2  -3  111.37    2.97
   5  -2  -3  125.74    3.02
  -5  -2   3  125.01    2.78
   5   2   3  122.29    2.99
   5   2   3  120.42    2.80
   5  -2  -3  123.09    3.06
   7  -2   3   65.61    1.98
   7   2  -3   58.99    1.68
   7   2  -3   61.95    1.97
   7  -2  -3   60.18    1.86
   7   2   3   60.31    1.86
   7  -2  -3   63.43    1.97
   9  -2   3   29.76    1.33
   9   2  -3   28.70    1.34
   9   2  -3   28.82    1.07
   9   2   3   28.07    1.22
   9  -2  -3   29.37    1.34
   9  -2  -3   29.51    1.23
  11  -2   3   12.07    0.89
  11   2   3   12.62    1.34
  11  -2  -3   12.55    0.82
  11   2   3   12.08    0.83
   2  -3   3   63.76    1.60
   2   3  -3   64.64    1.45
   2  -3   3   61.25    1.59
  -2  -3  -3   62.17    1.61
   2   3  -3   62.32    1.59
  -2   3   3   62.70    1.63
   2   3   3   65.49    1.61
   2   3   3   60.95    1.48
  -2   3  -3   64.97    1.60
  -2   3  -3   62.45    1.61
   2  -3  -3   64.91    1.64
  -2  -3   3   63.68    1.59
   4   3  -3   39.84    1.11
  -4  -3  -3   41.56    1.24
  -4   3   3   40.58    1.22
   4  -3   3   41.13    1.19
   4   3  -3   39.47    0.98
   4  -3   3   40.22    1.26
  -4   3   3   42.08    1.29
   4   3  -3   40.79    1.24
   4  -3  -3   41.24    1.22
   4   3   3   40.86    1.19
   4  -3  -3   39.53    1.24
  -4   3  -3   39.63    1.24
   4  -3  -3   37.75    1.23
   4   3   3   40.61    1.21
   6  -3   3   21.54    0.86
   6   3  -3   23.61    0.97
   6   3  -3   21.64    0.71
   6  -3   3   22.75    0.96
   6   3   3   21.43    0.74
  -6   3  -3   22.37    0.84
   6  -3  -3   21.91    0.93
   6   3   3   23.31    0.89
   8   3  -3   11.02    0.52
   8   3  -3   10.53    0.72
   8  -3   3   11.41    0.74
   8   3   3   10.10    0.64
   8  -3  -3   10.22    0.70
   8  -3  -3   10.96    0.68
  10   3  -3    4.59    0.55
  10   3  -3    4.96    0.38
  10  -3   3    4.28    0.53
  10  -3  -3    4.47    0.55
  10   3   3    4.46    0.54
  10   3   3    4.87    0.85
  10  -3  -3    3.72    0.46
  -1  -4  -3  290.11    8.04
   1  -4   3  294.97    9.49
  -1   4   3  293.66    9.37
  -1  -4   3  295.18    8.65
   1   4   3  285.75    8.07
   1  -4  -3  293.18    9.31
  -1   4  -3  306.67    9.61
  -1  -4   3  290.21    8.74
  -3   4   3  217.18    8.61
   3  -4   3  210.94    8.48
   3  -4  -3  214.21    8.51
   3   4   3  207.60    4.83
  -3   4  -3  209.25    8.78
   3   4   3  206.81    4.83
  -5   4   3  129.79    3.29
   5  -4   3  121.08    3.16
   5  -4   3  129.87    3.28
   5   4  -3  127.94    3.07
   5   4  -3  128.94    3.22
   5   4  -3  127.53    2.85
   5   4   3  129.16    3.13
  -5   4  -3  125.68    3.13
   5  -4  -3  123.64    3.17
   5  -4  -3  129.90    3.26
   7  -4   3   68.33    2.14
   7   4  -3   68.47    2.11
   7   4  -3   60.62    1.94
   7   4   3   67.63    1.98
   7   4   3   63.47    1.79
  -7   4  -3   68.31    1.96
   7  -4  -3   69.97    2.10
   7  -4  -3   69.36    2.11
   9  -4   3   31.09    1.43
   9   4  -3   34.11    1.46
   9   4  -3   31.81    1.04
   9  -4  -3   32.47    1.39
   9  -4  -3   33.45    1.44
   9   4   3   31.89    1.29
   9   4   3   34.13    1.46
  11   4  -3   14.83    1.02
  11  -4   3   14.94    1.34
  11  -4   3   15.27    1.05
  11   4   3   14.52    1.19
  11  -4  -3   14.79    0.95
  11   4   3   13.76    0.86
  11  -4  -3   13.04    1.03
   0   5   3   55.47    1.52
   0   5  -3   66.14    2.08
   0   5  -3   56.88    1.44
   0  -5   3   59.05    1.47
   0  -5   3   54.66    1.43
   0  -5  -3   57.35    1.54
   0   5  -3   56.68    1.43
   2   5  -3   49.88    1.34
   2  -5   3   52.51    1.46
   2   5  -3   50.66    1.19
   2   5  -3   51.12    1.23
  -2  -5  -3   52.64    1.43
  -2   5   3   51.07    1.47
  -2   5   3   49.86    1.46
   2  -5   3   50.10    1.46
   2  -5  -3   50.38    1.47
  -2  -5   3   51.52    1.23
   2  -5  -3   51.61    1.27
   2   5   3   51.16    1.40
   2   5   3   52.00    1.36
  -2   5  -3   52.09    1.43
  -2  -5   3   49.13    1.33
  -4   5   3   36.42    1.25
   4   5  -3   36.10    1.04
  -4  -5  -3   38.50    1.21
   4   5  -3   38.07    0.88
   4   5  -3   37.16    1.17
   4  -5   3   35.41    1.24
   4  -5   3   34.15    1.19
   4   5   3   36.77    1.07
   4   5   3   36.50    1.13
  -4   5  -3   36.88    1.19
   4  -5  -3   37.51    1.26
   4  -5  -3   36.42    1.12
   6  -5   3   21.06    0.98
   6   5  -3   20.59    0.91
  -6   5   3   20.80    0.97
   6   5  -3   20.40    0.62
  -6   5  -3   21.22    0.88
   6  -5  -3   20.62    0.89
   6  -5  -3   22.05    0.98
   8  -5   3    8.72    0.70
   8   5  -3   10.59    0.72
   8  -5  -3   10.10    0.70
  -8   5  -3   10.35    0.64
   8   5   3    9.97    0.69
   8  -5  -3    9.89    0.68
   8   5   3    8.87    0.58
  10  -5   3    5.29    0.60
  10   5  -3    4.61    0.56
  10  -5  -3    3.65    0.49
  10  -5  -3    4.42    0.53
  10   5   3    4.34    0.53
  -1  -6  -3    0.87    0.16
   1   6  -3    0.78    0.10
  -1   6   3    1.17    0.17
   1   6  -3    0.81    0.11
  -1  -6  -3    1.17    0.16
   1  -6   3    0.82    0.18
   1   6  -3    1.03    0.19
   1  -6   3    1.02    0.12
   1  -6   3    0.83    0.17
   1  -6  -3    0.83    0.16
   1  -6  -3    1.23    0.17
  -1  -6   3    0.72    0.10
  -1   6  -3    0.74    0.16
   1  -6  -3    0.97    0.07
  -1   6  -3    0.83    0.14
   1   6   3    1.12    0.06
  -1  -6   3    1.06    0.10
  -3  -6  -3    0.86    0.17
   3  -6   3    0.70    0.14
   3   6  -3    1.16    0.12
   3  -6   3    0.96    0.19
  -3   6   3    0.87    0.18
   3  -6   3    0.91    0.19
   3   6  -3    0.88    0.15
   3   6   3    0.94    0.17
  -3   6  -3    0.84    0.18
   3  -6  -3    0.68    0.17
  -3   6  -3    0.59    0.15
   3  -6  -3    0.77    0.11
   5  -6   3    0.41    0.16
  -5   6   3    0.37    0.16
   5   6  -3    0.40    0.11
  -5  -6  -3    0.62    0.16
   5   6   3    0.53    0.13
  -5   6  -3    0.53    0.15
   5  -6  -3    0.81    0.18
   5  -6  -3    0.67    0.19
   7   6  -3    0.27    0.07
   7   6  -3    0.33    0.15
  -7   6   3    0.22    0.16
   7  -6   3    0.30    0.18
   7   6   3    0.40    0.16
  -7   6  -3    0.26    0.14
   7  -6  -3    0.70    0.22
   7  -6  -3    0.51    0.20
   7   6   3    0.47    0.14
   7   6   3    0.22    0.11
   9  -6   3    0.58    0.25
   9   6  -3    0.35    0.20
   9  -6  -3    0.50    0.20
   9  -6  -3    0.88    0.27
   9   6   3    0.31    0.12
   9   6   3    0.04    0.15
   9   6   3    0.29    0.15
   0   7   3   46.32    1.38
   0   7  -3   44.04    1.26
   0  -7  -3   43.53    1.50
   0   7  -3   44.62    1.43
   0  -7   3   45.46    1.18
   0  -7   3   45.45    1.17
   0   7   3   44.80    1.38
   0  -7  -3   45.64    1.36
   0   7  -3   45.03    1.17
   2  -7   3   42.72    1.31
  -2  -7  -3   39.51    1.25
  -2   7   3   38.66    1.30
   2  -7   3   38.50    1.13
   2   7  -3   37.93    1.05
   2   7  -3   41.89    1.35
   2   7  -3   40.33    1.13
   2   7   3   39.88    1.23
   2   7   3   39.78    0.97
  -2  -7   3   39.48    1.05
   2  -7  -3   41.32    1.00
  -2   7  -3   38.36    1.24
  -2  -7   3   38.73    1.11
  -2   7  -3   41.12    1.34
   2   7   3   40.20    1.23
   4   7  -3   28.15    0.98
   4   7  -3   27.35    0.74
   4  -7   3   24.76    0.95
   4   7  -3   28.55    0.88
  -4   7   3   28.12    1.11
   4   7  -3   29.51    0.81
  -4  -7  -3   28.68    1.05
   4  -7   3   27.93    1.12
   4   7   3   27.37    0.90
   4   7   3   29.94    0.99
  -4   7  -3   30.03    1.11
   4  -7  -3   27.23    0.91
   4  -7  -3   28.60    1.14
  -6   7   3   16.80    0.90
   6   7  -3   15.80    0.78
   6   7  -3   16.52    0.46
   6  -7   3   14.87    0.86
  -6   7  -3   16.79    0.83
   6  -7  -3   17.18    0.79
   6   7   3   18.33    0.79
   6   7   3   17.01    0.76
   6   7   3   15.67    0.71
   6  -7  -3   14.96    0.86
   8  -7   3    8.26    0.70
   8   7  -3    8.33    0.64
  -8   7   3    8.14    0.69
   8   7   3    7.73    0.51
  -8   7  -3    8.84    0.64
   8   7   3    8.15    0.55
   8  -7  -3    8.27    0.63
   8   7   3    8.47    0.61
  10  -7   3    4.51    0.57
  10   7  -3    3.43    0.49
  10   7   3    4.06    0.43
  10  -7  -3    4.29    0.54
  10   7   3    3.80    0.51
  10  -7  -3    3.43    0.50
  -1  -8  -3    5.42    0.38
   1  -8   3    5.57    0.29
  -1  -8  -3    5.06    0.38
  -1   8   3    5.21    0.40
   1  -8   3    5.48    0.38
   1   8  -3    5.01    0.30
   1   8  -3    5.63    0.28
  -1  -8   3    5.28    0.28
   1   8   3    5.61    0.39
   1  -8  -3    5.31    0.38
  -1  -8   3    6.23    0.29
   3   8  -3    4.21    0.26
   3  -8   3    3.98    0.29
   3  -8   3    4.63    0.40
   3   8  -3    4.04    0.29
  -3   8   3    3.78    0.37
  -3  -8  -3    4.26    0.36
   3   8  -3    4.91    0.41
   3   8  -3    4.25    0.24
  -3  -8   3    4.24    0.28
  -3   8  -3    3.83    0.37
   3   8   3    4.89    0.36
   3  -8  -3    4.22    0.24
   3   8   3    4.37    0.23
  -5   8   3    3.15    0.37
   5  -8   3    2.61    0.35
   5   8  -3    2.52    0.15
  -5  -8  -3    3.13    0.33
   5   8  -3    2.26    0.24
   5   8  -3    2.70    0.29
   5   8   3    2.94    0.29
   5   8   3    2.71    0.26
  -5   8  -3    3.00    0.35
   5   8   3    2.96    0.29
   5  -8  -3    2.51    0.35
   5  -8  -3    2.98    0.28
   7  -8   3    2.22    0.45
  -7   8   3    1.47    0.32
   7   8  -3    1.47    0.29
  -7   8  -3    1.35    0.29
   7   8   3    1.92    0.26
   7  -8  -3    1.29    0.33
   7   8   3    1.59    0.28
   7  -8  -3    1.70    0.30
   7   8   3    1.81    0.25
   9  -8   3    0.95    0.31
   9   8  -3    1.12    0.27
   9   8   3    0.47    0.21
   9   8   3    0.35    0.15
   9   8   3    0.58    0.17
   9  -8  -3    0.77    0.24
  -9   8  -3    0.82    0.26
   9  -8  -3    1.04    0.34
   0  -9   3   45.66    1.16
   0   9  -3   41.18    1.32
   0   9   3   45.60    1.48
   0   9  -3   44.93    1.53
   2  -9   3   42.25    1.41
   2  -9   3   40.02    1.16
   2   9  -3   42.09    1.15
  -2  -9  -3   40.56    1.35
  -2   9   3   40.34    1.43
   2   9  -3   42.69    1.48
   2   9  -3   39.55    1.17
   2  -9  -3   40.60    1.38
   2   9   3   39.59    1.35
  -2  -9   3   41.00    1.15
  -2   9  -3   41.35    1.47
  -4   9   3   28.92    1.22
   4   9  -3   28.98    0.83
   4   9  -3   26.35    1.11
   4   9  -3   30.24    1.01
  -4  -9  -3   28.70    1.12
   4   9  -3   29.40    0.82
   4   9  -3   29.03    1.21
   4  -9   3   28.57    1.21
   4  -9  -3   30.30    0.93
  -4   9  -3   30.94    1.23
   6   9  -3   19.04    0.85
   6  -9   3   17.58    1.00
  -6   9   3   18.49    1.00
   6   9  -3   17.86    0.97
   6   9   3   16.47    0.79
   6  -9  -3   17.75    0.80
  -6   9  -3   17.50    0.94
   6   9   3   18.51    0.84
   6   9   3   18.03    0.78
  -8   9   3    9.05    0.76
   8  -9   3    9.98    0.80
   8   9  -3    8.63    0.83
   8   9   3    9.13    0.60
   8   9   3    9.15    0.63
  -8   9  -3    9.20    0.71
   8  -9  -3    9.59    0.77
   8  -9  -3    9.06    0.65
   8   9   3    8.96    0.58
  10   9  -3    2.71    0.73
  10   9   3    4.35    0.51
  10  -9  -3    4.70    0.72
   1  10  -3   94.41    2.19
   1  10  -3   98.67    2.74
   1  10  -3   86.93    2.38
   1 -10   3   94.14    2.37
   1 -10   3   90.38    2.20
  -1 -10  -3   97.90    2.58
  -1  10   3   93.10    2.65
   1  10   3   92.26    2.60
  -1 -10   3   93.42    2.30
   1 -10  -3   94.81    2.57
  -1  10  -3   94.14    2.71
  -1 -10   3   90.58    2.19
  -3 -10  -3   74.88    2.19
  -3  10   3   75.83    2.31
   3  10  -3   72.38    1.89
   3 -10   3   75.45    2.29
   3  10  -3   76.48    1.93
   3 -10   3   76.79    2.12
   3  10  -3   77.74    2.34
   3 -10  -3   71.75    1.75
  -3 -10   3   74.44    1.91
  -3  10  -3   75.79    2.34
   3  10   3   77.15    2.20
   3 -10  -3   67.02    1.84
   5  10  -3   50.81    1.24
  -5  10   3   51.87    1.87
   5 -10   3   48.67    1.84
   5  10  -3   51.73    1.84
   5  10  -3   50.69    1.57
  -5 -10  -3   51.63    1.73
  -5  10  -3   51.76    1.84
   5  10   3   52.02    1.44
   5  10   3   52.02    1.68
   5 -10  -3   52.24    1.48
   7 -10   3   31.68    1.47
  -7  10   3   29.91    1.42
   7  10  -3   28.82    1.19
   7  10  -3   29.53    1.36
   7  10   3   30.52    1.13
   7  10   3   29.14    1.17
   7  10   3   29.57    1.16
  -7  10  -3   30.25    1.36
   9 -10   3   15.74    1.09
   9 -10   3   16.14    0.96
   9  10  -3   15.16    0.90
   9  10  -3   15.34    0.99
   9 -10  -3   15.48    0.90
   9  10   3   14.32    0.85
  -9  10  -3   14.35    0.96
   0  11   3   17.66    0.89
   0 -11   3   15.34    0.56
   0 -11  -3   18.11    0.84
   0  11  -3   17.64    0.93
   0 -11   3   17.33    0.68
  -2 -11  -3   15.40    0.78
   2  11  -3   15.17    0.52
   2  11  -3   14.27    0.64
  -2  11   3   15.19    0.85
   2 -11   3   16.28    0.83
   2 -11   3   14.49    0.54
   2  11  -3   16.81    0.90
  -2  11  -3   13.93    0.85
   2 -11  -3   15.52    0.80
  -2 -11   3   15.96    0.61
   2  11   3   15.32    0.81
  -4 -11  -3   10.94    0.67
   4 -11   3   10.56    0.73
  -4  11   3   11.93    0.77
   4  11  -3   12.64    0.79
   4  11  -3   11.38    0.53
   4  11  -3   10.04    0.44
   4  11   3   10.72    0.66
  -4  11  -3   11.10    0.75
   4  11   3    9.02    0.40
   6 -11   3    6.35    0.62
   6  11  -3    7.27    0.49
   6  11  -3    6.99    0.75
  -6  11   3    6.39    0.62
   6  11   3    6.74    0.50
  -6  11  -3    7.46    0.64
   6  11   3    7.00    0.54
   6  11   3    7.77    0.54
   8  11  -3    3.90    0.42
   8 -11   3    4.15    0.57
   8  11  -3    3.77    0.50
  -8  11   3    3.95    0.54
   8  11   3    3.31    0.37
   8  11   3    2.80    0.38
   8  11   3    3.41    0.39
  -8  11  -3    3.58    0.49
   1  12  -3   63.66    2.16
  -1  12   3   62.74    2.09
  -1 -12  -3   63.86    1.99
  -1 -12   3   60.71    1.72
   1  12   3   63.46    2.07
   1 -12  -3   64.91    2.01
  -1  12  -3   63.39    2.16
  -3  12   3   52.67    1.89
   3 -12   3   51.13    1.83
  -3 -12  -3   51.79    1.73
   3  12  -3   53.67    1.91
   3  12  -3   45.84    1.49
   3  12   3   50.02    1.75
  -3  12  -3   50.72    1.89
   3 -12  -3   50.83    1.77
  -5  12   3   35.46    1.55
   5  12  -3   35.05    1.15
   5  12  -3   33.67    0.90
  -5 -12  -3   35.08    1.39
   5  12  -3   36.50    1.54
   5 -12   3   33.90    1.53
   5  12   3   33.17    0.90
  -5  12  -3   35.74    1.54
   5  12   3   35.88    1.39
  -7  12   3   21.93    1.23
   7  12  -3   21.12    1.17
   7  12  -3   19.66    0.92
   7 -12   3   21.18    1.24
  -7  12  -3   21.37    1.19
   7  12   3   21.17    0.96
   7  12   3   21.34    1.02
   0 -13  -3   11.89    0.71
   0  13   3   11.04    0.75
   0  13  -3   12.28    0.83
   0 -13   3    8.78    0.57
  -2  13   3   10.72    0.88
   2  13  -3   10.07    0.86
  -2 -13  -3   11.28    0.69
   2 -13   3   10.73    0.60
   2 -13  -3   10.32    0.69
   2  13   3   10.72    0.73
   4  13  -3    7.70    0.68
  -4 -13  -3    8.47    0.62
   4  13  -3    7.92    0.43
  -4  13   3    8.04    0.68
   4  13   3    7.75    0.61
   4 -13  -3    8.05    0.65
  -4  13  -3    7.60    0.68
   6  13  -3    4.18    0.53
   6 -13   3    5.22    0.60
   6  13  -3    4.82    0.37
  -6  13   3    4.70    0.57
  -6  13  -3    4.47    0.55
   6  13   3    4.57    0.56
   6  13   3    4.00    0.42
  -1 -14  -3  109.35    3.09
  -1  14   3  106.90    3.25
   1  14  -3  106.24    3.31
   1 -14  -3  112.91    3.13
  -1  14  -3  110.12    3.36
   1  14   3  106.95    4.13
   3 -14   3   88.83    2.53
  -3 -14  -3   88.32    2.67
  -3  14   3   89.33    2.88
   3  14  -3   88.59    2.87
  -3  14  -3   86.04    2.88
   3 -14  -3   90.61    2.73
   3  14   3   86.16    2.95
  -5  14   3   63.01    2.36
  -5 -14  -3   60.70    2.11
   5  14  -3   64.12    2.35
   5  14   3   66.12    2.20
   5 -14  -3   64.68    2.27
  -5  14  -3   65.77    2.39
   0  15  -3    6.79    0.67
   0 -15  -3    7.25    0.59
   0  15   3    6.94    0.64
  -2 -15  -3    5.86    0.54
   2  15  -3    6.36    0.64
  -2  15   3    6.60    0.65
  -2  15  -3    5.91    0.64
   2 -15  -3    6.81    0.59
   2  15   3    5.85    0.59
  -4  15   3    4.72    0.57
   4  15  -3    4.37    0.56
  -4 -15  -3    4.21    0.48
   4 -15  -3    5.14    0.55
   4  15   3    4.70    0.53
  -4  15  -3    4.78    0.58
  -1  16   3   32.74    1.56
   1  16  -3   34.68    1.64
  -1 -16  -3   33.88    1.42
   1  16   3   33.94    1.55
  -1  16  -3   33.92    1.63
   1 -16  -3   33.89    1.44
   3  16  -3   28.79    1.63
   3  16   3   29.79    1.42
   3 -16  -3   28.91    1.36
   0  17   3    5.17    0.70
   0 -17  -3    6.00    0.59
   0  17  -3    5.93    0.66
  -2  17   3    5.57    0.64
   2  17  -3    4.64    0.62
   2  17   3    4.79    0.72
   2 -17  -3    4.96    0.56
  -2  17  -3    5.28    0.63
   0   0  -4  169.35    5.68
   2   0  -4  154.74    5.73
  -2   0   4  145.60    5.65
   4   0  -4   88.41    2.46
   4   0   4   90.46    2.32
   4   0  -4   94.38    2.20
   4   0   4   91.06    2.11
   4   0  -4   92.67    2.36
   4   0   4   90.95    2.33
  -4   0   4   93.56    2.18
  -6   0   4   50.11    1.40
   6   0   4   48.40    1.37
   6   0  -4   50.75    1.44
   6   0  -4   50.62    1.62
   6   0   4   50.48    1.59
   8   0  -4   25.86    1.17
   8   0  -4   24.91    0.97
   8   0   4   23.09    0.91
   8   0   4   24.86    1.11
  10   0  -4   10.87    0.66
  10   0   4   10.25    0.76
  10   0  -4   11.39    0.84
   1  -1   4  234.50    7.35
   1   1  -4  240.72    7.33
  -1   1   4  239.87    7.48
  -1  -1  -4  228.23    6.94
  -1  -1   4  232.13    7.22
   1  -1  -4  227.48    7.37
   1   1   4  223.14    6.81
   3  -1   4  168.15    6.53
  -3   1   4  157.16    6.64
   3   1  -4  192.00    7.81
   3   1   4  166.84    5.85
   3  -1  -4  169.43    6.75
   5  -1   4   95.56    2.34
   5   1  -4   98.13    2.32
  -5   1   4   91.78    2.38
   5   1  -4  100.14    2.58
   5  -1   4   94.39    2.53
   5  -1  -4   98.83    2.56
   5   1   4   94.94    2.26
   5   1   4   98.76    2.51
  -5  -1   4   97.56    2.28
   5  -1  -4   97.34    2.43
   7   1  -4   48.43    1.66
   7  -1   4   46.30    1.42
   7   1  -4   49.78    1.41
   7  -1   4   50.01    1.65
  -7  -1   4   39.10    1.63
   7   1   4   50.53    1.62
   7   1   4   46.54    1.35
   7  -1  -4   48.42    1.65
   7  -1  -4   49.30    1.51
   9   1  -4   22.02    0.91
   9  -1   4   23.37    1.14
   9   1  -4   22.18    1.15
   9   1   4   23.40    1.11
   9  -1  -4   22.51    0.99
   9  -1  -4   22.28    1.15
  11  -1   4    9.80    0.79
  11  -1   4   11.24    1.23
  11  -1  -4    8.97    0.65
  11   1   4    9.63    0.77
   0   2   4  115.57    4.43
   0  -2   4  114.02    4.53
   0  -2  -4  113.59    4.38
  -2   2   4   90.45    2.22
   2  -2   4   89.46    2.16
   2  -2   4   94.59    2.25
   2   2   4   94.67    2.23
  -2  -2   4   94.23    2.24
   4   2  -4   55.16    1.59
   4  -2   4   57.48    1.61
  -4   2   4   55.04    1.51
   4   2  -4   55.07    1.47
   4  -2   4   54.12    1.45
   4  -2   4   57.22    1.60
  -4   2  -4   54.78    1.56
   4   2   4   54.23    1.55
  -4   2  -4   56.78    1.43
  -4  -2   4   56.37    1.30
   4   2   4   55.53    1.54
   4  -2  -4   53.94    1.57
   4   2   4   55.30    1.31
   4  -2  -4   56.48    1.57
   4  -2  -4   56.46    1.54
   6  -2   4   28.31    0.97
   6   2  -4   29.07    0.88
  -6   2   4   27.71    1.09
   6  -2   4   30.18    1.14
   6   2  -4   30.38    1.15
  -6  -2   4   29.49    0.86
   6  -2  -4   29.90    1.06
   6   2   4   28.81    0.87
   6  -2  -4   28.55    1.11
   6   2   4   29.71    1.08
  -6   2  -4   29.45    0.95
   8   2  -4   14.09    0.84
   8   2  -4   14.26    0.62
   8  -2   4   14.55    0.84
   8  -2  -4   14.27    0.75
   8   2   4   15.33    0.81
   8   2   4   12.90    0.59
   8  -2  -4   13.35    0.82
  10   2  -4    5.75    0.42
  10   2  -4    6.48    0.64
  10  -2   4    5.77    0.60
  10  -2  -4    5.63    0.52
  10  -2  -4    5.82    0.61
  10   2   4    6.30    0.58
   1   3  -4    5.04    0.27
   1  -3   4    4.68    0.26
  -1  -3  -4    4.37    0.21
  -1   3   4    5.21    0.26
  -1  -3  -4    5.09    0.28
  -1   3   4    5.14    0.28
   1  -3   4    4.72    0.25
   1   3  -4    4.56    0.16
  -1  -3   4    5.40    0.18
  -1   3  -4    4.60    0.26
   1   3   4    4.83    0.22
  -1   3  -4    4.64    0.25
   1   3   4    4.71    0.27
   1  -3  -4    4.56    0.26
  -1   3  -4    4.21    0.25
   1  -3  -4    5.10    0.23
   3   3  -4    2.58    0.23
   3   3  -4    2.57    0.17
  -3   3   4    3.06    0.26
   3  -3   4    2.69    0.24
   3  -3   4    2.90    0.22
  -3  -3  -4    3.53    0.26
  -3   3   4    2.86    0.24
   3  -3  -4    3.75    0.30
  -3  -3   4    2.81    0.23
  -3   3  -4    2.88    0.21
   3   3   4    2.66    0.22
  -3   3  -4    2.35    0.22
   3   3   4    3.47    0.25
   3  -3  -4    2.91    0.25
   3   3   4    2.74    0.15
   5  -3   4    1.69    0.19
   5   3  -4    1.75    0.13
  -5   3   4    1.73    0.21
   5   3  -4    1.81    0.33
  -5   3   4    1.32    0.28
   5  -3   4    1.88    0.25
   5   3   4    1.65    0.14
   5  -3  -4    1.84    0.23
   5   3   4    1.65    0.22
  -5   3  -4    1.93    0.20
   5  -3  -4    1.84    0.23
   7   3  -4    0.69    0.21
   7  -3   4    0.75    0.22
   7   3  -4    0.93    0.13
   7   3   4    0.74    0.13
   7   3   4    1.26    0.25
   7  -3  -4    0.90    0.22
   7  -3  -4    1.13    0.24
   9   3  -4    0.47    0.11
   9   3  -4    0.42    0.21
   9  -3   4    0.64    0.23
   9  -3  -4    0.56    0.19
   9  -3  -4    0.51    0.23
   9   3   4    0.50    0.19
  11  -3   4    0.17    0.19
  11   3  -4    0.36    0.23
  11  -3  -4    0.04    0.19
  11   3   4    0.14    0.17
  11   3   4   -0.16    0.19
  11  -3  -4    0.25    0.21
   0  -4   4   65.03    1.56
   0   4   4   63.71    1.61
   0   4  -4   64.43    1.54
   0  -4  -4   64.22    1.67
   0  -4   4   64.48    1.61
   0  -4  -4   63.05    1.62
   0   4   4   64.82    1.48
   0   4  -4   63.33    1.60
   2  -4   4   53.98    1.60
   2   4  -4   50.90    1.43
  -2   4   4   53.86    1.51
   2  -4   4   53.05    1.47
   2   4  -4   55.27    1.25
  -2  -4  -4   55.40    1.50
   2  -4   4   55.01    1.46
  -2   4   4   54.59    1.51
  -2   4  -4   56.15    1.48
   2   4   4   56.04    1.34
   2   4   4   53.49    1.36
  -2  -4   4   52.70    1.43
  -2   4  -4   54.02    1.48
   2  -4  -4   54.40    1.37
   2   4   4   55.94    1.48
   2  -4  -4   54.58    1.51
  -4  -4  -4   37.38    1.19
   4   4  -4   36.49    1.02
  -4   4   4   35.04    1.17
   4  -4   4   35.16    1.13
   4   4  -4   35.46    1.16
  -4   4   4   37.08    1.24
   4  -4   4   36.78    1.22
   4  -4  -4   35.85    1.13
   4  -4  -4   36.75    1.21
   4   4   4   36.77    1.14
  -4   4  -4   36.40    1.12
   4   4   4   36.77    0.98
   6   4  -4   19.54    0.58
   6   4  -4   22.39    0.95
  -6   4   4   21.70    0.97
   6  -4   4   20.45    0.94
  -6   4  -4   19.86    0.81
   6   4   4   19.91    0.68
   6   4   4   20.67    0.86
   6  -4  -4   19.97    0.89
   6  -4  -4   20.48    0.91
   8   4  -4   10.84    0.74
   8   4  -4   11.36    0.50
   8  -4   4   11.03    0.76
   8   4   4    9.92    0.50
   8  -4  -4   10.85    0.72
   8  -4  -4   10.60    0.69
   8   4   4   10.12    0.64
  10  -4   4    4.33    0.55
  10   4  -4    6.78    0.65
  10   4   4    4.61    0.56
  10  -4  -4    5.30    0.54
  10   4   4    4.85    0.50
  10  -4  -4    5.55    0.59
  -1   5   4  458.58   13.86
   1  -5   4  470.27   14.12
  -1  -5  -4  455.48   12.45
   1   5   4  468.45   12.58
  -1  -5   4  485.91   13.33
  -1   5  -4  504.09   14.38
  -1  -5   4  448.82   13.30
   1  -5  -4  451.81   13.76
   3  -5   4  392.01   13.28
  -3   5   4  367.09   13.05
   3   5   4  367.85    8.99
  -3  -5   4  354.16   10.61
   3   5   4  359.27    8.94
  -3  -5   4  430.67   14.73
   3  -5  -4  369.57   12.95
  -3   5  -4  384.27   13.12
   5  -5   4  223.69    5.49
   7  -5   4  125.13    3.47
   7   5  -4  124.96    3.38
   7  -5  -4  127.82    3.36
   7  -5  -4  128.03    3.43
   7   5   4  126.79    3.27
  -7   5  -4  123.67    3.23
   7   5   4  116.25    2.97
   9   5  -4   59.11    2.13
   9  -5   4   60.93    2.22
   9   5   4   58.50    2.00
   9   5   4   64.12    1.94
   9   5   4   62.18    2.15
   9  -5  -4   61.89    2.15
  11  -5   4   26.44    1.44
  11   5  -4   25.84    1.39
  11   5   4   27.48    1.42
  11  -5  -4   27.31    1.41
  11   5   4   26.81    1.25
   0  -6  -4    2.76    0.25
   0  -6   4    2.60    0.20
   0   6  -4    2.31    0.19
   0   6  -4    2.57    0.19
   0  -6  -4    2.38    0.22
   0   6   4    2.92    0.24
   0  -6   4    2.36    0.15
   0   6  -4    2.29    0.24
   0  -6   4    2.41    0.19
  -2   6   4    1.64    0.21
  -2  -6  -4    2.37    0.24
   2  -6   4    2.40    0.25
   2  -6   4    1.75    0.18
   2  -6   4    2.35    0.23
   2   6  -4    1.85    0.12
  -2   6   4    1.85    0.22
  -2   6  -4    2.61    0.26
   2  -6  -4    1.89    0.23
   2   6   4    2.46    0.15
   2   6   4    1.72    0.20
  -2  -6   4    1.83    0.18
  -2   6  -4    1.66    0.19
   2   6   4    2.02    0.19
   2  -6  -4    2.13    0.15
   4  -6   4    1.20    0.22
  -4  -6  -4    1.22    0.22
   4   6  -4    1.26    0.19
   4   6  -4    1.11    0.13
  -4   6   4    0.96    0.21
   4  -6  -4    1.51    0.18
  -4   6  -4    1.55    0.22
   4   6   4    1.35    0.16
  -6   6   4    1.14    0.27
   6   6  -4    0.69    0.19
   6  -6   4    0.47    0.18
   6  -6  -4    0.82    0.20
   6   6   4    0.58    0.13
  -6   6  -4    0.93    0.20
   6  -6  -4    0.72    0.23
   6   6   4    0.65    0.17
   8   6  -4    0.39    0.18
   8  -6   4    0.29    0.17
   8   6   4    0.18    0.15
   8   6   4    0.16    0.10
   8   6   4    0.35    0.16
   8  -6  -4    0.09    0.13
   8  -6  -4    0.33    0.18
  -8   6  -4    0.44    0.17
  10   6  -4    0.15    0.18
  10  -6   4   -0.07    0.16
  10   6   4    0.41    0.23
  10  -6  -4    0.33    0.21
  10   6   4    0.41    0.21
  10  -6  -4    0.35    0.21
   1  -7   4   39.40    1.12
   1  -7   4   39.09    1.21
   1   7  -4   39.32    1.32
   1   7  -4   38.95    1.11
  -1  -7  -4   38.76    1.25
  -1  -7  -4   36.30    1.20
  -1   7   4   40.27    1.27
   1   7  -4   38.04    1.06
  -1  -7   4   39.62    0.97
   1  -7  -4   39.45    1.28
   1  -7  -4   40.23    1.27
  -1   7  -4   39.85    1.19
   1  -7  -4   39.34    0.88
   1   7   4   38.52    1.20
  -1  -7   4   36.82    1.09
  -1   7  -4   39.40    1.31
  -3   7   4   31.78    1.17
   3   7  -4   33.15    1.04
   3   7  -4   31.35    0.87
   3   7  -4   31.23    0.77
   3  -7   4   29.14    1.01
   3  -7  -4   31.00    0.92
   3   7   4   31.69    1.02
  -3   7  -4   31.72    1.16
  -5   7   4   20.41    0.97
  -5  -7  -4   21.40    0.93
   5   7  -4   21.77    0.83
   5   7  -4   20.06    0.87
   5  -7   4   19.63    0.96
  -5   7  -4   20.58    0.91
   5   7   4   20.15    0.77
   5   7   4   20.10    0.85
   5  -7  -4   20.15    0.81
   7  -7   4   11.11    0.78
  -7   7   4   11.92    0.79
   7   7  -4   10.97    0.70
   7   7   4   10.30    0.58
   7   7   4   11.24    0.67
   7   7   4   11.69    0.66
   7  -7  -4   11.08    0.68
  -7   7  -4   11.48    0.69
   7  -7  -4   11.52    0.77
   7   7   4   11.19    0.56
   9  -7   4    6.12    0.63
   9   7  -4    5.60    0.56
   9  -7  -4    5.87    0.60
   9  -7  -4    6.04    0.58
  -9   7  -4    5.79    0.81
   9   7   4    6.40    0.58
   9   7   4    5.44    0.39
   9   7   4    6.00    0.51
   0   8   4    2.19    0.25
   0   8  -4    1.74    0.19
   0  -8   4    2.08    0.18
   0  -8  -4    2.50    0.26
   0   8  -4    2.08    0.27
   0   8  -4    1.93    0.17
   0  -8   4    1.69    0.20
   0  -8  -4    1.87    0.25
   0  -8   4    2.04    0.16
   2   8  -4    1.85    0.26
   2  -8   4    2.02    0.20
   2   8  -4    1.76    0.19
   2  -8   4    1.64    0.23
  -2   8   4    2.00    0.26
   2   8  -4    1.40    0.14
  -2  -8  -4    1.81    0.31
   2   8   4    1.81    0.10
   2   8   4    1.70    0.10
  -2  -8   4    1.60    0.17
   2   8   4    1.59    0.21
  -2  -8   4    1.77    0.14
  -2   8  -4    1.60    0.25
  -4   8   4    1.17    0.25
   4  -8   4    1.35    0.27
  -4  -8  -4    1.87    0.26
   4   8  -4    1.35    0.16
   4   8  -4    1.64    0.22
   4   8   4    1.27    0.16
  -4   8  -4    1.17    0.25
   4   8   4    1.06    0.20
   4  -8  -4    1.16    0.16
   6  -8   4    0.71    0.24
  -6   8   4    0.48    0.20
   6   8  -4    0.85    0.21
   6   8   4    0.87    0.18
   6  -8  -4    0.64    0.20
   6   8   4    0.52    0.16
   6   8   4    0.73    0.20
  -6   8  -4    0.93    0.23
   8  -8   4    0.18    0.15
   8   8  -4    0.32    0.19
  -8   8   4    0.26    0.18
   8  -8  -4    0.40    0.18
   8   8   4    0.44    0.18
   8   8   4    0.18    0.17
  -8   8  -4    0.48    0.18
   8   8   4    0.08    0.10
  10  -8   4    0.26    0.20
  10  -8  -4    0.07    0.23
  10   8   4    0.27    0.24
  10   8   4    0.10    0.18
   1  -9   4  266.46    6.02
   1   9  -4  279.86    6.09
  -1  -9   4  267.23    6.01
   3   9  -4  224.76    5.46
   3   9  -4  223.49    5.10
   3  -9   4  222.30    5.39
  -3  -9  -4  219.54    5.32
   3   9  -4  215.16    4.87
   3   9   4  225.73    5.24
   3   9   4  225.70    4.84
   3  -9  -4  214.06    4.87
  -3   9  -4  225.14    5.45
  -5  -9  -4  142.87    3.79
   5   9  -4  146.11    3.65
   5   9  -4  148.80    3.96
   5   9  -4  134.77    3.43
  -5   9   4  143.79    3.93
   5  -9   4  149.20    3.96
   5  -9  -4  144.27    3.52
   5   9   4  146.57    3.70
  -5   9  -4  151.02    3.89
   5   9   4  149.36    3.50
  -7   9   4   82.84    2.72
   7   9  -4   85.41    2.52
   7  -9   4   83.10    2.74
   7   9   4   82.71    2.38
   7   9   4   86.18    2.46
  -7   9  -4   84.32    2.60
   7   9   4   84.36    2.33
   7  -9  -4   84.18    2.43
   9  -9   4   40.89    1.87
   9   9  -4   43.34    1.70
   9  -9  -4   44.04    1.67
   9   9   4   42.43    1.61
   9   9   4   41.36    1.54
   0  10   4   21.69    0.95
   0  10  -4   20.90    1.00
   0 -10   4   20.35    0.69
   0 -10  -4   22.47    0.95
  -2  10   4   20.70    0.95
   2 -10   4   19.25    0.90
   2  10  -4   18.90    0.95
  -2 -10  -4   19.64    0.89
   2 -10   4   18.65    0.70
   2  10  -4   19.18    0.68
   2  10  -4   18.20    0.68
   2 -10  -4   19.16    0.90
   2  10   4   19.23    0.87
  -2  10  -4   19.21    0.96
  -2 -10   4   19.19    0.63
  -4 -10  -4   14.72    0.79
   4  10  -4   14.50    0.66
   4  10  -4   13.67    0.47
   4  10  -4   14.76    0.86
   4 -10   4   14.63    0.84
  -4  10   4   15.02    0.86
   4  10   4   14.85    0.73
  -4  10  -4   15.31    0.85
   4  10   4   15.00    0.51
   4  10   4   13.59    0.50
   6  10  -4    8.83    0.70
  -6 -10  -4   10.30    0.68
   6  10  -4    9.37    0.59
   6 -10   4    9.68    0.74
  -6  10   4    8.54    0.70
   6  10   4    9.33    0.51
  -6  10  -4    9.69    0.70
   6  10   4    8.32    0.58
   6  10   4    9.54    0.58
   8 -10   4    5.12    0.59
   8  10  -4    5.17    0.50
  -8  10   4    5.14    0.59
   8  10  -4    5.32    0.57
   8  10   4    4.85    0.41
   8 -10  -4    3.25    0.68
   8  10   4    5.04    0.47
  -8  10  -4    4.69    0.52
   8  10   4    4.26    0.43
   1 -11   4    1.31    0.18
   1 -11   4    1.16    0.15
  -1 -11  -4    1.33    0.26
  -1  11   4    1.01    0.25
   1  11  -4    1.32    0.29
   1 -11  -4    1.35    0.26
  -1  11  -4    0.86    0.23
  -1 -11   4    1.17    0.21
  -1 -11   4    1.43    0.15
   1  11   4    1.45    0.29
  -3  11   4    1.16    0.28
   3  11  -4    0.91    0.14
   3  11  -4    0.92    0.25
   3 -11   4    1.04    0.25
  -3 -11  -4    0.89    0.23
   3  11  -4    0.98    0.17
   3 -11   4    1.04    0.18
   3 -11  -4    1.18    0.26
  -3  11  -4    0.72    0.23
   3  11   4    0.89    0.22
   5  11  -4    0.82    0.19
  -5 -11  -4    0.68    0.20
   5 -11   4    0.69    0.39
   5  11  -4    0.71    0.23
  -5  11   4    0.73    0.24
   5  11   4    0.65    0.12
  -5  11  -4    0.81    0.25
   5  11   4    1.00    0.22
   7 -11   4    0.57    0.22
   7  11  -4    0.22    0.16
   7  11  -4    0.71    0.25
  -7  11   4    0.70    0.27
  -7  11  -4    0.36    0.18
   7  11   4    0.33    0.16
   7  11   4    0.25    0.13
   7  11   4    0.41    0.19
   0  12   4   22.73    1.06
   0 -12   4   20.65    0.77
   0  12  -4   21.05    1.09
   0 -12  -4   22.70    1.03
  -2 -12  -4   19.56    0.95
  -2  12   4   19.72    1.02
   2  12  -4   19.16    1.04
   2 -12   4   19.78    0.81
  -2  12  -4   19.53    1.06
   2  12   4   19.26    0.96
   2 -12  -4   20.24    0.98
  -4  12   4   14.13    0.90
  -4 -12  -4   14.81    0.83
   4  12  -4   13.73    0.48
   4  12  -4   14.88    0.63
   4 -12   4   15.15    0.92
   4  12   4   15.04    0.81
   4 -12  -4   15.49    1.00
   6 -12   4    9.91    0.80
   6  12  -4    9.34    0.58
  -6  12   4    9.29    0.77
   6  12  -4   10.45    0.80
  -6 -12  -4    9.75    0.70
   6  12   4    9.39    0.63
  -6  12  -4    8.58    0.72
   6  12   4    8.87    0.62
   8 -12   4    5.54    0.64
   8  12  -4    5.19    0.50
  -8  12   4    4.50    0.60
   8  12   4    5.58    0.64
  -8  12  -4    4.08    0.76
   3  13  -4   20.41    1.13
  -3 -13  -4   21.19    1.04
  -3  13   4   20.44    1.11
   3 -13   4   20.97    0.91
  -3  13  -4   20.05    1.13
   3  13   4   21.80    1.05
   5  13  -4   13.58    0.62
  -5  13   4   13.88    0.94
   5  13  -4   14.79    0.96
  -5 -13  -4   14.00    0.85
   5 -13   4   13.49    0.94
   5 -13  -4   14.76    0.93
   5  13   4   14.63    0.83
  -5  13  -4   14.10    0.94
  -7  13   4    8.63    0.79
   7 -13   4    7.70    0.77
   7  13  -4    9.17    0.79
   7  13   4    8.50    0.63
   7  13   4    7.96    0.60
  -7  13  -4    9.03    0.78
   0  14  -4   26.09    1.32
   0  14   4   26.76    1.27
   0 -14  -4   26.29    1.23
  -2  14   4   26.69    1.28
   2  14  -4   23.27    1.25
   2 -14  -4   22.48    1.13
  -2  14  -4   23.86    1.28
  -4  14   4   19.16    1.13
   4  14  -4   19.36    1.14
  -4 -14  -4   18.37    0.99
  -4  14  -4   18.19    1.12
   4 -14  -4   20.88    1.09
   4  14   4   17.86    0.98
  -6  14   4   12.43    0.95
   6  14  -4   12.25    0.92
   6  14   4   11.96    0.77
  -6  14  -4   13.06    1.33
   6  14   4   11.62    0.72
   1  15  -4   21.56    1.23
  -1 -15  -4   23.12    1.13
  -1  15   4   22.88    1.21
   1  15   4   22.37    1.16
   1 -15  -4   23.80    1.16
  -1  15  -4   22.52    1.26
  -3  15   4   18.56    1.13
   3  15  -4   18.98    1.15
  -3 -15  -4   19.24    1.03
   3  15   4   19.12    1.06
   3 -15  -4   19.50    1.07
  -3  15  -4   19.31    1.16
  -5 -15  -4   14.75    0.91
  -5  15   4   15.97    1.07
   5  15   4   14.51    0.89
  -5  15  -4   13.13    1.00
   0  16  -4   10.81    0.88
   0  16   4   11.53    0.86
   0 -16  -4   10.54    0.76
  -2 -16  -4   11.08    0.78
   2  16  -4   10.14    0.87
  -2  16   4   10.54    0.83
  -2  16  -4   10.47    0.97
   2  16   4   11.25    0.83
   2 -16  -4    9.30    0.75
   4  16  -4    7.83    0.76
  -4 -16  -4    7.05    0.66
  -4  16   4    8.87    0.79
  -4  16  -4    8.34    0.79
   4  16   4    7.82    0.70
   4 -16  -4    6.88    0.78
   1  17  -4    1.92    0.46
  -1 -17  -4    1.61    0.34
  -1  17   4    1.63    0.40
  -1  17  -4    1.86    0.42
   1  17   4    1.19    0.48
   1 -17  -4    1.31    0.35
   1   0  -5  321.61    9.68
  -1   0   5  316.67    9.62
   1   0   5  312.21    9.43
   3   0  -5  217.63    8.04
  -3   0   5  216.64    8.09
   3   0   5  215.39    7.62
   5   0  -5  124.65    2.90
   5   0   5  119.57    3.07
   5   0   5  124.88    2.79
  -5   0   5  117.83    2.85
   7   0   5   62.00    1.66
   7   0  -5   61.01    1.99
  -7   0   5   59.50    1.69
   7   0  -5   65.01    1.77
   7   0   5   62.91    1.97
   9   0   5   29.42    1.33
   9   0  -5   31.71    1.16
   9   0  -5   30.90    1.40
  11   0  -5   13.41    1.00
   0  -1   5   28.76    0.85
   0   1   5   28.95    0.82
   0  -1   5   29.18    0.77
   0  -1  -5   28.69    0.75
   0  -1   5   28.61    0.72
   0  -1  -5   29.00    0.83
   0   1  -5   28.71    0.72
   0   1   5   28.48    0.80
   0  -1  -5   27.48    0.79
   0   1  -5   28.03    0.85
   2  -1   5   23.48    0.77
   2   1  -5   23.97    0.78
   2  -1   5   23.27    0.75
  -2   1   5   23.56    0.72
  -2   1   5   23.40    0.75
  -2  -1  -5   24.02    0.75
   2  -1   5   24.36    0.72
  -2  -1   5   23.64    0.62
  -2  -1   5   23.66    0.77
   2  -1  -5   22.42    0.75
  -2   1  -5   23.68    0.63
   2   1   5   23.88    0.75
  -2   1  -5   22.75    0.74
   2   1   5   24.70    0.77
   2   1   5   23.61    0.74
   2  -1  -5   24.04    0.76
   4  -1   5   14.68    0.61
  -4   1   5   14.15    0.54
   4   1  -5   14.39    0.64
   4  -1   5   14.61    0.64
   4   1  -5   12.97    0.60
   4   1   5   14.98    0.63
   4  -1  -5   13.71    0.62
   4  -1  -5   15.47    0.65
  -4   1  -5   14.90    0.47
   4   1   5   13.92    0.61
   4   1   5   14.88    0.39
  -4   1  -5   13.82    0.61
   6  -1   5    7.98    0.40
  -6   1   5    7.91    0.43
   6   1  -5    7.65    0.53
   6  -1   5    8.43    0.55
   6   1  -5    9.18    0.47
   6   1   5    7.88    0.35
   6   1   5    8.40    0.53
   6  -1  -5    8.19    0.46
  -6  -1   5    8.28    0.38
   6  -1  -5    8.50    0.55
   8  -1   5    4.34    0.45
   8  -1   5    3.91    0.31
   8   1  -5    4.17    0.33
   8   1  -5    4.34    0.46
   8  -1  -5    3.65    0.35
   8  -1  -5    3.94    0.44
   8   1   5    3.44    0.28
  -8  -1   5    3.74    0.31
   8   1   5    3.86    0.42
  10  -1   5    1.47    0.35
  10   1  -5    1.51    0.36
  10  -1  -5    1.25    0.26
  10  -1  -5    1.62    0.36
  10   1   5    1.47    0.34
   1  -2   5    2.68    0.15
  -1  -2  -5    3.25    0.22
   1  -2   5    2.90    0.19
   1   2  -5    3.42    0.23
  -1  -2  -5    2.79    0.14
  -1   2   5    3.25    0.21
  -1  -2  -5    2.91    0.19
   1   2  -5    2.91    0.11
  -1   2   5    2.58    0.18
   1  -2   5    3.39    0.23
  -1   2  -5    2.73    0.18
  -1  -2   5    3.14    0.14
  -1   2  -5    2.53    0.18
  -1  -2   5    2.88    0.21
   1   2   5    3.38    0.14
   1  -2  -5    3.28    0.21
   1   2   5    3.26    0.20
   1  -2  -5    3.13    0.20
  -1   2  -5    3.47    0.23
  -3  -2  -5    2.66    0.23
   3   2  -5    3.12    0.25
  -3   2   5    2.57    0.22
   3  -2   5    2.53    0.23
   3  -2   5    3.57    0.24
   3  -2   5    3.03    0.25
  -3   2   5    2.92    0.23
   3  -2   5    2.94    0.19
  -3  -2   5    3.07    0.11
   3   2   5    2.99    0.24
   3   2   5    3.03    0.24
  -3  -2   5    2.70    0.23
  -3   2  -5    2.87    0.24
   3  -2  -5    3.24    0.25
  -3   2  -5    2.83    0.19
   3  -2  -5    2.92    0.23
  -5   2   5    2.07    0.29
   5  -2   5    1.88    0.19
   5   2  -5    1.93    0.25
   5  -2  -5    1.91    0.22
   5   2   5    1.97    0.24
  -5   2  -5    1.90    0.17
   5   2   5    2.07    0.13
   7   2  -5    1.22    0.27
   7  -2   5    1.06    0.25
   7  -2   5    0.99    0.18
   7   2   5    0.95    0.23
   7   2   5    1.24    0.15
   7  -2  -5    1.51    0.31
   7  -2  -5    1.04    0.23
   9  -2   5    0.11    0.16
   9   2  -5    0.62    0.14
   9   2  -5    0.36    0.20
   9  -2  -5    0.62    0.20
   9   2   5    0.63    0.22
   9  -2  -5    0.51    0.22
  11   2  -5    0.05    0.18
  11  -2   5    0.00    0.17
  11  -2  -5   -0.12    0.20
  11   2   5    0.08    0.18
  11   2   5   -0.01    0.18
   0   3   5  403.67   11.43
   0  -3   5  380.70   11.52
   0  -3  -5  397.98   11.35
   0  -3   5  382.53   11.73
   2  -3   5  333.94   11.14
  -2  -3  -5  330.56    9.65
  -2   3   5  351.25   11.44
   2   3  -5  355.51   10.66
  -2   3  -5  351.63   11.36
   2  -3  -5  356.82   11.40
   2   3   5  333.34    9.53
   4  -3   5  224.48    5.14
   6  -3   5  107.32    3.36
   6   3  -5  130.76    3.35
   6  -3   5  129.51    3.36
   6   3   5  131.35    3.27
  -6   3  -5  127.24    3.07
   6   3   5  128.38    2.88
   6  -3  -5  128.43    3.30
   8   3  -5   65.88    2.16
   8  -3   5   62.70    2.13
   8  -3  -5   65.16    2.13
   8   3   5   62.68    2.03
   8  -3  -5   63.93    2.01
   8   3   5   59.99    1.64
  10   3  -5   29.54    1.44
  10  -3   5   30.30    1.46
  10   3   5   29.66    1.34
  10  -3  -5   29.30    1.42
  -1  -4  -5  125.37    2.85
   1  -4   5  119.30    2.94
   1   4   5  125.45    2.97
  -1  -4   5  125.67    2.94
  -1   4  -5  124.01    2.89
   1  -4  -5  125.05    2.96
   3  -4   5   93.61    2.38
  -3  -4  -5   90.48    2.36
   3   4  -5   88.83    2.34
  -3   4   5   93.83    2.42
  -3   4   5   92.79    2.55
   3  -4   5   90.61    2.30
   3  -4   5   90.51    2.48
   3   4   5   93.36    2.36
   3  -4  -5   89.90    2.38
  -3   4  -5   90.90    2.35
   3  -4  -5   93.64    2.40
   5   4  -5   55.50    1.69
   5  -4   5   52.28    1.72
   5  -4   5   54.46    1.72
  -5   4   5   55.48    1.76
  -5  -4  -5   55.48    1.69
   5   4  -5   54.67    1.49
   5  -4  -5   54.98    1.68
   5   4   5   56.34    1.36
  -5   4  -5   55.45    1.56
   5  -4  -5   55.43    1.65
   7   4  -5   28.60    1.21
   7  -4   5   29.06    1.25
   7   4   5   28.49    0.86
   7  -4  -5   29.74    1.21
   7  -4  -5   29.02    1.18
   7   4   5   29.37    1.16
   7   4   5   29.55    0.89
   9  -4   5   14.31    0.93
   9   4  -5   15.09    0.93
   9   4   5   13.25    0.82
   9  -4  -5   13.48    0.82
   9   4   5   14.08    0.59
   9  -4  -5   14.76    0.91
  11   4  -5    5.94    0.67
  11   4   5    5.93    0.60
  11  -4  -5    5.91    0.65
  11   4   5    5.87    0.65
   0  -5   5   48.70    1.09
   0   5   5   48.40    1.34
   0   5   5   48.49    1.18
   0   5  -5   47.76    1.43
   0  -5  -5   48.40    1.35
   0  -5  -5   49.55    1.41
   0  -5   5   49.10    1.28
   0  -5  -5   48.91    1.19
   0  -5   5   49.49    1.34
   0   5  -5   49.98    1.26
   0   5  -5   47.64    1.35
   2  -5   5   41.38    1.23
  -2   5   5   40.57    1.29
   2  -5   5   40.55    1.26
   2   5  -5   40.63    1.22
  -2   5   5   41.66    1.29
   2  -5   5   42.62    1.26
  -2  -5  -5   42.13    1.28
   2  -5  -5   41.49    1.12
   2   5   5   42.59    1.11
  -2   5  -5   40.49    1.22
  -2   5  -5   43.20    1.28
   2   5   5   40.94    1.25
   2  -5  -5   42.00    1.30
  -2  -5   5   42.95    1.22
   2   5   5   40.82    1.11
   4   5  -5   29.14    0.84
  -4  -5  -5   29.43    1.07
  -4   5   5   29.65    1.12
   4  -5   5   28.92    1.03
   4   5  -5   29.40    1.05
   4  -5   5   29.24    1.09
   4   5   5   29.20    1.03
   4  -5  -5   29.38    0.98
  -4   5  -5   29.00    1.01
   4   5   5   29.91    0.84
   6   5  -5   18.19    0.86
  -6   5   5   15.86    0.86
   6  -5   5   16.93    0.87
   6   5   5   16.77    0.59
   6   5   5   15.78    0.56
   6   5   5   16.78    0.79
  -6   5  -5   16.84    0.86
   6  -5  -5   17.71    0.86
   6  -5  -5   17.82    0.82
   8   5  -5    9.89    0.70
  -8   5  -5    9.14    0.57
   8  -5  -5    8.53    0.65
   8   5   5    8.94    0.62
   8  -5  -5    8.77    0.65
   8   5   5    7.64    0.55
  10   5  -5    4.23    0.54
  10  -5   5    4.65    0.58
  10   5   5    3.88    0.46
  10  -5  -5    4.02    0.54
  10   5   5    4.07    0.53
   1   6  -5   14.33    0.59
  -1   6   5   15.34    0.65
   1   6  -5   14.34    0.47
  -1  -6  -5   14.26    0.58
   1  -6   5   15.99    0.62
   1  -6   5   13.92    0.58
  -1   6   5   13.55    0.65
  -1  -6  -5   15.07    0.66
   1   6  -5   15.56    0.70
  -1  -6   5   14.21    0.49
   1   6   5   14.70    0.44
  -1   6  -5   14.19    0.57
   1  -6  -5   14.58    0.46
  -1   6  -5   15.13    0.67
  -1  -6   5   13.53    0.56
   1  -6  -5   13.86    0.64
   3  -6   5    9.37    0.54
   3   6  -5   10.63    0.53
   3  -6   5   10.40    0.53
  -3  -6  -5   11.25    0.59
  -3   6   5   12.48    0.65
   3   6  -5   11.09    0.39
  -3   6  -5   11.04    0.58
   3   6   5   11.07    0.46
   3   6   5   10.30    0.44
  -3  -6   5   11.12    0.53
   5   6  -5    6.50    0.35
   5   6  -5    6.47    0.47
  -5   6   5    7.09    0.53
   5  -6   5    7.80    0.55
  -5  -6  -5    5.86    0.46
   5   6   5    6.70    0.46
   5  -6  -5    6.39    0.43
   5   6   5    6.74    0.35
   7   6  -5    3.05    0.37
   7  -6   5    2.93    0.41
  -7   6   5    3.72    0.44
  -7   6  -5    3.79    0.37
   7   6   5    3.72    0.38
   7   6   5    3.01    0.24
   7   6   5    3.55    0.35
   7  -6  -5    4.06    0.41
   9   6  -5    1.97    0.38
   9  -6   5    2.15    0.44
   9  -6  -5    1.52    0.35
   9   6   5    2.29    0.43
   0   7   5  424.19   13.14
   0  -7   5  406.46   13.42
   0  -7  -5  402.33   12.82
  -2   7   5  361.01   13.22
  -2  -7  -5  363.07   10.50
   2  -7   5  380.55   13.55
  -2  -7   5  371.82   12.00
   2   7   5  369.96   11.93
   2  -7  -5  363.20   13.15
  -2   7  -5  366.70   13.40
  -2  -7   5  369.82   11.69
   4   7  -5  264.38    5.81
  -6   7   5  158.53    4.26
  -6  -7  -5  157.79    4.14
   6  -7   5  157.76    4.25
   6   7  -5  158.84    4.09
   6  -7  -5  165.16    4.02
   6   7   5  163.01    3.78
  -6   7  -5  164.04    4.09
   6   7   5  158.94    4.04
   8   7  -5   81.30    2.64
   8  -7   5   85.78    2.78
   8   7   5   81.93    2.49
   8   7   5   86.29    2.56
   8   7   5   82.28    2.15
  -8   7  -5   83.82    2.50
   8  -7  -5   85.38    2.57
  10  -7   5   40.47    1.87
  10   7  -5   39.45    1.75
  10   7   5   39.89    1.59
  10   7   5   41.29    1.70
  10  -7  -5   42.16    1.73
   1  -8   5    5.05    0.32
   1  -8   5    5.61    0.38
  -1  -8  -5    5.75    0.42
   1   8  -5    4.96    0.42
  -1   8   5    5.51    0.42
   1   8  -5    4.95    0.29
  -1  -8  -5    5.46    0.39
  -1   8  -5    4.90    0.34
  -1  -8   5    6.11    0.34
   1  -8  -5    5.14    0.40
   1   8   5    5.63    0.39
  -1   8  -5    5.49    0.44
   3   8  -5    4.55    0.16
   3   8  -5    4.76    0.35
  -3   8   5    4.66    0.41
   3   8  -5    4.88    0.44
   3  -8   5    4.23    0.34
   3  -8   5    5.24    0.43
  -3  -8  -5    4.46    0.39
   3  -8  -5    4.99    0.28
   3   8   5    4.90    0.34
  -3   8  -5    4.77    0.42
   3   8   5    4.50    0.25
  -3  -8   5    4.23    0.33
   5   8  -5    3.16    0.25
  -5   8   5    3.21    0.39
  -5  -8  -5    2.97    0.36
   5  -8   5    3.10    0.38
   5   8  -5    2.83    0.31
  -5   8  -5    3.00    0.35
   5   8   5    3.09    0.27
   5   8   5    3.35    0.34
   5  -8  -5    3.07    0.29
   7   8  -5    1.69    0.32
   7  -8   5    1.24    0.32
  -7   8   5    2.05    0.40
   7   8   5    2.43    0.31
  -7   8  -5    2.38    0.33
   7  -8  -5    2.24    0.32
   7   8   5    2.12    0.31
   7   8   5    2.13    0.24
   9   8  -5    1.22    0.32
   9  -8   5    0.95    0.32
   9  -8  -5    1.12    0.31
   9   8   5    1.46    0.33
   9   8   5    1.42    0.31
  -9   8  -5    0.96    0.27
   0   9  -5   26.44    0.95
   0   9  -5   30.89    1.21
   0  -9   5   29.14    1.00
   0   9  -5   29.29    0.92
   0   9   5   29.88    1.10
   0  -9  -5   28.32    1.10
   0  -9   5   29.10    0.81
   0  -9   5   28.01    0.92
   2   9  -5   25.88    0.78
   2  -9   5   25.22    0.90
   2   9  -5   26.54    0.90
   2  -9   5   27.12    1.05
  -2  -9  -5   25.73    1.05
   2   9  -5   24.93    1.10
  -2   9   5   25.69    1.07
  -2   9  -5   26.28    1.11
  -2  -9   5   23.74    0.87
   2  -9  -5   26.51    1.07
   2   9   5   26.24    0.99
   2  -9  -5   26.17    0.61
  -4   9   5   18.94    0.96
   4  -9   5   20.14    0.97
   4   9  -5   19.06    0.98
   4   9  -5   20.02    0.83
  -4  -9  -5   19.81    0.93
   4   9   5   19.67    0.81
   4  -9  -5   19.13    0.70
   4   9   5   18.96    0.75
  -4   9  -5   20.05    0.96
   4   9   5   18.54    0.66
  -6  -9  -5   14.28    0.82
   6  -9   5   12.74    0.84
  -6   9   5   11.83    0.82
   6   9  -5   12.79    0.72
   6   9   5   12.71    0.63
   6   9   5   12.30    0.71
   6  -9  -5   12.28    0.64
  -6   9  -5   11.27    0.73
   6   9   5   12.45    0.61
   8   9  -5    6.51    0.58
  -8   9   5    6.99    0.68
   8  -9   5    6.66    0.66
   8  -9  -5    5.85    0.63
   8   9   5    6.94    0.55
  -8   9  -5    6.85    0.59
   8   9   5    7.03    0.58
   1  10  -5   47.26    1.81
  -1  10   5   55.50    1.77
   1  10  -5   54.36    1.85
   1 -10   5   55.90    1.70
   1  10  -5   54.24    1.47
   1 -10   5   51.39    1.48
   1 -10   5   55.37    1.50
  -1 -10  -5   53.95    1.75
  -1 -10   5   50.51    1.46
   1  10   5   54.62    1.71
  -1  10  -5   55.13    1.85
  -1 -10   5   53.36    1.33
   1 -10  -5   57.33    1.78
  -3 -10  -5   43.55    1.55
   3  10  -5   44.71    1.35
   3  10  -5   42.97    1.11
   3  10  -5   42.72    1.63
   3 -10   5   45.15    1.59
  -3  10   5   43.14    1.60
   3 -10  -5   44.02    1.58
  -3  10  -5   43.49    1.62
   3  10   5   45.12    1.47
  -5 -10  -5   30.25    1.28
   5 -10   5   28.56    1.32
   5  10  -5   31.27    1.38
   5  10  -5   31.08    1.15
  -5  10   5   29.52    1.34
   5  10   5   30.41    1.11
  -5  10  -5   30.88    1.32
   5  10   5   31.08    0.97
   5  10   5   26.60    1.06
   7  10  -5   17.57    1.07
   7  10  -5   17.62    0.91
  -7  10   5   18.42    1.10
   7 -10   5   18.36    1.10
   7  10   5   17.97    0.92
  -7  10  -5   16.84    0.97
   7  10   5   19.14    0.81
   7  10   5   17.98    0.82
   9  10  -5    8.97    0.96
   9 -10   5    8.12    0.79
   9  10  -5   10.33    0.73
   9  10   5    8.64    0.64
  -9  10  -5    9.47    0.77
   0 -11   5  106.07    2.70
   0  11  -5  116.07    3.25
   0  11   5  114.87    3.11
   0 -11  -5  114.19    3.10
   2  11  -5  102.11    3.00
   2 -11   5  105.21    2.87
   2  11  -5   93.80    2.46
   2 -11   5  102.39    2.57
  -2 -11  -5  101.49    2.86
   2  11  -5  102.61    2.51
  -2  11   5  101.30    2.92
   2 -11   5   93.25    2.51
   2  11   5  103.25    2.81
   2 -11  -5  105.49    2.91
  -2  11  -5  100.59    2.98
   4 -11   5   74.31    2.45
   4  11  -5   77.85    2.54
  -4  11   5   77.20    2.49
   4  11  -5   78.88    2.15
  -4 -11  -5   77.64    2.40
  -4  11  -5   77.81    2.50
   4  11   5   82.56    1.84
   4  11   5   76.80    2.26
   6  11  -5   48.02    1.63
  -6  11   5   47.66    1.91
  -6 -11  -5   49.19    1.81
   6  11  -5   49.49    1.93
   6 -11   5   49.32    1.94
   6  11   5   47.44    1.69
  -6  11  -5   50.46    1.87
   6  11   5   48.10    1.58
   8  11  -5   27.15    1.22
   8  11  -5   26.34    1.39
  -8  11  -5   26.66    1.32
   8  11   5   26.52    1.08
  -1 -12  -5    2.89    0.37
   1  12  -5    2.68    0.40
  -1  12   5    3.58    0.41
  -1  12  -5    2.58    0.39
   1  12   5    3.04    0.37
   1 -12  -5    3.03    0.37
   3  12  -5    2.14    0.40
   3  12  -5    2.88    0.25
  -3 -12  -5    2.36    0.39
   3 -12   5    2.45    0.36
  -3  12   5    2.87    0.39
   3 -12  -5    2.75    0.38
  -3  12  -5    2.39    0.38
   3  12   5    2.60    0.33
   5  12  -5    1.92    0.24
  -5  12   5    1.22    0.30
  -5 -12  -5    1.29    0.31
   5  12  -5    1.38    0.34
   5 -12   5    1.69    0.39
   5  12   5    1.55    0.29
  -5  12  -5    1.43    0.32
   7  12  -5    1.06    0.26
   7  12  -5    0.96    0.29
   7 -12   5    0.83    0.33
  -7  12   5    0.77    0.28
  -7  12  -5    0.86    0.27
   7  12   5    0.84    0.24
   7  12   5    0.55    0.20
   0  13   5    2.53    0.36
   0 -13  -5    2.78    0.37
   0  13  -5    3.41    0.51
   2  13  -5    2.76    0.41
  -2 -13  -5    2.51    0.35
  -2  13   5    2.29    0.49
   2 -13  -5    2.48    0.46
   2  13   5    2.29    0.34
  -2  13  -5    3.01    0.44
  -4  13   5    1.82    0.38
  -4 -13  -5    2.03    0.37
   4  13  -5    2.12    0.24
   4 -13   5    2.02    0.40
   4  13  -5    2.00    0.41
   4  13   5    2.36    0.33
   4 -13  -5    1.98    0.37
  -4  13  -5    2.43    0.44
  -6  13   5    1.74    0.38
   6  13  -5    1.32    0.25
  -6 -13  -5    1.50    0.32
   6  13  -5    0.89    0.31
   6 -13   5    1.51    0.38
  -6  13  -5    1.28    0.33
   6  13   5    1.18    0.28
   6  13   5    1.49    0.29
  -1 -14  -5   37.73    1.51
  -1  14   5   36.61    1.55
   1  14  -5   37.05    1.64
   1 -14  -5   37.61    1.52
  -1  14  -5   36.05    1.63
   1  14   5   35.18    2.11
  -3  14   5   30.51    1.45
  -3 -14  -5   31.06    1.36
   3  14  -5   31.63    1.50
   3 -14  -5   31.11    1.40
  -3  14  -5   29.65    1.47
   5  14  -5   23.39    1.29
  -5  14   5   22.55    1.27
  -5 -14  -5   21.39    1.13
   5 -14   5   22.34    1.25
  -5  14  -5   22.51    1.26
   5 -14  -5   21.59    1.19
   5  14   5   21.84    1.06
   0  15  -5    0.53    0.26
   0 -15  -5    1.68    0.34
   0  15   5    1.31    0.33
  -2  15   5    0.71    0.26
   2  15  -5    1.32    0.36
  -2 -15  -5    1.04    0.25
  -2  15  -5    1.02    0.31
   2 -15  -5    1.16    0.29
   2  15   5    0.92    0.27
  -4  15   5    0.45    0.23
  -4 -15  -5    0.46    0.22
   4  15  -5    1.10    0.34
  -4  15  -5    0.76    0.30
   4 -15  -5    0.96    0.31
   4  15   5    0.84    0.26
   1  16  -5    0.71    0.29
  -1  16   5    1.11    0.31
  -1 -16  -5    1.15    0.31
  -1  16  -5    1.00    0.33
   1  16   5    0.89    0.30
   1 -16  -5    0.60    0.24
  -3 -16  -5    1.08    0.28
  -3  16   5    0.76    0.29
   3  16  -5    0.81    0.28
  -3  16  -5    0.58    0.28
   3 -16  -5    0.26    0.28
   3  16   5    0.39    0.21
   0  17  -5   34.25    1.70
   0  17   5   33.26    1.57
   0   0  -6  140.49    5.72
   0   0   6  132.61    5.54
   2   0   6  118.72    2.77
  -2   0   6  119.32    2.84
   2   0   6  117.88    2.83
   2   0  -6  116.03    2.80
  -4   0   6   78.12    1.89
   4   0   6   75.77    2.08
   4   0   6   79.58    2.07
   4   0  -6   79.80    2.12
  -4   0   6   75.04    2.10
   4   0  -6   77.79    2.21
   6   0  -6   44.55    1.50
   6   0   6   42.81    1.12
   6   0   6   42.73    1.46
  -6   0   6   41.27    1.21
   8   0   6   20.36    0.73
   8   0   6   21.78    1.05
   8   0  -6   20.91    1.07
  10   0  -6    9.57    0.77
  10   0   6    8.32    0.71
   1  -1   6   70.60    1.73
   1   1  -6   73.12    1.69
   1  -1   6   72.96    1.80
  -1   1   6   75.08    1.84
  -1  -1  -6   68.41    1.79
  -1  -1  -6   74.09    1.65
   1  -1   6   74.08    1.88
  -1  -1  -6   75.21    1.85
  -1  -1   6   71.24    1.86
   1  -1  -6   75.30    1.81
   1   1   6   73.80    1.84
   1  -1  -6   70.77    1.78
   1   1   6   74.78    1.81
   1  -1  -6   75.50    1.86
  -1   1  -6   74.37    1.74
  -3   1   6   48.81    1.41
   3  -1   6   49.87    1.37
   3  -1   6   48.97    1.42
   3   1  -6   49.27    1.44
  -3  -1  -6   51.53    1.41
   3  -1   6   48.58    1.55
  -3   1   6   48.65    1.33
   3   1   6   49.96    1.40
   3   1   6   48.90    1.41
  -3  -1   6   51.88    1.59
   3   1   6   49.29    1.42
   3  -1  -6   49.87    1.43
  -3   1  -6   53.29    1.20
  -3  -1   6   49.60    1.21
   5   1  -6   28.47    1.08
  -5   1   6   28.83    0.93
   5  -1   6   29.22    0.83
   5  -1   6   29.91    1.09
   5   1   6   28.79    0.68
   5  -1  -6   29.32    1.08
   5   1   6   28.37    1.05
  -5  -1   6   29.84    0.83
   7  -1   6   15.96    0.84
   7   1  -6   15.95    0.85
   7  -1   6   14.83    0.59
   7   1   6   15.05    0.80
   7   1   6   14.55    0.51
  -7  -1   6   15.36    0.58
   7  -1  -6   15.36    0.83
   9   1  -6    7.88    0.67
   9  -1   6    7.47    0.64
   9  -1  -6    6.74    0.62
   9   1   6    8.30    0.74
  11   1  -6    3.43    0.58
  11  -1  -6    3.91    0.56
  11   1   6    2.88    0.53
   0   2   6  656.02   16.96
   0  -2   6  601.72   17.08
   0  -2  -6  634.20   16.91
   2   2  -6  541.67   15.59
  -2   2   6  576.64   16.35
   2  -2   6  567.64   16.10
  -2  -2   6  532.19   15.41
   2   2   6  531.89   14.67
   2  -2  -6  583.54   16.38
   4   2  -6  380.73   12.34
  -4   2   6  373.80   13.45
   4  -2   6  394.20   13.19
   4  -2  -6  367.42   13.16
  -4  -2   6  386.86   12.59
   4   2   6  428.68   15.70
  -4   2  -6  372.64   12.87
   4   2   6  384.09   11.33
   6   2  -6  223.59    5.28
   6  -2   6  209.36    4.90
   6   2   6  214.85    4.64
   6  -2  -6  216.82    5.23
  -6  -2   6  219.50    4.74
   6   2   6  211.23    5.18
   8  -2   6  100.46    2.83
   8  -2   6  111.27    3.20
   8   2  -6  113.23    3.23
   8   2   6  111.16    3.13
   8  -2  -6  113.46    3.21
   8   2   6  112.67    2.62
  10   2  -6   51.86    2.04
  10  -2   6   49.63    1.98
  10  -2  -6   53.41    2.04
  10   2   6   50.91    1.94
  -1  -3  -6   31.68    0.90
   1  -3   6   30.00    0.79
  -1   3   6   29.52    0.92
  -1  -3  -6   30.41    0.81
   1  -3   6   29.67    0.96
  -1  -3  -6   30.59    0.96
  -1   3   6   30.70    0.88
   1  -3   6   30.43    0.90
   1   3  -6   29.71    0.96
   1   3   6   31.26    0.80
   1  -3  -6   30.95    0.90
   1   3   6   30.11    0.89
   1   3   6   30.21    0.95
  -1   3  -6   30.86    0.93
   1  -3  -6   30.11    0.95
  -1   3  -6   30.41    0.89
  -1  -3   6   30.57    0.96
  -1   3  -6   29.48    0.95
   1  -3  -6   30.35    0.92
  -3  -3  -6   22.93    0.83
   3  -3   6   23.28    0.76
  -3   3   6   22.51    0.82
   3  -3   6   22.84    0.84
  -3   3   6   21.35    0.78
   3   3  -6   23.01    0.85
  -3   3   6   22.33    0.86
   3  -3   6   22.22    0.83
  -3   3  -6   23.36    0.74
  -3  -3   6   21.24    0.81
  -3   3  -6   21.57    0.81
   3   3   6   21.83    0.82
   3  -3  -6   21.70    0.83
   3  -3  -6   23.03    0.80
   3   3   6   22.42    0.78
   3   3   6   22.50    0.82
   5   3  -6   14.94    0.72
   5  -3   6   13.67    0.70
   5  -3   6   12.94    0.56
  -5   3   6   12.73    0.62
   5   3  -6   12.55    0.53
   5  -3  -6   13.04    0.66
   5   3   6   14.14    0.68
   7  -3   6    6.42    0.43
   7  -3   6    8.52    0.62
   7   3  -6    7.46    0.57
   7  -3  -6    6.80    0.54
   7   3   6    7.37    0.54
   7   3   6    7.31    0.29
   9   3  -6    3.40    0.46
   9  -3   6    3.55    0.47
   9  -3  -6    3.31    0.46
   9   3   6    2.48    0.49
  11   3  -6    1.33    0.38
  11  -3   6    1.23    0.39
  11  -3  -6    1.65    0.41
  11   3   6    1.48    0.38
  11   3   6    1.50    0.42
   0   4  -6   18.15    0.69
   0  -4  -6   19.10    0.72
   0  -4   6   19.41    0.61
   0   4   6   18.51    0.60
   0   4  -6   19.39    0.60
   0  -4  -6   19.12    0.61
   0  -4   6   19.01    0.70
   0  -4  -6   20.01    0.66
   0   4   6   18.32    0.64
  -2   4   6   17.12    0.69
   2   4  -6   16.54    0.67
   2  -4   6   17.27    0.67
  -2   4   6   16.96    0.60
  -2   4   6   16.60    0.77
  -2  -4  -6   16.47    0.68
   2  -4   6   16.69    0.56
   2  -4   6   18.18    0.69
   2   4   6   16.65    0.60
  -2   4  -6   16.47    0.64
   2  -4  -6   15.97    0.66
   2   4   6   16.96    0.50
   2   4   6   15.99    0.66
  -2  -4   6   15.48    0.64
   4  -4   6   10.55    0.68
  -4   4   6   10.91    0.58
  -4   4   6   12.26    0.65
  -4  -4  -6   10.86    0.59
   4  -4   6   11.56    0.53
   4  -4   6   11.51    0.55
   4   4  -6   11.03    0.43
   4   4  -6   12.24    0.62
   4  -4  -6   11.68    0.56
   4   4   6   12.01    0.32
   4   4   6   11.98    0.59
   4   4   6   11.27    0.31
  -4   4  -6   11.83    0.53
   6  -4   6    6.07    0.50
   6  -4   6    5.90    0.41
   6   4  -6    6.26    0.50
   6   4   6    6.98    0.29
   6  -4  -6    5.88    0.46
   6   4   6    6.07    0.46
   6   4   6    6.74    0.23
  -6   4  -6    6.66    0.40
   8  -4   6    3.67    0.50
   8   4  -6    3.22    0.43
   8   4   6    2.79    0.20
   8   4   6    3.50    0.41
   8  -4  -6    3.81    0.43
   8   4   6    2.34    0.20
  10  -4   6    1.59    0.39
  10   4  -6    1.19    0.35
  10  -4  -6    1.94    0.41
  10   4   6    1.42    0.33
   1  -5   6   35.25    1.12
  -1  -5  -6   36.42    1.17
  -1   5   6   36.84    0.99
  -1   5   6   35.80    1.13
  -1  -5  -6   38.18    1.06
   1   5  -6   37.29    1.14
   1  -5   6   37.09    0.92
   1   5  -6   36.72    0.93
  -1  -5   6   35.47    0.94
  -1   5  -6   36.10    1.12
   1  -5  -6   37.51    1.18
   1  -5  -6   36.47    1.01
   1   5   6   34.60    1.14
   1   5   6   36.12    0.99
  -1   5  -6   36.78    1.17
   1  -5  -6   38.32    1.16
  -1   5  -6   36.65    1.07
  -1  -5   6   34.88    1.11
   1   5   6   37.70    1.04
   3  -5   6   26.98    0.98
  -3  -5  -6   28.25    1.02
   3  -5   6   27.04    0.99
  -3   5   6   29.33    1.06
   3   5  -6   28.16    0.99
   3   5  -6   28.67    0.71
   3  -5   6   27.37    1.01
  -3  -5   6   26.33    0.96
   3   5   6   29.38    0.90
   3  -5  -6   27.34    0.90
   3   5   6   28.51    0.78
  -3   5  -6   27.27    0.96
  -5  -5  -6   16.54    0.81
   5   5  -6   17.73    0.82
   5  -5   6   16.52    0.83
  -5   5   6   17.19    0.86
   5  -5   6   16.19    0.74
   5   5  -6   16.84    0.62
   5   5   6   16.82    0.78
  -5   5  -6   17.60    0.74
   5   5   6   17.31    0.50
   5   5   6   18.14    0.60
   5  -5  -6   17.67    0.78
   7   5  -6    9.41    0.66
   7  -5   6    9.54    0.68
   7  -5  -6    9.59    0.64
   7   5   6    8.47    0.38
   7   5   6    9.34    0.62
  -7   5  -6    9.29    0.54
   9  -5   6    4.31    0.53
   9   5  -6    4.15    0.50
   9  -5  -6    4.72    0.52
   9   5   6    4.53    0.48
   0   6  -6   95.33    2.30
   0   6   6   97.28    2.43
   0   6  -6   94.36    2.41
   0  -6  -6   98.44    2.53
   0  -6   6   97.98    2.35
   0   6  -6   97.42    2.55
   0  -6  -6   95.06    2.44
   0  -6   6   93.44    2.41
   2   6  -6   82.67    2.19
   2  -6   6   77.53    2.18
   2  -6   6   90.23    2.26
  -2  -6  -6   86.01    2.29
  -2   6   6   84.46    2.27
  -2   6  -6   79.63    2.18
  -2   6  -6   86.78    2.29
  -2  -6   6   79.81    2.17
   2   6   6   86.04    2.07
   2  -6  -6   84.80    2.04
   2   6   6   83.09    2.02
   4   6  -6   60.43    1.48
  -4   6   6   61.40    1.90
  -4  -6  -6   58.88    1.83
   4   6  -6   59.00    1.78
   4  -6   6   62.74    1.88
  -4   6  -6   60.25    1.78
   4   6   6   59.12    1.66
   4  -6  -6   59.92    1.69
   4   6   6   61.33    1.52
   6   6  -6   34.50    1.11
  -6   6   6   36.17    1.46
   6  -6   6   36.84    1.44
   6   6  -6   36.42    1.37
   6  -6  -6   36.39    1.30
   6   6   6   37.30    1.34
   6   6   6   37.07    0.99
   6   6   6   33.97    0.95
  -6   6  -6   36.92    1.27
   8   6  -6   19.36    1.03
   8  -6   6   18.09    1.05
   8  -6  -6   18.68    0.97
   8   6   6   15.21    0.54
   8   6   6   18.48    0.94
  -8   6  -6   17.91    0.85
  10   6  -6    8.71    0.77
  10  -6  -6    9.01    0.76
  10   6   6    9.20    0.75
  10   6   6    9.17    0.72
  -1   7   6   18.64    0.77
   1  -7   6   16.84    0.79
   1  -7   6   18.01    0.72
   1   7  -6   17.55    0.70
  -1  -7  -6   16.94    0.70
  -1  -7  -6   17.59    0.91
   1   7  -6   18.66    0.93
   1   7  -6   17.96    0.58
   1  -7  -6   17.54    0.78
   1   7   6   17.73    0.70
  -1  -7   6   17.95    0.60
   1  -7  -6   18.01    0.53
  -1   7  -6   17.63    0.80
   1  -7  -6   17.38    0.78
   1   7   6   17.84    0.52
   3  -7   6   14.72    0.73
  -3  -7  -6   15.24    0.75
  -3   7   6   14.96    0.75
   3   7  -6   14.92    0.68
   3   7   6   14.50    0.55
   5  -7   6    9.19    0.64
   5   7  -6    9.61    0.59
  -5  -7  -6   10.76    0.65
  -5   7   6    9.22    0.65
   5   7  -6    8.94    0.40
   5   7   6    9.70    0.43
   5  -7  -6   10.08    0.63
  -5   7  -6    9.70    0.59
   5   7   6   10.18    0.60
   7   7  -6    5.24    0.50
  -7   7   6    6.49    0.93
   7   7   6    5.64    0.30
   7   7   6    5.80    0.50
  -7   7  -6    6.06    0.48
   7  -7  -6    5.80    0.49
   9   7  -6    3.16    0.45
   9  -7   6    2.64    0.49
   9   7   6    2.50    0.43
   9  -7  -6    1.97    0.38
   9   7   6    2.76    0.40
   0  -8   6   79.09    2.08
   0   8  -6   81.59    2.09
   0  -8   6   78.75    2.10
   0  -8  -6   82.54    2.28
   0  -8   6   80.70    1.80
   0   8  -6   76.78    2.03
   0   8  -6   82.72    2.35
   0   8   6   79.60    2.19
  -2  -8  -6   68.43    2.07
   2   8  -6   73.60    2.18
   2  -8   6   68.26    1.95
   2   8  -6   71.46    1.94
  -2   8   6   70.44    2.08
  -2   8  -6   70.70    2.12
   2  -8  -6   73.19    2.11
   2  -8  -6   70.76    1.70
   2   8   6   72.61    1.93
  -2  -8   6   68.62    1.92
  -4  -8  -6   52.24    1.74
  -4   8   6   51.23    1.78
   4   8  -6   52.58    1.64
   4  -8   6   51.28    1.76
  -4   8  -6   55.67    1.76
   4   8   6   53.90    1.50
   4   8   6   51.14    1.46
   4  -8  -6   52.39    1.49
  -6  -8  -6   31.52    1.34
   6   8  -6   36.62    1.35
   6   8  -6   30.76    1.01
  -6   8   6   34.48    1.46
   6  -8   6   33.69    1.44
   6  -8  -6   32.84    1.20
   6   8   6   33.27    1.30
  -6   8  -6   33.62    1.31
   6   8   6   34.17    1.04
   8   8  -6   17.60    0.99
   8  -8   6   18.27    1.10
  -8   8  -6   17.98    0.94
   8   8   6   18.15    0.93
   8  -8  -6   18.07    1.40
   1   9  -6   29.83    0.92
  -1  -9  -6   30.42    1.18
   1  -9   6   30.42    0.87
   1  -9   6   29.47    1.01
   1   9  -6   29.93    0.99
   1  -9   6   30.99    1.09
  -1   9   6   30.70    1.16
   1   9  -6   30.57    1.24
  -1   9  -6   29.43    1.21
   1   9   6   29.70    1.09
  -1  -9   6   27.25    0.97
   1  -9  -6   31.15    1.19
  -3   9   6   25.11    1.09
   3   9  -6   25.03    1.14
  -3  -9  -6   24.78    1.07
   3   9  -6   25.30    1.07
   3  -9   6   25.74    1.08
   3  -9  -6   24.36    0.75
   3   9   6   25.44    0.72
   3   9   6   23.44    0.71
   3   9   6   24.67    0.92
  -3   9  -6   24.12    1.09
   3  -9  -6   23.78    1.07
  -5  -9  -6   17.19    0.91
   5   9  -6   17.76    0.84
  -5   9   6   16.43    0.94
   5   9  -6   16.52    0.58
   5  -9   6   16.93    0.94
   5   9   6   18.05    0.88
   5   9   6   17.49    0.70
   5  -9  -6   17.02    0.73
   5   9   6   18.09    0.73
  -5   9  -6   16.92    0.90
   7  -9   6   10.86    0.81
   7   9  -6    9.46    0.67
  -7   9   6    9.67    0.78
   7   9   6    9.25    0.47
   7   9   6    9.99    0.62
   7  -9  -6   10.39    0.64
   7   9   6   10.77    0.69
  -7   9  -6   10.28    0.70
   9   9  -6    5.08    0.55
   9  -9   6    5.51    0.64
   9  -9  -6    5.02    0.54
   9   9   6    5.44    0.52
  -9   9  -6    5.27    0.52
   9   9   6    5.45    0.52
   0 -10   6    9.64    0.48
   0  10  -6   10.20    0.68
   0 -10  -6    9.86    0.63
   0 -10   6    9.87    0.35
   0  10   6    9.90    0.60
   2  10  -6    8.62    0.38
   2  10  -6    9.74    0.67
   2 -10   6    8.79    0.58
  -2  10   6    8.57    0.60
   2  10  -6    8.30    0.47
  -2 -10  -6    8.82    0.60
   2  10   6    9.24    0.55
  -2  10  -6    8.56    0.63
   2 -10  -6    9.33    0.62
  -4 -10  -6    7.35    0.57
   4  10  -6    6.44    0.46
  -4  10   6    7.44    0.60
   4 -10   6    5.74    0.54
   4  10  -6    7.10    0.61
  -4  10  -6    6.74    0.57
   4  10   6    6.81    0.33
   4  10   6    7.25    0.35
   4  10   6    8.46    0.62
   6  10  -6    4.20    0.51
  -6  10   6    4.16    0.49
   6  10  -6    4.53    0.43
  -6 -10  -6    4.01    0.46
   6 -10   6    4.23    0.52
   6  10   6    3.81    0.32
  -6  10  -6    3.61    0.43
   6  10   6    4.44    0.44
   8  10  -6    2.01    0.37
  -8  10   6    2.18    0.46
   8  10  -6    2.04    0.44
   8 -10   6    2.00    0.46
   8  10   6    2.06    0.37
  -8  10  -6    2.14    0.40
   1 -11   6    7.33    0.42
  -1 -11  -6    8.33    0.59
  -1  11   6    6.98    0.54
   1  11  -6    6.14    0.39
   1 -11   6    7.29    0.51
   1  11  -6    6.99    0.59
   1  11  -6    6.47    0.39
  -1 -11   6    6.39    0.39
   1 -11  -6    6.50    0.53
  -1  11  -6    7.56    0.61
   1  11   6    8.41    0.56
   3  11  -6    5.23    0.38
  -3  11   6    5.77    0.52
  -3 -11  -6    5.79    0.51
   3  11  -6    5.01    0.23
   3  11  -6    5.98    0.57
   3 -11   6    5.85    0.51
   3  11   6    4.96    0.42
   3 -11  -6    6.23    0.54
  -3  11  -6    6.10    0.57
   5  11  -6    4.11    0.51
   5 -11   6    4.17    0.49
   5  11  -6    4.15    0.39
  -5  11   6    3.50    0.45
  -5 -11  -6    3.24    0.69
   5  11   6    4.56    0.38
  -5  11  -6    3.45    0.45
   5  11   6    4.00    0.27
  -7  11   6    2.11    0.44
   7 -11   6    1.54    0.37
   7  11  -6    2.48    0.47
   7  11  -6    1.56    0.30
   7  11   6    2.55    0.42
  -7  11  -6    1.97    0.40
   7  11   6    1.95    0.27
   2  12  -6  142.88    4.05
   2  12  -6  145.11    3.48
   2 -12   6  148.38    3.87
  -2 -12  -6  147.02    3.93
  -2  12   6  143.74    3.94
   2 -12  -6  145.07    3.93
   2  12   6  143.20    3.79
  -2  12  -6  147.25    4.06
  -4  12   6  111.24    3.32
   4  12  -6  113.98    3.40
  -4 -12  -6  106.91    3.71
   4  12  -6  109.96    2.88
   4  12   6  114.43    3.04
  -4  12  -6  108.30    3.30
   4 -12  -6  112.58    3.28
   6 -12   6   71.21    2.55
  -6 -12  -6   69.22    2.40
   6  12  -6   70.85    2.19
   6  12  -6   75.66    2.61
  -6  12   6   76.44    2.61
  -6  12  -6   70.86    2.46
   6  12   6   72.87    2.12
  -1 -13  -6    6.89    0.59
  -1  13   6    8.31    0.65
   1  13  -6    7.22    0.66
  -1  13  -6    7.91    0.68
   1  13   6    6.80    0.57
   3  13  -6    6.57    0.63
   3 -13   6    6.45    0.86
  -3 -13  -6    5.94    0.57
  -3  13   6    6.33    0.59
   3 -13  -6    6.81    0.60
   3  13   6    5.83    0.51
  -3  13  -6    6.93    0.65
  -5  13   6    4.52    0.54
   5  13  -6    4.12    0.37
  -5 -13  -6    3.88    0.48
   5 -13   6    3.66    0.50
   5  13  -6    3.97    0.53
   5 -13  -6    5.00    0.56
   5  13   6    4.70    0.44
  -5  13  -6    3.63    0.49
   7  13  -6    2.31    0.48
   7 -13   6    2.68    0.53
  -7  13   6    2.40    0.50
   7  13   6    3.26    0.43
   0 -14  -6   32.14    1.40
   0  14  -6   31.57    1.51
   0  14   6   32.27    1.41
   2  14  -6   30.81    1.47
  -2  14   6   27.78    1.35
  -2 -14  -6   28.71    1.33
  -2  14  -6   29.49    1.45
   2 -14  -6   28.89    1.35
   4  14  -6   21.86    1.26
   4 -14   6   22.59    1.20
  -4  14   6   22.59    1.25
  -4 -14  -6   23.32    1.18
  -4  14  -6   22.67    1.26
   4 -14  -6   23.19    1.22
  -6  14   6   14.94    1.05
   6 -14   6   14.36    1.03
   6  14  -6   15.55    1.07
   6  14   6   13.54    0.86
   6 -14  -6   15.27    1.02
  -1 -15  -6    3.54    0.46
  -1  15   6    3.42    0.47
   1  15  -6    3.89    0.54
   1 -15  -6    3.34    0.46
  -1  15  -6    2.74    0.51
   1  15   6    3.54    0.45
  -3  15   6    3.06    0.44
  -3 -15  -6    2.65    0.47
   3  15  -6    3.04    0.48
   3 -15  -6    3.28    0.46
   3  15   6    2.59    0.37
  -3  15  -6    2.04    0.43
   5  15  -6    1.70    0.42
  -5  15   6    2.31    0.47
   5  15   6    1.59    0.39
   5 -15  -6    1.83    0.40
  -5  15  -6    1.72    0.42
   0  16   6   72.29    2.50
   0 -16  -6   73.21    2.48
   2  16  -6   67.76    2.54
  -2 -16  -6   70.60    2.39
   2  16   6   65.23    2.29
  -2  16  -6   63.59    2.49
   2 -16  -6   65.81    2.36
  -1   0   7  319.15   10.92
   1   0   7  339.01   10.86
   1   0  -7  357.91   11.32
  -3   0   7  247.94    5.67
   5   0   7  155.09    3.93
  -5   0   7  162.32    3.66
   5   0  -7  159.72    3.97
   7   0  -7   79.20    2.47
   7   0   7   85.85    2.49
  -7   0   7   80.92    2.11
   9   0  -7   38.02    1.62
   9   0   7   38.83    1.60
  11   0  -7   17.13    1.13
  11   0   7   18.20    1.12
   0  -1  -7   56.25    1.50
   0  -1   7   59.63    1.48
   0   1   7   58.04    1.56
   0   1  -7   58.83    1.42
   0  -1   7   58.73    1.43
   0   1  -7   62.96    1.63
   0  -1   7   57.97    1.59
   0  -1  -7   58.31    1.45
   2  -1   7   48.98    1.43
  -2  -1  -7   53.23    1.40
   2   1  -7   51.22    1.45
  -2   1   7   48.60    1.40
   2  -1   7   48.87    1.39
   2  -1   7   50.27    1.33
   2   1   7   49.58    1.41
   2   1   7   49.11    1.37
  -2   1  -7   49.37    1.32
   2  -1  -7   51.17    1.43
  -2  -1   7   49.59    1.43
  -2   1  -7   50.41    1.23
   2  -1  -7   48.21    1.38
   2   1   7   51.66    1.42
  -4   1   7   32.09    0.99
   4   1  -7   32.10    1.13
   4  -1   7   31.86    1.12
   4  -1   7   31.86    1.07
  -4  -1   7   33.02    0.88
   4   1   7   32.47    1.12
   4  -1  -7   32.06    1.12
  -4   1  -7   34.28    0.93
   6  -1   7   17.42    0.56
   6   1  -7   17.52    0.86
   6  -1   7   18.07    0.87
  -6   1   7   16.82    0.69
   6  -1  -7   17.54    0.86
  -6  -1   7   17.08    0.58
   6   1   7   17.83    0.84
   8  -1   7    8.35    0.40
   8  -1   7    8.21    0.65
   8   1  -7    8.60    0.66
   8  -1  -7    8.36    0.66
   8   1   7    9.09    0.66
  10   1  -7    4.40    0.54
  10  -1   7    3.50    0.49
  10  -1  -7    4.46    0.53
  10   1   7    4.55    0.52
   1   2  -7    0.85    0.17
   1  -2   7    0.31    0.10
   1   2  -7    0.60    0.06
  -1   2  -7    0.89    0.16
  -1  -2   7    0.32    0.10
  -1  -2   7    0.90    0.09
  -3   2   7    0.16    0.07
  -3  -2  -7    0.14    0.08
   3  -2   7    0.12    0.08
   3   2  -7    0.28    0.12
   3  -2   7    0.35    0.12
  -3  -2   7    0.35    0.05
  -3   2  -7    0.42    0.09
  -3   2  -7    0.12    0.07
   3  -2  -7    0.42    0.12
   3   2   7    0.15    0.07
   3  -2  -7    0.34    0.11
   3   2   7    0.26    0.09
  -5   2   7    0.15    0.08
   5  -2   7    0.26    0.08
   5   2  -7    0.35    0.14
   5   2   7    0.22    0.11
  -5  -2   7    0.22    0.04
  -5   2  -7    0.19    0.06
   5  -2  -7    0.32    0.13
   7   2  -7    0.11    0.13
   7  -2   7    0.12    0.12
   7  -2   7    0.08    0.07
   7   2   7    0.50    0.18
   7  -2  -7    0.10    0.12
   9   2  -7   -0.03    0.12
   9  -2   7    0.11    0.14
   9   2   7    0.18    0.17
   9  -2  -7    0.20    0.18
  11   2  -7    0.20    0.21
  11  -2   7   -0.17    0.17
  11   2   7    0.16    0.23
  11  -2  -7   -0.10    0.17
   0   3   7   58.66    1.52
   0  -3   7   57.76    1.60
   0   3  -7   58.23    1.61
   0  -3  -7   55.65    1.57
   0  -3  -7   58.46    1.53
   0  -3   7   57.62    1.46
   0  -3  -7   59.65    1.49
   0   3   7   58.12    1.48
   2  -3   7   48.45    1.45
  -2  -3  -7   50.38    1.44
  -2   3   7   48.04    1.42
   2   3  -7   49.54    1.13
   2   3  -7   48.94    1.45
  -2   3   7   48.45    1.37
  -2   3   7   48.16    1.43
   2  -3   7   50.66    1.30
   2  -3   7   50.31    1.42
   2   3   7   48.38    1.42
  -2   3  -7   50.37    1.35
  -2   3  -7   48.46    1.39
  -2  -3   7   47.73    1.43
   2  -3  -7   50.79    1.40
   2  -3  -7   49.83    1.42
  -2  -3   7   52.37    1.13
   2   3   7   49.26    1.37
  -4  -3  -7   34.70    1.19
  -4   3   7   33.94    1.14
   4   3  -7   35.62    1.24
   4  -3   7   34.21    1.20
   4  -3   7   34.94    1.12
   4  -3  -7   35.79    1.17
   4   3   7   33.54    1.30
  -4   3  -7   34.18    1.01
   6  -3   7   19.45    0.94
   6  -3   7   18.88    0.73
   6   3  -7   21.31    0.97
   6  -3  -7   19.07    0.90
  -6   3  -7   20.20    0.71
   6   3   7   20.21    0.92
   8  -3  -7   10.32    0.73
   8   3   7   10.55    0.72
  10  -3   7    5.57    0.60
  10   3  -7    5.36    0.59
  10  -3  -7    5.10    0.60
  10   3   7    4.89    0.55
   1  -4   7  249.42    9.78
   1  -4   7  242.29    9.50
  -1  -4  -7  243.38    8.67
  -1   4   7  256.58    9.57
   1   4   7  252.95    8.77
   1  -4  -7  254.11    9.51
  -1  -4   7  238.34    9.03
  -1  -4   7  244.80    9.30
  -3   4   7  188.95    4.46
   3  -4   7  186.81    4.29
   3   4   7  185.75    4.36
   5   4  -7  118.16    2.83
   5  -4   7  114.52    2.94
   5   4  -7  123.60    3.19
  -5  -4  -7  120.20    3.15
   5  -4   7  119.00    3.18
   5   4   7  115.98    3.11
  -5   4  -7  118.89    2.91
   5  -4  -7  123.83    3.11
   7   4  -7   63.23    2.11
   7  -4   7   66.20    2.16
  -7   4  -7   63.60    1.78
   7   4   7   63.28    2.05
   7  -4  -7   65.12    2.07
   9  -4   7   30.42    1.45
   9   4  -7   31.77    1.46
   9   4   7   31.19    1.38
   9  -4  -7   31.43    1.42
   0  -5   7  200.26    4.67
   2  -5   7  170.05    4.20
  -2   5   7  177.71    4.05
   2  -5   7  187.60    3.99
  -2  -5  -7  175.41    3.96
   2   5   7  175.44    4.04
  -2  -5   7  170.10    4.17
  -2   5  -7  179.39    4.15
   2  -5  -7  176.58    4.22
  -4  -5  -7  124.29    3.25
  -4   5   7  125.84    3.31
   4  -5   7  125.74    3.11
   4   5  -7  125.76    3.23
   4   5  -7  125.71    2.84
   4  -5   7  122.08    3.25
  -4   5  -7  127.31    3.13
   4   5   7  125.67    3.23
   4  -5  -7  129.49    3.14
   4   5   7  129.67    2.71
   4   5   7  121.56    3.09
   6   5  -7   73.44    2.25
   6   5  -7   70.78    1.91
   6  -5   7   70.81    2.26
   6  -5  -7   75.28    2.18
  -6   5  -7   74.40    2.02
   6   5   7   73.71    2.20
   8   5  -7   38.22    1.57
   8  -5   7   36.90    1.58
   8   5   7   35.71    1.46
   8  -5  -7   38.01    1.51
  10   5  -7   16.40    1.18
  10  -5   7   17.32    1.56
  10   5   7   17.18    1.02
  10  -5  -7   18.37    1.09
  -1   6   7   33.18    1.10
  -1   6   7   33.78    0.94
   1  -6   7   32.50    0.83
   1   6  -7   35.09    1.12
  -1  -6  -7   33.09    1.25
   1   6  -7   34.35    1.21
   1  -6   7   34.13    1.06
  -1  -6  -7   31.93    1.02
   1  -6   7   31.19    1.08
   1   6  -7   32.99    0.88
  -1  -6   7   34.65    0.92
  -1   6  -7   32.05    1.02
   1  -6  -7   32.31    1.10
  -1   6  -7   34.83    1.11
   1  -6  -7   31.98    1.16
  -1   6  -7   32.04    1.14
  -1  -6   7   30.83    1.07
   1  -6  -7   33.28    0.94
   1   6   7   31.64    0.92
   3  -6   7   25.86    0.85
   3   6  -7   24.56    0.98
   3  -6   7   26.35    1.01
  -3  -6  -7   25.20    1.01
  -3   6   7   25.75    1.03
   3   6   7   25.16    0.85
   3   6   7   26.66    0.76
  -3   6  -7   25.39    0.97
   3  -6  -7   24.58    0.85
   5  -6   7   15.62    0.84
  -5   6   7   16.39    0.87
   5   6  -7   19.21    0.87
   5   6  -7   16.38    0.57
  -5  -6  -7   15.90    0.83
   5  -6  -7   16.48    0.75
   5   6   7   15.86    0.80
   7  -6   7    8.76    0.70
   7   6  -7    8.47    0.64
   7   6   7    9.57    0.65
   7  -6  -7    9.21    0.63
  -7   6  -7    9.06    0.55
   9   6  -7    4.43    0.53
   9  -6   7    4.05    0.54
   9  -6  -7    3.92    0.48
   9   6   7    4.72    0.51
   0   7  -7   96.73    2.38
   0   7  -7   96.59    2.68
   0   7   7   96.93    2.24
   0  -7  -7  102.36    2.65
   0  -7   7   92.09    2.48
   0   7   7  100.39    2.53
   0  -7   7   99.58    2.50
   0  -7  -7   93.52    2.52
   0   7  -7   99.22    2.51
  -2   7   7   85.39    2.38
   2  -7   7   85.02    2.33
   2   7  -7   86.46    2.31
   2  -7   7   86.18    2.07
  -2  -7  -7   85.44    2.40
   2   7   7   86.16    2.18
   2  -7  -7   86.87    2.41
   2  -7  -7   85.23    2.10
   2   7   7   84.31    2.07
   4   7  -7   60.77    1.42
  -4  -7  -7   62.81    1.95
   4   7  -7   60.98    1.87
  -4   7   7   62.83    2.00
   4  -7   7   60.11    1.94
   4   7   7   64.39    1.58
   4  -7  -7   63.04    1.74
   4   7   7   59.58    1.69
  -4   7  -7   61.94    1.89
  -6  -7  -7   37.37    1.46
   6   7  -7   39.41    1.45
  -6   7   7   38.58    1.55
   6  -7   7   37.55    1.51
  -6   7  -7   37.83    1.34
   6  -7  -7   37.35    1.33
   6   7   7   33.07    1.01
   6   7   7   36.18    1.39
   8  -7   7   20.02    1.15
   8   7  -7   19.33    1.07
   8   7   7   18.96    1.00
  -8   7  -7   19.85    0.93
   8  -7  -7   18.79    1.40
  10   7  -7    9.72    0.82
  10  -7   7    9.11    0.83
  10   7   7    9.44    0.74
   1   8  -7   17.82    0.88
  -1  -8  -7   17.63    0.84
   1   8  -7   18.44    0.75
   1   8  -7   16.91    0.59
   1  -8   7   18.55    0.76
  -1   8   7   18.13    0.81
  -1  -8  -7   18.09    0.77
   1  -8  -7   17.74    0.53
   1   8   7   17.21    0.50
  -1   8  -7   18.25    0.87
   1   8   7   17.53    0.73
  -1  -8   7   16.89    0.81
   1  -8  -7   17.90    0.84
  -1   8  -7   16.88    0.71
  -3   8   7   13.98    0.76
   3   8  -7   14.30    0.70
  -3  -8  -7   13.85    0.76
   3  -8   7   13.81    0.74
   3   8   7   14.17    0.59
   3  -8  -7   14.27    0.56
   3  -8  -7   13.20    0.75
  -3   8  -7   13.87    0.75
   3   8   7   12.61    0.51
   5  -8   7    8.35    0.64
  -5  -8  -7    8.03    0.60
   5   8  -7    8.49    0.34
  -5   8   7    7.89    0.63
   5   8  -7    8.44    0.58
   5   8   7    8.16    0.58
   5   8   7    7.74    0.56
  -5   8  -7    8.64    0.59
   5  -8  -7    8.67    0.50
   7  -8   7    3.64    0.48
   7   8  -7    4.97    0.52
  -7   8   7    5.09    0.55
  -7   8  -7    4.71    0.44
   7  -8  -7    4.79    0.44
   7   8   7    4.65    0.47
   9  -8   7    2.23    0.62
   9   8  -7    2.15    0.44
   9  -8  -7    1.62    0.34
   9   8   7    1.81    0.35
   9   8   7    2.37    0.40
   0   9   7  133.16    3.42
   0  -9  -7  137.40    3.54
   0  -9   7  135.45    3.29
   0   9  -7  126.11    3.22
   0   9  -7  136.12    3.31
   0   9  -7  137.90    3.61
   2  -9   7  123.71    3.19
   2   9  -7  118.13    3.34
  -2   9   7  123.84    3.26
  -2  -9  -7  119.50    3.26
   2   9   7  115.24    2.66
  -2   9  -7  123.68    3.32
   2   9   7  127.87    3.08
   2  -9  -7  118.13    2.72
   2  -9  -7  119.49    3.26
  -4  -9  -7   86.50    2.61
   4   9  -7   90.71    2.75
   4   9  -7   90.74    2.49
   4  -9   7   89.50    2.64
  -4   9   7   90.30    2.68
   4   9   7   81.36    2.18
  -4   9  -7   87.90    2.61
   4  -9  -7   85.89    2.23
   4   9   7   89.35    2.28
   6   9  -7   56.76    1.91
  -6   9   7   56.32    2.08
  -6  -9  -7   53.79    2.07
   6  -9   7   57.50    2.07
   6   9   7   58.80    1.82
  -6   9  -7   55.34    1.90
   6  -9  -7   55.96    1.73
   6   9   7   56.79    1.92
   8   9  -7   30.05    1.38
   8  -9   7   30.01    1.51
   8   9   7   33.84    1.49
  -8   9  -7   32.41    1.35
   8   9   7   32.34    1.39
   1  10  -7   73.89    2.01
  -1 -10  -7   76.51    2.29
   1  10  -7   73.71    2.35
  -1  10   7   72.45    2.20
   1  10  -7   69.82    1.87
   1 -10   7   74.79    2.12
   1  10   7   71.03    2.11
  -1  10  -7   75.53    2.34
   1 -10  -7   74.50    2.27
  -3  10   7   61.02    2.01
  -3 -10  -7   60.52    2.00
   3  10  -7   61.54    1.80
   3  10  -7   58.47    2.06
   3 -10   7   59.85    1.96
   3  10   7   55.63    1.40
   3 -10  -7   58.84    2.00
  -3  10  -7   60.88    2.03
  -5  10   7   39.93    1.67
   5 -10   7   40.61    1.63
   5  10  -7   37.39    2.32
   5  10  -7   42.06    1.47
  -5 -10  -7   37.97    1.63
   5  10   7   40.13    1.20
   5  10   7   40.06    1.26
   5  10   7   39.36    1.52
  -5  10  -7   40.09    1.56
   7  10  -7   24.48    1.15
  -7  10   7   24.28    1.30
   7  10  -7   24.04    1.32
   7 -10   7   23.69    1.28
  -7  10  -7   24.08    1.16
   7  10   7   23.89    0.98
   7  10   7   23.08    1.13
   0  11   7   14.63    0.79
   0 -11  -7   14.42    0.83
   0  11  -7   15.76    0.91
   2  11  -7   13.91    0.87
  -2  11   7   13.28    0.80
   2  11  -7   12.46    0.48
   2  11  -7   14.75    0.66
   2 -11   7   13.70    0.76
  -2 -11  -7   13.40    0.80
   2 -11  -7   12.77    0.79
   2  11   7   14.09    0.73
  -2  11  -7   13.42    0.84
  -4 -11  -7    9.49    0.70
   4 -11   7   10.39    0.73
   4  11  -7   10.22    0.77
   4  11  -7   10.17    0.60
  -4  11  -7    9.73    0.72
   4  11   7   10.62    0.59
   4 -11  -7    9.87    0.76
  -6 -11  -7    6.33    0.59
   6  11  -7    6.04    0.64
  -6  11   7    7.48    0.68
   6 -11   7    6.87    0.66
   6  11  -7    6.79    0.54
   6  11   7    6.53    0.40
   6  11   7    5.49    0.54
  -6  11  -7    6.83    0.61
   8  11  -7    3.71    0.58
   8  11  -7    3.51    0.46
  -8  11   7    4.28    0.58
   8 -11   7    3.85    0.54
  -8  11  -7    3.47    0.49
  -1 -12  -7    0.06    0.12
   1  12  -7    0.18    0.15
  -1  12   7    0.25    0.14
  -1  12  -7    0.70    0.25
   1 -12  -7    0.12    0.14
   1  12   7    0.25    0.16
   3  12  -7   -0.03    0.11
  -3  12   7    0.28    0.18
   3 -12   7    0.27    0.17
   3  12  -7    0.15    0.10
   3 -12  -7   -0.07    0.09
   5  12  -7   -0.21    0.09
  -5  12   7    0.16    0.14
   5  12  -7    0.05    0.14
   5 -12   7   -0.01    0.14
  -5 -12  -7    0.09    0.14
  -5  12  -7    0.43    0.21
   5  12   7   -0.08    0.08
   5 -12  -7    0.09    0.15
  -7  12   7    0.10    0.17
   7  12   7    0.47    0.22
  -7  12  -7    0.26    0.20
   0  13   7    3.41    0.41
   0 -13  -7    3.17    0.41
   0  13  -7    3.19    0.45
  -2  13   7    2.88    0.41
  -2 -13  -7    3.56    0.44
   2  13  -7    3.72    0.48
   2 -13  -7    3.46    0.44
  -2  13  -7    3.88    0.49
   2  13   7    3.15    0.38
  -4 -13  -7    1.61    0.34
   4  13  -7    2.42    0.27
  -4  13   7    2.70    0.42
   4  13  -7    2.67    0.50
   4 -13   7    2.26    0.42
   4  13   7    2.19    0.32
   4 -13  -7    2.03    0.41
  -4  13  -7    2.39    0.45
   6  13  -7    1.23    0.28
   6  13  -7    0.98    0.37
  -6 -13  -7    1.18    0.32
   6 -13   7    1.47    0.38
  -6  13  -7    1.42    0.35
   6  13   7    0.94    0.26
   1  14  -7   67.04    2.44
  -1 -14  -7   66.04    2.30
  -1  14   7   66.71    2.30
   1  14   7   67.17    2.22
  -1  14  -7   69.25    2.45
   1 -14  -7   68.63    2.33
   3  14  -7   57.39    2.23
  -3  14   7   57.21    2.13
   3  14  -7   50.10    1.64
  -3 -14  -7   59.97    2.12
  -3  14  -7   59.04    2.22
   3  14   7   60.59    2.17
   3 -14  -7   56.36    2.09
  -5 -14  -7   40.61    1.73
   5 -14   7   40.97    1.80
   5  14   7   43.14    1.81
   0  15  -7    6.99    0.69
   0 -15  -7    6.70    0.63
   0  15   7    6.90    0.63
   2  15  -7    6.43    0.68
  -2 -15  -7    6.89    0.63
  -2  15   7    7.04    0.66
   2 -15  -7    6.74    0.64
  -2  15  -7    6.38    0.66
   2  15   7    6.14    0.57
  -4 -15  -7    5.79    0.61
  -4  15   7    4.88    0.60
   4  15  -7    4.88    0.64
   4  15   7    4.86    0.50
   4 -15  -7    5.14    0.63
  -1  16   7    1.37    0.36
   1  16  -7    1.26    0.35
  -1 -16  -7    1.63    0.38
   1  16   7    1.34    0.37
   1 -16  -7    0.95    0.31
  -1  16  -7    1.13    0.34
  -3 -16  -7    0.96    0.28
   3  16  -7    0.60    0.27
  -3  16   7    1.41    0.38
  -3  16  -7    0.38    0.24
   3  16   7    0.95    0.28
   3 -16  -7    0.99    0.36
   0   0  -8  221.87    8.69
   0   0   8  224.94    8.58
   2   0   8  199.99    4.52
  -2   0   8  189.09    4.49
   2   0  -8  187.36    4.44
  -4   0   8  139.16    3.25
   4   0   8  139.17    3.50
   4   0  -8  142.82    3.54
   6   0  -8   81.73    2.41
   6   0   8   79.71    2.37
  -6   0   8   81.20    2.04
   8   0   8   42.38    1.73
  10   0  -8   19.35    1.16
  10   0   8   20.24    1.15
   1  -1   8   37.90    1.04
  -1  -1  -8   39.78    0.96
   1   1  -8   38.93    1.21
  -1   1   8   38.35    1.16
  -1  -1  -8   38.10    1.16
   1  -1   8   37.07    1.10
   1   1  -8   37.50    0.99
   1  -1   8   37.12    1.29
  -1  -1  -8   37.73    1.10
   1   1   8   37.73    1.10
  -1   1  -8   37.16    1.18
  -1  -1   8   37.00    1.30
   1  -1  -8   36.73    1.08
  -1   1  -8   37.82    1.03
   1  -1  -8   35.98    1.08
   1  -1  -8   37.15    1.17
   1   1   8   37.72    1.16
   3  -1   8   28.45    1.05
  -3   1   8   27.48    0.99
  -3   1   8   27.78    0.91
   3   1  -8   28.96    1.04
  -3  -1  -8   28.52    0.97
   3  -1   8   29.15    1.01
   3  -1  -8   27.60    0.98
   3   1   8   28.98    1.01
   3  -1  -8   28.77    1.01
   3   1   8   28.45    0.97
  -3  -1   8   29.93    0.82
  -3   1  -8   29.95    0.74
   3   1   8   27.75    0.99
  -5   1   8   18.64    0.70
   5   1  -8   17.85    0.85
   5  -1   8   17.93    0.83
  -5  -1   8   17.61    0.57
   5  -1  -8   18.99    0.86
   5   1   8   17.97    0.83
   7   1  -8   10.30    0.71
   7  -1   8    9.98    0.68
   7   1   8   10.33    0.69
   7  -1  -8   11.36    0.73
   9  -1   8    5.36    0.55
   9   1  -8    5.34    0.58
   9   1   8    4.63    0.51
   9  -1  -8    5.20    0.55
   0  -2  -8    5.04    0.31
   0   2   8    4.96    0.32
   0  -2   8    5.28    0.35
   0  -2  -8    5.06    0.27
   0  -2   8    5.16    0.28
   0  -2  -8    5.20    0.33
   0   2  -8    4.91    0.22
   0   2  -8    5.67    0.37
  -2  -2  -8    4.48    0.31
  -2   2   8    4.06    0.34
   2  -2   8    4.59    0.34
   2  -2   8    4.28    0.31
   2   2  -8    4.61    0.21
   2  -2   8    4.11    0.26
   2   2  -8    4.11    0.33
  -2   2  -8    4.57    0.26
  -2  -2   8    4.67    0.21
   2   2   8    4.34    0.31
   2  -2  -8    4.21    0.31
   2  -2  -8    4.34    0.31
   4  -2   8    2.87    0.30
   4   2  -8    3.21    0.32
  -4  -2  -8    2.92    0.29
   4   2   8    2.70    0.29
  -4   2  -8    3.05    0.19
  -4  -2   8    3.03    0.14
   6  -2   8    1.71    0.31
   6   2  -8    1.64    0.32
  -6  -2   8    1.00    0.08
   6   2   8    1.44    0.28
   6  -2  -8    1.68    0.30
   8   2  -8    0.93    0.29
   8  -2   8    0.86    0.26
   8   2   8    0.89    0.25
  10  -2   8    0.41    0.23
  10   2  -8    0.49    0.22
  10  -2  -8    0.72    0.27
  10   2   8    0.47    0.23
  -1  -3  -8   72.44    1.93
   1  -3   8   70.59    1.97
  -1  -3  -8   76.07    1.91
   1  -3   8   72.41    1.71
  -1   3   8   70.13    1.86
   1   3  -8   74.08    1.57
   1  -3   8   73.40    1.86
  -1  -3  -8   72.35    1.72
   1   3  -8   70.83    1.97
   1  -3  -8   71.48    1.89
   1   3   8   67.73    1.86
   1  -3  -8   73.76    1.92
  -1   3  -8   72.21    1.97
  -1  -3   8   73.13    1.72
  -1  -3   8   71.20    1.96
   1   3   8   68.61    1.90
   1  -3  -8   72.47    1.87
   3  -3   8   58.59    1.67
  -3   3   8   55.24    1.63
  -3  -3  -8   56.86    1.66
   3   3  -8   56.13    1.69
  -3   3   8   55.26    1.60
   3  -3   8   55.73    1.53
   3  -3  -8   56.04    1.62
   3   3   8   55.48    1.83
   3   3   8   55.20    1.60
  -3   3  -8   57.80    1.50
   5   3  -8   36.66    1.35
  -5  -3  -8   37.97    1.32
   5  -3   8   35.26    1.32
   5  -3  -8   37.50    1.31
   5   3   8   35.08    1.29
  -5   3  -8   36.36    1.04
   7  -3   8   18.99    1.00
   7  -3   8   17.62    0.70
   7   3  -8   20.33    1.02
   7   3   8   19.19    0.96
   7  -3  -8   19.16    0.97
   9   3  -8    9.78    0.78
   9  -3   8    9.70    0.77
   9  -3  -8    9.86    0.76
   9   3   8    9.86    0.75
   0  -4  -8  188.41    4.27
   0   4   8  186.04    4.27
   0  -4   8  186.44    4.42
   2  -4   8  165.71    3.76
  -2   4   8  166.53    3.88
  -2  -4  -8  164.63    3.65
  -2   4   8  162.98    4.01
  -2  -4   8  174.71    3.58
   2  -4  -8  160.06    3.96
   2   4   8  165.95    3.89
  -2   4  -8  160.65    3.91
   2  -4  -8  172.78    4.02
   4   4  -8  123.07    2.79
  -4  -4  -8  121.31    3.18
   4  -4   8  120.84    3.18
   4   4  -8  122.22    3.19
   4  -4   8  131.80    3.61
  -4   4  -8  119.02    2.95
   4  -4  -8  121.82    3.10
   4   4   8  118.25    3.15
   6   4  -8   69.88    1.91
   6   4  -8   73.85    2.27
   6  -4   8   72.31    2.26
   6   4   8   71.58    2.20
   6  -4  -8   73.76    2.20
  -6   4  -8   72.64    1.91
   8   4  -8   40.23    1.64
   8  -4   8   38.91    1.62
  10  -4   8   21.21    1.87
  10  -4  -8   20.39    1.17
  10   4   8   18.78    1.10
   1   5  -8  168.17    4.03
  -1  -5  -8  172.47    3.83
   1  -5   8  165.74    3.65
   1  -5   8  168.12    4.16
  -1   5   8  167.87    3.84
  -1  -5   8  160.62    4.01
   1   5   8  162.33    3.83
  -1   5  -8  168.26    3.89
   1  -5  -8  167.39    3.98
   3   5  -8  132.48    3.36
  -3   5   8  128.01    3.21
  -3  -5  -8  134.14    3.39
   3  -5   8  129.80    3.13
  -3   5   8  135.56    3.40
   3  -5   8  133.81    3.37
  -3   5  -8  131.96    3.26
   3   5   8  136.22    2.88
   3  -5  -8  129.79    3.22
   3   5   8  127.70    3.19
   5   5  -8   85.36    2.10
   5   5  -8   86.87    2.51
  -5  -5  -8   89.39    2.54
   5  -5   8   88.42    2.55
  -5   5  -8   86.27    2.29
   5   5   8   86.91    2.49
   5  -5  -8   87.87    2.42
   7  -5   8   48.35    1.81
   7   5  -8   49.89    1.81
  -7   5  -8   46.04    1.55
   7  -5  -8   50.08    1.74
   7   5   8   49.99    1.75
   9   5  -8   24.34    1.27
   9  -5   8   23.44    1.28
   9  -5  -8   24.33    1.23
   9   5   8   22.76    1.17
   0   6  -8   47.60    1.30
   0  -6  -8   48.45    1.53
   0   6  -8   50.29    1.48
   0  -6  -8   45.93    1.40
   0   6   8   48.73    1.40
   0  -6  -8   47.72    1.29
   0   6  -8   47.10    1.52
   0   6   8   45.22    1.26
  -2   6   8   39.32    1.19
   2   6  -8   42.57    1.44
  -2   6   8   43.93    1.56
  -2  -6  -8   39.53    1.16
  -2  -6  -8   42.52    1.42
   2  -6   8   41.84    1.12
   2  -6   8   40.87    1.32
   2   6   8   41.25    1.20
   2  -6  -8   40.51    1.21
  -2   6  -8   43.57    1.38
   2  -6  -8   41.53    1.40
   2   6   8   43.56    1.15
  -4   6   8   29.67    1.22
   4   6  -8   32.42    1.20
   4  -6   8   30.15    1.19
  -4  -6  -8   31.58    1.22
   4   6  -8   30.58    0.74
  -4   6  -8   32.07    1.13
   4  -6  -8   29.56    1.06
   4   6   8   31.38    0.73
  -6  -6  -8   20.05    0.99
   6  -6   8   18.79    0.99
   6   6  -8   18.76    0.96
   6   6  -8   20.01    0.94
   6  -6  -8   18.58    0.89
   6   6   8   19.31    0.95
  -6   6  -8   19.40    0.83
   8  -6   8   11.06    0.82
   8   6  -8   10.49    0.77
   8   6   8   10.83    0.76
   8  -6  -8   10.48    0.73
  10  -6   8    5.26    0.63
  10   6  -8    5.87    0.63
  10   6   8    4.85    0.58
   1   7  -8  117.06    3.14
  -1   7   8  120.68    3.02
   1  -7   8  114.79    2.56
  -1  -7  -8  111.77    2.88
  -1   7   8  117.16    2.73
   1  -7   8  112.52    2.91
   1   7  -8  115.36    2.69
  -1  -7  -8  119.60    3.10
   1   7  -8  117.47    2.98
   1   7   8  110.57    2.70
   1  -7  -8  115.28    2.74
  -1   7  -8  121.04    3.11
   1  -7  -8  116.71    3.08
  -1   7  -8  115.54    2.88
  -1  -7   8  118.19    2.73
   1   7   8  120.23    2.88
  -1   7  -8  119.53    2.99
  -3   7   8   95.55    2.66
   3  -7   8   97.43    2.62
   3  -7   8   92.16    2.35
   3   7  -8   94.54    2.58
  -3  -7  -8   92.79    2.65
   3   7   8   88.80    2.34
   3   7   8   96.70    2.27
   3  -7  -8   92.97    2.38
  -3   7  -8   93.67    2.59
   3  -7  -8   95.19    2.66
   5   7  -8   63.39    2.01
  -5  -7  -8   63.34    2.06
   5  -7   8   62.06    2.06
   5   7  -8   62.26    1.62
  -5   7   8   61.34    2.09
  -5   7  -8   62.64    1.91
   5   7   8   62.85    2.01
   5  -7  -8   66.11    1.89
   7  -7   8   37.05    1.57
   7  -7  -8   35.27    1.38
   7   7   8   34.90    1.44
  -7   7  -8   34.69    1.28
   9   7  -8   17.22    1.06
   9  -7   8   19.37    1.18
   9   7   8   16.76    1.00
   9  -7  -8   18.44    1.04
   0   8  -8   12.98    0.56
   0   8   8   14.35    0.67
   0  -8  -8   14.19    0.75
   0   8  -8   16.23    0.96
   0   8  -8   12.80    0.73
   0  -8   8   13.32    0.59
   0   8   8   13.32    0.45
   2   8  -8   12.00    0.63
   2   8  -8   11.78    0.73
   2  -8   8   11.91    0.65
   2  -8   8   10.99    0.45
  -2  -8  -8   12.20    0.70
  -2   8   8   12.41    0.68
  -2   8  -8   12.04    0.70
   2  -8  -8   11.65    0.68
   2   8   8   11.81    0.46
   2  -8  -8   11.93    0.48
   2   8   8   12.09    0.55
  -4   8   8    8.58    0.62
   4  -8   8    8.31    0.60
   4   8  -8    8.01    0.55
  -4  -8  -8    7.10    0.57
   4   8   8    8.49    0.38
  -4   8  -8    8.34    0.57
   4  -8  -8    8.70    0.48
   4   8   8    7.13    0.42
   6   8  -8    5.22    0.49
  -6   8   8    5.88    0.69
  -6   8  -8    4.96    0.45
   6  -8  -8    4.76    0.42
   6   8   8    4.73    0.48
   8  -8   8    2.95    0.52
   8   8  -8    2.96    0.42
   8   8   8    3.12    0.42
   8  -8  -8    2.37    0.41
  -1  -9  -8  126.37    3.46
   1  -9   8  123.70    3.46
  -1   9   8  133.36    3.40
   1   9  -8  132.99    3.56
   1   9  -8  128.93    3.26
   1   9  -8  127.53    3.02
   1   9   8  128.12    2.81
   1  -9  -8  128.15    3.46
  -1   9  -8  128.96    3.50
   1   9   8  135.03    3.48
   3  -9   8  101.11    2.61
  -3   9   8  108.51    3.02
   3  -9   8  107.73    2.97
  -3  -9  -8  108.98    3.04
   3   9  -8  105.72    3.11
   3   9  -8  106.08    2.85
   3  -9  -8  106.94    3.02
  -3   9  -8  106.16    3.00
   3   9   8   97.56    2.48
   3   9   8  107.97    2.67
   3  -9  -8  107.39    2.64
   5  -9   8   75.18    2.41
  -5   9   8   71.12    2.39
   5   9  -8   71.81    2.23
  -5  -9  -8   72.53    2.36
   5  -9  -8   72.54    2.02
   5   9   8   71.81    2.29
  -5   9  -8   72.61    2.27
  -7   9   8   45.56    1.86
   7  -9   8   43.99    1.84
   7   9  -8   43.23    1.69
   7  -9  -8   42.25    1.53
   7   9   8   44.49    1.70
  -7   9  -8   43.77    1.61
   9   9  -8   22.73    1.71
   9  -9   8   21.21    1.30
   9   9   8   23.72    1.12
   9  -9  -8   22.04    1.13
   0  10  -8   65.83    1.88
   0  10   8   65.40    2.00
   0 -10  -8   67.05    2.13
   0 -10   8   65.23    1.86
   0  10  -8   65.30    2.16
   2  10  -8   58.36    1.77
   2  10  -8   59.42    2.07
  -2  10   8   61.67    1.97
   2 -10   8   60.23    1.89
  -2 -10  -8   58.34    1.98
   2  10   8   58.11    1.76
  -2  10  -8   60.42    2.03
   2 -10  -8   58.51    1.98
   4  10  -8   45.72    1.80
  -4  10   8   44.07    1.71
   4 -10   8   45.98    1.70
   4  10  -8   42.01    1.51
  -4 -10  -8   45.29    1.70
   4  10   8   44.19    1.35
  -4  10  -8   43.54    1.66
   4 -10  -8   46.84    1.74
   6  10  -8   29.29    1.45
  -6 -10  -8   26.95    1.32
   6 -10   8   25.46    1.31
   6  10  -8   29.93    1.26
  -6  10   8   28.01    1.38
   6  10   8   28.29    1.02
  -6  10  -8   26.09    1.24
   6  10   8   28.46    1.28
   8  10  -8   16.59    0.98
   8 -10   8   16.97    1.54
   8  10   8   14.85    0.93
   8  10   8   15.59    0.82
  -8  10  -8   15.86    0.91
   1  11  -8   22.70    0.87
   1  11  -8   26.12    1.23
   1 -11   8   23.97    1.01
  -1  11   8   25.18    1.11
   1  11  -8   25.26    0.95
  -1 -11  -8   23.82    1.13
   1 -11  -8   24.51    1.15
   1  11   8   24.83    1.04
  -1  11  -8   23.97    1.18
  -3 -11  -8   19.61    1.05
   3  11  -8   21.03    0.90
   3 -11   8   21.16    1.03
  -3  11   8   20.26    1.05
  -3  11  -8   20.55    1.08
   3  11   8   19.63    0.86
  -5 -11  -8   14.26    0.90
  -5  11   8   13.23    0.90
   5 -11   8   14.09    0.91
   5  11  -8   14.95    0.80
   5  11  -8   14.04    0.96
   5  11   8   12.35    0.79
  -5  11  -8   13.94    0.88
   5  11   8   13.61    0.53
   5 -11  -8   14.23    0.92
   5  11   8   14.63    0.88
  -7  11   8    8.00    0.76
   7 -11   8    8.66    0.76
   7  11  -8    8.15    0.78
   7  11  -8    7.92    0.65
  -7  11  -8    8.50    0.69
   7  11   8    8.22    0.67
   0 -12  -8    1.33    0.40
   0  12   8    1.70    0.31
   2 -12   8    0.97    0.24
  -2 -12  -8    0.88    0.27
  -2  12   8    1.25    0.30
   2  12  -8    1.14    0.22
   2  12  -8    0.81    0.26
   2  12   8    1.06    0.23
  -2  12  -8    0.94    0.39
   2 -12  -8    1.88    0.37
  -4 -12  -8    0.86    0.26
   4  12  -8    0.75    0.28
   4  12  -8    0.61    0.19
   4 -12   8    1.01    0.29
  -4  12   8    0.66    0.25
   4  12   8    0.77    0.19
  -4  12  -8    0.98    0.30
   4 -12  -8    0.75    0.25
  -6  12   8    0.30    0.22
  -6 -12  -8    0.76    0.27
   6  12  -8    0.93    0.32
   6 -12   8    0.36    0.23
   6  12  -8    0.40    0.18
   6 -12  -8    0.57    0.25
  -6  12  -8    0.33    0.18
   6  12   8    0.37    0.18
  -1  13   8    2.47    0.58
  -1 -13  -8    4.91    0.51
   1  13  -8    3.78    0.51
   1 -13  -8    3.54    0.43
  -1  13  -8    3.35    0.46
   1  13   8    3.30    0.39
   3 -13   8    3.52    0.44
   3  13  -8    2.61    0.47
  -3  13   8    2.86    0.42
   3  13  -8    2.39    0.27
  -3 -13  -8    3.05    0.44
   3  13   8    2.45    0.33
  -3  13  -8    3.41    0.46
   3 -13  -8    2.60    0.45
   5 -13   8    1.85    0.40
  -5 -13  -8    2.01    0.43
  -5  13   8    1.57    0.39
   5  13  -8    1.99    0.42
   5 -13  -8    1.24    0.33
  -5  13  -8    1.10    0.33
   0  14  -8   55.89    2.16
   0  14   8   52.99    1.95
   0 -14  -8   57.52    2.08
  -2 -14  -8   49.59    1.92
  -2  14   8   46.81    1.87
   2  14  -8   49.13    2.03
  -2  14  -8   51.08    2.04
   2 -14  -8   50.93    1.94
  -4 -14  -8   39.88    1.70
  -4  14   8   41.21    1.77
   4  14  -8   40.42    1.85
   4 -14   8   38.81    1.69
   4  14   8   37.59    1.42
   4 -14  -8   40.66    1.74
  -4  14  -8   39.98    1.76
   1  15  -8    4.00    0.53
  -1  15   8    3.91    0.49
  -1 -15  -8    4.56    0.53
   1  15   8    3.77    0.46
   1 -15  -8    3.66    0.50
  -1  15  -8    2.45    0.46
  -3 -15  -8    3.84    0.51
   3  15  -8    2.53    0.52
  -3  15   8    1.66    0.58
   3  15   8    3.17    0.41
   0 -16  -8   -0.17    0.17
   0  16  -8   -0.04    0.16
   0  16   8   -0.14    0.14
  -2 -16  -8   -0.02    0.19
  -2  16   8   -0.19    0.15
   2  16  -8    0.46    0.24
   2  16   8    0.03    0.16
  -2  16  -8   -0.23    0.15
   2 -16  -8   -0.15    0.17
  -1   0  -9   72.09    1.77
   1   0  -9   72.68    1.90
   1   0  -9   77.37    2.05
   1   0   9   76.81    2.04
  -1   0   9   72.68    2.01
   1   0   9   74.32    1.95
  -1   0  -9   76.64    2.04
   1   0  -9   72.98    1.84
   1   0   9   72.72    1.88
  -1   0  -9   73.42    1.89
   3   0   9   60.09    1.92
   3   0   9   58.70    1.68
  -3   0   9   59.47    1.58
  -3   0  -9   61.39    1.69
   3   0  -9   62.57    2.00
  -5   0   9   35.96    1.08
   5   0   9   38.76    1.37
   5   0  -9   38.63    1.39
   7   0   9   19.29    0.99
   7   0  -9   19.00    1.00
   9   0   9    9.81    0.77
   9   0  -9    9.34    0.77
   0   1   9   18.62    0.75
   0  -1  -9   19.02    0.69
   0   1  -9   19.70    0.62
   0  -1   9   18.55    0.77
   0   1  -9   19.30    0.78
   0  -1  -9   18.96    0.64
   0  -1   9   20.72    0.71
   0  -1  -9   20.36    0.78
  -2  -1  -9   16.94    0.44
  -2   1   9   16.03    0.70
   2  -1   9   16.79    0.69
   2   1  -9   16.78    0.57
  -2  -1  -9   16.99    0.67
  -2  -1  -9   17.27    0.44
   2   1  -9   17.75    0.76
   2  -1   9   15.84    0.62
   2  -1  -9   16.71    0.72
   2   1   9   16.96    0.71
  -2   1  -9   19.49    0.66
   2  -1  -9   16.99    0.64
   2   1   9   16.02    0.71
   2  -1  -9   15.66    0.66
   2   1   9   16.51    0.67
  -2   1  -9   16.58    0.54
   4   1  -9   11.60    0.64
  -4  -1  -9   11.54    0.60
  -4   1   9   10.56    0.51
   4  -1   9   11.30    0.62
   4   1   9   11.58    0.63
  -4  -1   9   11.79    0.43
   4  -1  -9   13.27    0.66
  -6   1   9    6.56    0.40
   6  -1   9    7.09    0.54
   6   1  -9    6.55    0.53
   6   1   9    6.88    0.53
   6  -1  -9    6.58    0.52
  -6  -1   9    5.57    0.28
   8   1  -9    3.66    0.46
   8  -1   9    3.29    0.43
   8  -1  -9    3.43    0.45
   8   1   9    3.72    0.44
  10   1  -9    0.83    0.41
  10  -1   9    1.70    0.40
  10   1   9    1.47    0.37
  10  -1  -9    1.44    0.39
   1  -2   9  460.18   14.83
  -1   2   9  468.10   14.92
  -1  -2  -9  436.42   14.39
   1  -2   9  469.45   15.15
   1   2  -9  457.32   15.02
   1  -2  -9  458.33   14.98
   1   2   9  443.91   14.15
  -1  -2   9  462.34   14.91
   3   2  -9  366.27   13.09
  -3   2   9  357.34   13.38
   3  -2   9  359.33   13.05
   3  -2   9  361.99   13.26
  -3  -2   9  350.37   12.82
   3   2   9  351.93   11.89
   3  -2  -9  361.94   13.42
   3   2   9  361.46   12.16
   5  -2   9  227.96    5.61
  -5   2   9  233.58    5.42
  -5   2  -9  227.70    5.07
  -5  -2   9  243.93    4.97
   5  -2  -9  234.11    5.61
   7  -2   9  126.32    3.54
   7   2  -9  127.53    3.57
   7  -2  -9  130.33    3.55
   7   2   9  123.82    3.49
   9   2  -9   64.08    2.34
   9  -2   9   62.09    2.30
   9  -2  -9   66.09    2.34
   9   2   9   69.03    2.35
   0   3  -9    6.62    0.44
   0  -3  -9    7.20    0.42
   0  -3  -9    6.59    0.34
   0   3   9    6.90    0.42
   0  -3  -9    7.79    0.43
   2  -3   9    5.52    0.30
   2   3  -9    6.03    0.43
   2   3  -9    6.17    0.22
  -2  -3  -9    5.83    0.40
  -2  -3  -9    5.96    0.20
   2  -3   9    6.05    0.39
  -2   3   9    5.44    0.37
   2  -3  -9    5.72    0.38
   2  -3  -9    5.48    0.37
  -2  -3   9    5.73    0.24
  -2   3  -9    6.17    0.35
   2  -3  -9    5.27    0.37
   2   3   9    5.64    0.37
  -4  -3  -9    4.00    0.36
   4   3  -9    4.15    0.39
   4  -3   9    4.15    0.37
   4  -3  -9    3.89    0.35
  -4   3  -9    4.10    0.26
   4   3   9    4.02    0.37
   6   3  -9    2.65    0.35
   6  -3   9    3.10    0.37
   6   3   9    2.07    0.36
   6  -3  -9    2.08    0.30
   8   3  -9    0.70    0.26
   8  -3   9    0.93    0.29
   8  -3  -9    1.13    0.30
   8   3   9    0.92    0.26
  10  -3   9    0.23    0.31
  10   3  -9    0.45    0.23
  10  -3  -9    0.40    0.29
  10   3   9    0.57    0.26
   1  -4   9   11.92    0.39
   1  -4   9   10.15    0.50
   1   4  -9   10.27    0.57
  -1  -4  -9    9.98    0.55
  -1   4   9   10.09    0.55
  -1  -4  -9   10.25    0.42
  -1  -4  -9   10.83    0.51
  -1   4  -9   10.68    0.57
  -1  -4   9   11.85    0.43
   1  -4  -9   10.37    0.55
   1   4   9   10.03    0.50
  -1   4  -9   10.95    0.54
   1  -4  -9   11.16    0.53
   3   4  -9    8.86    0.26
   3   4  -9    8.54    0.26
   3  -4   9   10.03    0.56
   3   4  -9    8.59    0.54
   3  -4   9    8.62    0.44
  -3  -4  -9    8.06    0.51
   3  -4  -9    8.04    0.48
  -3   4  -9    8.98    0.46
   5   4  -9    6.04    0.32
   5   4  -9    5.81    0.49
   5  -4   9    5.72    0.49
  -5  -4  -9    6.02    0.49
   5  -4  -9    6.16    0.46
  -5   4  -9    6.36    0.36
   5   4   9    5.63    0.47
   7   4  -9    3.66    0.45
   7  -4   9    3.29    0.42
   7   4   9    3.67    0.42
   7  -4  -9    3.88    0.43
   9  -4   9    1.50    0.37
   9   4  -9    1.93    0.41
   9  -4  -9    1.75    0.37
   9   4   9    1.82    0.37
   0   5  -9    0.19    0.10
   0  -5  -9    0.26    0.09
   0  -5  -9    0.22    0.10
   0   5  -9    0.07    0.08
   0   5   9    0.16    0.07
   0   5   9    0.15    0.07
   0  -5  -9    0.11    0.06
  -2   5   9    0.41    0.14
  -2   5   9    0.37    0.11
   2  -5   9    0.31    0.11
  -2  -5  -9    0.24    0.06
  -2  -5  -9    0.70    0.18
   2  -5   9    0.15    0.06
   2   5  -9    0.06    0.08
   2  -5  -9    0.10    0.08
   2  -5  -9    0.36    0.11
  -2   5  -9    0.33    0.11
  -2  -5   9    0.46    0.05
  -4  -5  -9    0.23    0.12
   4  -5   9    0.15    0.12
   4   5  -9    0.15    0.11
  -4   5  -9    0.24    0.11
   4  -5  -9    0.08    0.08
   4   5   9    0.05    0.08
   6   5  -9    0.05    0.10
   6  -5   9   -0.02    0.09
   6  -5  -9    0.21    0.13
   6   5   9    0.19    0.15
  -6   5  -9    0.43    0.11
   8   5  -9   -0.03    0.13
   8  -5   9    0.29    0.17
   8  -5  -9    0.16    0.15
   8   5   9    0.06    0.14
  10   5  -9    0.16    0.21
  10  -5   9    0.05    0.18
  10  -5  -9    0.17    0.21
  -1   6   9   76.27    2.05
  -1   6   9   69.72    1.86
  -1  -6  -9   71.50    1.90
   1   6  -9   72.67    2.08
   1  -6   9   71.77    1.64
  -1  -6  -9   73.91    2.13
   1  -6   9   75.79    1.98
   1   6   9   74.44    1.91
  -1  -6   9   75.50    1.80
  -1   6  -9   70.17    1.92
  -1   6  -9   74.18    2.09
   1  -6  -9   72.42    1.89
   1   6   9   68.54    1.86
  -1   6  -9   73.43    2.10
   1  -6  -9   72.95    2.11
  -3   6   9   58.42    1.84
   3   6  -9   57.84    1.82
  -3  -6  -9   60.39    1.88
   3  -6   9   59.14    1.57
   3  -6   9   56.96    1.79
   3  -6  -9   57.51    1.83
   3  -6  -9   56.88    1.66
   3   6   9   55.25    1.63
   3   6   9   60.66    1.59
  -3   6  -9   57.25    1.74
   5  -6   9   40.28    1.50
   5   6  -9   39.86    1.48
  -5  -6  -9   36.56    1.44
   5   6   9   38.87    1.45
  -5   6  -9   37.90    1.70
   5  -6  -9   38.26    1.34
   7   6  -9   20.89    1.09
   7  -6   9   19.98    1.09
   7  -6  -9   21.05    1.02
   9  -6   9   10.31    0.85
   9   6  -9   10.48    0.83
   9   6   9   11.87    0.84
   9  -6  -9   11.60    0.83
   0  -7   9   16.57    0.65
   0   7  -9   16.43    0.75
   0   7   9   15.55    0.57
   0  -7  -9   16.39    0.80
   0  -7  -9   14.98    0.69
   0   7  -9   16.07    0.80
   0   7  -9   15.76    0.61
   0   7   9   16.14    0.70
   2   7  -9   14.10    0.72
   2  -7   9   15.19    0.72
   2  -7   9   14.06    0.50
  -2  -7  -9   14.92    0.77
  -2   7   9   13.67    0.58
  -2   7   9   14.46    0.74
  -2  -7  -9   13.12    0.57
   2  -7  -9   15.13    0.61
   2   7   9   13.80    0.57
   2  -7  -9   13.77    0.75
  -2   7  -9   16.76    0.79
  -4   7   9   11.04    0.70
   4  -7   9   10.79    0.68
  -4  -7  -9   10.43    0.68
   4   7  -9    9.41    0.63
  -4   7  -9    9.99    0.61
   4  -7  -9   11.76    0.68
   6   7  -9    6.46    0.56
   6  -7   9    5.87    0.55
   6  -7  -9    6.34    0.50
   6   7   9    6.39    0.55
  -6   7  -9    6.48    0.47
   8   7  -9    3.07    0.44
   8  -7   9    3.43    0.49
   8   7   9    3.43    0.44
   8  -7  -9    3.01    0.41
   1   8  -9   72.02    2.07
   1  -8   9   72.35    2.01
  -1   8   9   70.06    1.77
  -1  -8  -9   66.66    1.96
  -1   8   9   72.40    2.09
  -1  -8  -9   73.07    2.19
   1   8  -9   72.69    2.24
   1   8   9   72.21    1.96
  -1  -8   9   70.08    1.79
   1   8   9   66.76    1.74
   1  -8  -9   70.98    1.77
   1  -8  -9   71.24    2.17
  -1   8  -9   74.16    2.20
  -3   8   9   57.88    1.91
   3  -8   9   59.79    1.88
  -3  -8  -9   55.13    1.90
   3   8  -9   59.02    1.85
  -3   8  -9   56.47    1.85
   3  -8  -9   57.32    1.61
   3  -8  -9   57.71    1.92
  -5  -8  -9   37.75    1.52
  -5   8   9   37.55    1.55
   5  -8   9   38.21    1.53
   5   8  -9   39.04    1.48
  -5   8  -9   37.71    1.39
   5  -8  -9   37.17    1.29
   5   8   9   38.55    1.50
   7   8  -9   22.03    1.14
   7  -8   9   20.91    1.18
   7  -8  -9   23.42    1.06
   7   8   9   22.63    1.14
  -7   8  -9   20.59    0.97
   9   8  -9   11.65    1.23
   9  -8   9   12.39    0.96
   9   8   9   13.06    0.84
   9   8   9   12.25    0.87
   9  -8  -9   11.38    0.82
   0   9  -9    4.85    0.33
   0   9  -9    4.16    0.43
   0   9  -9    4.22    0.37
   0  -9   9    4.52    0.33
   0   9   9    4.47    0.38
   0  -9  -9    4.33    0.44
   2   9  -9    3.57    0.36
   2  -9   9    3.53    0.36
  -2   9   9    3.96    0.40
  -2  -9  -9    3.96    0.42
   2   9  -9    4.20    0.45
   2   9   9    3.64    0.22
  -2   9  -9    3.51    0.40
   2  -9  -9    4.03    0.43
   2   9   9    3.83    0.31
   4  -9   9    3.50    0.42
   4   9  -9    2.97    0.36
  -4  -9  -9    3.01    0.39
  -4   9   9    3.23    0.40
   4   9   9    2.73    0.26
   4  -9  -9    2.79    0.38
  -4   9  -9    3.02    0.37
   6  -9   9    1.96    0.41
  -6  -9  -9    2.25    0.41
  -6   9   9    1.37    0.34
  -6   9  -9    1.95    0.34
   6   9   9    1.77    0.36
   8  -9   9    0.83    0.37
   8   9  -9    1.06    0.31
   8   9   9    1.62    0.38
   8   9   9    0.54    0.22
   8  -9  -9    0.79    0.24
  -1  10   9    6.07    0.49
   1 -10   9    5.56    0.43
   1  10  -9    5.45    0.42
  -1 -10  -9    5.20    0.49
   1  10  -9    5.16    0.30
   1  10  -9    5.70    0.54
  -1  10  -9    4.73    0.49
   1 -10  -9    5.54    0.51
   1  10   9    5.51    0.42
   3  10  -9    4.75    0.52
   3  10  -9    4.13    0.39
   3 -10   9    5.53    0.49
  -3 -10  -9    4.43    0.47
  -3  10   9    4.87    0.48
   3  10   9    3.96    0.23
   3 -10  -9    4.26    0.47
   3  10   9    4.32    0.34
  -3  10  -9    4.16    0.45
  -5 -10  -9    3.25    0.44
  -5  10   9    3.38    0.45
   5 -10   9    3.11    0.43
   5  10  -9    3.02    0.38
   5  10  -9    2.88    0.45
  -5  10  -9    3.45    0.42
   5  10   9    2.87    0.40
   5 -10  -9    3.18    0.43
   7 -10   9    2.20    0.46
   7  10  -9    1.68    0.33
  -7  10  -9    1.26    0.30
   7  10   9    1.46    0.26
   7  10   9    2.10    0.42
   0  11  -9    5.05    0.53
   0 -11  -9    4.55    0.48
   0  11   9    5.03    0.45
   2  11  -9    4.31    0.38
   2 -11   9    4.29    0.42
  -2 -11  -9    5.10    0.55
  -2  11   9    5.40    0.50
  -2  11  -9    4.73    0.50
   2  11   9    5.16    0.41
   4  11  -9    2.97    0.36
   4  11  -9    4.33    0.52
  -4  11   9    3.06    0.42
   4 -11  -9    3.47    0.45
   4  11   9    2.96    0.22
  -4  11  -9    2.94    0.70
   6  11  -9    1.52    0.32
   6  11  -9    1.80    0.41
  -6 -11  -9    1.64    0.38
   6 -11   9    2.09    0.46
  -6  11   9    2.35    0.43
  -6  11  -9    2.50    0.38
   6  11   9    1.50    0.35
   6 -11  -9    1.80    0.38
  -1  12   9  123.99    3.50
   1  12  -9  122.21    3.23
   1 -12   9  126.95    3.35
   1  12  -9  126.86    3.72
  -1 -12  -9  132.47    3.66
  -1  12  -9  128.21    3.70
   1  12   9  123.52    3.39
   1 -12  -9  129.98    3.64
   3  12  -9  107.76    2.89
  -3  12   9  104.99    3.18
   3 -12   9  103.70    3.10
  -3 -12  -9  107.14    3.23
   3  12  -9  105.61    3.33
  -3  12  -9  108.51    3.26
   3 -12  -9  105.78    3.21
   3  12   9  107.30    2.85
  -5  12   9   72.28    2.58
   5  12  -9   77.86    2.73
   5 -12   9   75.00    2.57
  -5 -12  -9   73.06    2.55
   5 -12  -9   74.01    2.56
  -5  12  -9   74.13    2.51
   5  12   9   75.56    2.51
   7  12  -9   45.03    1.73
   7  12  -9   47.23    2.06
  -7  12   9   46.01    1.99
   7 -12   9   44.70    1.96
  -7  12  -9   41.23    1.74
   7 -12  -9   44.94    1.94
   0  13  -9    0.52    0.22
   0 -13  -9    0.22    0.14
   0  13   9    0.33    0.16
   2  13  -9    0.26    0.15
   2 -13   9    0.35    0.17
  -2  13   9    0.38    0.20
   2  13  -9    0.53    0.24
  -2 -13  -9    0.11    0.15
  -2  13  -9    0.43    0.23
   2 -13  -9    0.75    0.26
   2  13   9    0.19    0.13
   4 -13   9    0.58    0.24
   4  13  -9    0.12    0.21
   4  13  -9    0.44    0.17
  -4  13   9    0.96    0.30
  -4 -13  -9    0.21    0.19
  -4  13  -9    0.36    0.24
   4 -13  -9    0.60    0.28
  -6 -13  -9    0.19    0.22
   6  13  -9    0.12    0.21
  -6  13   9    0.35    0.22
   6  13  -9    0.11    0.17
   6 -13   9    0.20    0.18
  -6  13  -9    0.17    0.22
   6  13   9    0.12    0.28
   6 -13  -9    0.13    0.21
  -1 -14  -9   27.13    1.33
   1  14  -9   23.80    1.33
  -1  14   9   24.84    1.22
   1  14   9   23.47    1.14
   1 -14  -9   25.38    1.29
  -1  14  -9   25.20    1.35
  -3 -14  -9   21.28    1.19
   3  14  -9   21.35    1.26
  -3  14   9   21.13    1.18
   3 -14  -9   20.78    1.18
   3  14   9   19.66    0.96
  -3  14  -9   20.26    1.19
  -5 -14  -9   14.87    1.01
  -5  14   9   16.11    1.07
   5  14  -9   14.73    1.09
   5  14   9   14.49    1.34
   5 -14  -9   15.63    1.05
   0 -15  -9    0.50    0.23
   0  15   9    1.45    0.33
   0  15  -9    0.94    0.37
  -2 -15  -9    1.09    0.45
   2  15  -9    0.97    0.32
  -2  15   9    1.07    0.29
   2  15   9    1.09    0.26
   0   0 -10  171.61    3.93
  -2   0 -10  165.28    3.57
   2   0  10  168.19    3.94
  -2   0 -10  168.07    3.61
   2   0 -10  155.30    3.87
   2   0  10  155.34    3.82
  -4   0  10  118.83    2.83
   4   0 -10  118.81    3.14
   4   0  10  114.84    3.09
   6   0 -10   70.70    2.23
  -6   0  10   68.71    1.80
   6   0  10   69.78    2.20
   8   0 -10   37.33    1.60
   8   0  10   38.15    1.60
  10   0 -10   17.48    1.13
   1   1 -10   20.71    0.66
   1   1 -10   20.65    0.86
  -1  -1 -10   20.15    0.62
   1  -1  10   19.23    0.69
  -1  -1 -10   20.41    0.75
  -1  -1 -10   19.89    0.82
   1  -1  10   20.67    0.77
  -1  -1  10   19.69    0.77
   1   1  10   19.68    0.75
   1  -1 -10   19.58    0.82
  -1   1 -10   21.54    0.86
   1   1  10   19.38    0.78
   1  -1 -10   19.41    0.73
  -1   1 -10   21.57    0.81
   1  -1 -10   19.75    0.73
   3  -1  10   15.76    0.67
   3   1 -10   13.75    0.76
   3   1 -10   16.19    0.77
  -3   1  10   15.36    0.65
   3  -1  10   15.43    0.72
  -3  -1 -10   16.70    0.78
   3  -1 -10   15.69    0.66
  -3  -1  10   16.00    0.57
   3   1  10   15.20    0.73
   3  -1 -10   15.78    0.75
   5  -1  10   10.11    0.63
  -5   1  10    8.91    0.48
   5   1 -10   10.13    0.65
  -5  -1  10    9.91    0.39
   5   1  10    9.87    0.62
   5  -1 -10   11.90    0.68
   7  -1  10    5.57    0.54
   7   1 -10    5.66    0.55
   7  -1 -10    5.84    0.54
   7   1  10    5.53    0.52
   9   1 -10    3.22    0.47
   9  -1  10    3.20    0.46
   9  -1 -10    2.58    0.47
   9   1  10    2.92    0.50
   0   2 -10   26.87    0.76
   0  -2  10   26.01    0.86
   0   2  10   25.42    0.94
   0  -2 -10   26.11    0.96
   0  -2 -10   25.89    0.83
   0  -2 -10   26.51    0.92
   0   2 -10   27.11    1.02
   2  -2  10   22.47    0.77
   2   2 -10   21.51    0.93
  -2  -2 -10   23.32    0.57
  -2  -2 -10   23.88    0.89
   2   2 -10   22.65    0.67
   2  -2  10   23.98    0.89
   2   2  10   23.25    0.92
   2  -2 -10   21.45    0.85
  -2  -2  10   23.45    0.70
   2  -2 -10   22.47    0.84
  -2   2 -10   23.18    0.76
   2  -2 -10   22.86    0.91
   4   2 -10   16.09    0.82
  -4  -2 -10   16.62    0.78
  -4   2  10   15.38    0.70
   4  -2  10   17.17    0.81
  -4  -2  10   16.34    0.47
  -4   2 -10   16.75    0.50
   4  -2 -10   16.52    0.80
   4   2  10   16.20    0.79
   6  -2  10   10.63    0.70
   6   2 -10   10.01    0.69
   6  -2 -10   10.31    0.68
   6   2  10   10.09    0.68
   8  -2  10    6.46    0.60
   8   2 -10    5.26    0.56
   8  -2 -10    5.33    0.55
   8   2  10    5.85    0.58
  10  -2  10    2.82    0.52
  10   2 -10    3.57    0.61
  10   2  10    2.43    0.56
  10  -2 -10    2.02    0.42
  -1  -3 -10  207.38    4.46
  -1   3  10  197.60    4.68
   1  -3  10  199.60    4.44
   1  -3 -10  201.62    4.79
   1   3  10  191.85    4.67
   3  -3  10  169.45    4.08
   3   3 -10  164.05    4.14
   3   3 -10  165.27    3.65
  -3  -3 -10  164.58    4.06
   3  -3  10  158.64    3.87
   3  -3 -10  164.53    4.05
  -3  -3  10  168.54    3.56
  -3   3 -10  161.56    3.81
  -3  -3  10  164.93    3.57
   3   3  10  166.86    4.11
   3  -3 -10  165.45    4.04
   5  -3  10  105.99    2.97
   5   3 -10  105.82    2.99
  -5  -3 -10  106.19    2.92
   5  -3 -10  105.84    2.91
   5   3  10  107.01    2.96
  -5   3 -10  105.36    2.47
   7   3  10   59.03    2.09
   7  -3 -10   61.71    2.08
   9   3 -10   31.46    1.52
   9  -3  10   30.58    1.49
   9   3  10   32.72    1.50
   9  -3 -10   31.06    1.47
   0   4 -10   41.50    1.38
   0   4  10   38.12    1.22
   0  -4  10   41.60    1.19
   0  -4 -10   39.67    1.18
   0  -4 -10   40.42    1.26
   2  -4  10   35.31    1.02
  -2  -4 -10   37.10    1.27
   2   4 -10   35.68    1.29
  -2  -4 -10   34.86    0.90
   2  -4  10   37.14    1.22
  -2   4 -10   37.16    1.17
   2  -4 -10   34.70    1.22
   2  -4 -10   35.57    1.20
  -2  -4  10   36.79    0.92
  -4  -4 -10   23.69    1.03
   4  -4  10   24.06    1.04
   4   4 -10   25.33    0.69
   4   4 -10   24.31    1.06
   4   4  10   24.29    1.05
   4  -4 -10   26.40    1.03
  -4   4 -10   25.29    0.86
   6   4 -10   13.63    0.57
   6  -4  10   14.18    0.84
   6   4 -10   14.86    0.86
   6   4  10   14.41    0.83
   6  -4 -10   14.19    0.80
   8  -4  10    7.23    0.65
   8   4 -10    6.43    0.62
   8   4  10    6.96    0.63
   8  -4 -10    6.43    0.60
  10   4 -10    3.01    0.54
  10   4  10    3.59    0.53
  10  -4 -10    3.78    0.53
  -1  -5 -10   14.57    0.72
   1  -5  10   16.08    0.67
   1   5 -10   15.38    0.75
   1  -5  10   14.51    0.45
  -1  -5 -10   13.96    0.56
  -1   5  10   14.16    0.62
  -1   5 -10   16.31    0.76
  -1  -5  10   15.48    0.54
  -1   5 -10   15.97    0.72
   1   5  10   13.53    0.61
   1  -5 -10   14.13    0.66
   1  -5 -10   14.73    0.72
   1  -5 -10   15.53    0.66
  -3  -5 -10   11.79    0.68
   3   5 -10   13.42    0.73
   3  -5  10   12.43    0.67
   3  -5 -10   10.45    0.74
  -3   5 -10   12.43    0.60
   3  -5 -10   12.54    0.68
   5   5 -10    7.71    0.32
  -5  -5 -10    7.95    0.59
   5   5 -10    7.85    0.60
   5  -5  10    8.52    0.61
  -5   5 -10    8.44    0.46
   5  -5 -10    7.83    0.54
   5   5  10    6.86    0.55
   7   5 -10    3.78    0.48
   7  -5  10    4.26    0.49
   7   5  10    5.07    0.51
   7  -5 -10    4.77    0.49
   9   5 -10    2.03    0.42
   9  -5  10    2.12    0.45
   9   5  10    2.26    0.45
   9  -5 -10    1.93    0.39
   0   6  10    0.16    0.08
   0  -6 -10    0.41    0.12
   0   6 -10    0.19    0.11
   0   6 -10   -0.02    0.06
   0  -6 -10    0.07    0.06
   0  -6 -10   -0.01    0.06
   0  -6  10    0.13    0.07
  -2  -6 -10    0.25    0.12
  -2   6  10    0.08    0.09
  -2  -6 -10    0.31    0.09
   2  -6  10    0.19    0.07
   2  -6  10    0.05    0.08
  -2   6  10    0.26    0.09
   2  -6 -10    0.21    0.09
   2  -6 -10    0.18    0.11
   4  -6  10    0.03    0.11
  -4  -6 -10    0.06    0.12
   4   6 -10    0.08    0.13
   4   6  10    0.20    0.11
  -4   6 -10    0.40    0.16
   4  -6 -10    0.15    0.10
   6   6 -10   -0.02    0.10
   6  -6  10    0.25    0.15
  -6   6 -10    0.09    0.07
   6  -6 -10    0.10    0.12
   6   6  10    0.30    0.17
   8  -6  10    0.17    0.19
   8   6 -10    0.13    0.18
   8  -6 -10   -0.01    0.15
   8   6  10   -0.05    0.13
  -8   6 -10   -0.05    0.10
   1  -7  10  231.56    5.45
  -1   7  10  238.87    5.55
   1   7 -10  240.80    5.74
  -1   7  10  210.85    5.38
  -1  -7 -10  231.05    5.66
   1   7 -10  238.41    5.61
  -1   7 -10  245.11    5.62
  -1   7 -10  236.53    5.65
   1   7  10  242.43    5.38
  -1  -7  10  237.30    5.22
   1   7  10  220.56    5.28
   1  -7 -10  234.84    5.32
   1  -7 -10  238.19    5.68
   3  -7  10  186.65    4.36
  -3  -7 -10  181.91    4.77
   3   7 -10  189.32    4.74
  -3   7  10  194.19    4.79
   3  -7  10  193.86    4.72
   3  -7 -10  191.93    4.78
  -3   7 -10  190.84    4.68
  -5  -7 -10  136.26    3.69
   5   7 -10  130.88    3.62
   5  -7  10  131.99    3.65
   5   7  10  130.08    3.62
  -5   7 -10  131.65    3.41
   5  -7 -10  130.97    3.42
   7   7 -10   77.58    2.55
   7  -7  10   77.89    2.61
   7   7  10   77.19    2.52
   7  -7 -10   74.84    2.37
   9  -7  10   41.53    1.85
   9   7 -10   40.08    1.87
   9   7  10   35.38    2.13
   9  -7 -10   39.12    1.65
   0   8 -10    4.02    0.42
   0   8 -10    4.40    0.30
   0   8  10    3.88    0.25
   0  -8 -10    4.65    0.44
   0   8 -10    4.27    0.38
   0  -8  10    4.48    0.32
   0   8  10    4.45    0.38
  -2   8  10    4.26    0.41
   2   8 -10    3.60    0.37
   2  -8  10    4.14    0.38
   2   8 -10    4.31    0.45
  -2  -8 -10    2.93    0.38
  -2   8 -10    3.91    0.40
   2   8  10    4.67    0.32
   2   8  10    3.85    0.30
   2  -8 -10    4.23    0.42
   2  -8 -10    3.93    0.29
   4   8 -10    2.98    0.37
  -4   8  10    2.47    0.37
   4  -8  10    2.87    0.37
  -4  -8 -10    2.85    0.38
   4  -8 -10    2.66    0.28
   4  -8 -10    3.22    0.40
  -4   8 -10    2.92    0.35
  -6  -8 -10    1.90    0.38
   6  -8  10    1.63    0.37
   6   8 -10    1.60    0.34
  -6   8 -10    1.63    0.29
   6   8  10    1.52    0.34
   6  -8 -10    1.63    0.30
   8  -8  10    1.13    0.36
   8   8 -10    0.78    0.29
   8   8  10    0.93    0.28
   8  -8 -10    1.04    0.29
  -1  -9 -10    8.80    0.63
   1   9 -10   10.29    0.61
   1   9 -10    9.83    0.69
   1  -9  10    9.04    0.54
  -1   9  10    8.82    0.58
   1  -9 -10    8.89    0.63
  -1   9 -10    8.51    0.63
   1   9  10    7.94    0.36
   1   9  10    9.23    0.61
   3   9 -10    7.57    0.64
   3   9 -10    6.50    0.52
   3  -9  10    7.11    0.56
  -3   9  10    7.54    0.59
  -3  -9 -10    6.62    0.58
  -3   9 -10    7.12    0.57
   3   9  10    7.49    0.39
   3   9  10    6.47    0.55
   3  -9 -10    6.84    0.58
  -5  -9 -10    4.85    0.52
  -5   9  10    4.47    0.51
   5   9 -10    4.64    0.49
   5  -9  10    5.10    0.53
   5   9  10    4.48    0.48
  -5   9 -10    4.76    0.46
   5  -9 -10    4.90    0.53
   7  -9  10    2.81    0.50
   7   9 -10    2.35    0.43
   7   9  10    2.46    0.46
   0 -10 -10   32.58    1.37
   0 -10  10   31.75    1.10
   0  10 -10   32.49    1.40
   0  10  10   33.20    1.24
   0  10 -10   31.77    1.21
   2  10 -10   30.41    1.19
  -2  10  10   29.04    1.25
   2 -10  10   28.94    1.18
   2  10 -10   30.89    1.39
  -2 -10 -10   29.52    1.32
   2 -10 -10   27.06    1.26
   2  10  10   31.15    1.08
  -2  10 -10   29.27    1.30
  -4  10  10   21.64    1.15
   4 -10  10   22.45    1.13
   4  10 -10   22.73    1.06
  -4 -10 -10   21.82    1.14
   4  10 -10   21.76    1.21
   4 -10 -10   22.38    1.15
   4  10  10   24.87    1.00
  -4  10 -10   23.12    1.12
   6  10 -10   13.90    1.01
   6 -10  10   15.55    0.99
  -6  10  10   14.27    0.97
   6  10 -10   12.69    0.84
  -6 -10 -10   14.70    0.96
  -6  10 -10   14.57    0.92
   6 -10 -10   14.88    0.96
   6  10  10   13.05    0.88
   8  10 -10    9.49    0.97
   8 -10  10    7.93    0.77
   8  10  10    7.18    0.73
   1  11 -10   65.68    2.01
  -1  11  10   68.15    2.16
  -1 -11 -10   67.42    2.28
   1 -11  10   66.60    2.01
   1  11  10   65.44    2.02
   1 -11 -10   68.00    2.27
  -1  11 -10   67.58    2.30
  -3 -11 -10   56.33    2.06
   3  11 -10   57.32    1.85
   3 -11  10   55.10    1.94
   3  11 -10   54.08    2.10
  -3  11  10   55.88    2.01
   3 -11 -10   54.87    2.02
  -3  11 -10   59.03    2.58
   3  11  10   55.90    1.65
  -5  11  10   39.02    1.70
   5 -11  10   40.17    1.69
   5  11 -10   38.80    1.78
   5  11 -10   41.77    1.57
  -5 -11 -10   39.85    1.70
   5 -11 -10   40.43    1.71
   5  11  10   37.31    1.62
  -5  11 -10   38.43    1.59
   7  11 -10   24.97    1.44
   7  11 -10   23.35    1.20
   7 -11  10   22.70    1.31
  -7  11 -10   22.67    1.15
   7 -11 -10   24.57    1.34
   0  12  10   16.99    0.89
   0  12 -10   16.56    1.02
   0 -12 -10   16.60    0.99
   2  12 -10   14.10    0.75
  -2  12  10   14.95    0.89
  -2 -12 -10   14.56    0.92
   2 -12  10   14.87    0.83
   2  12 -10   15.24    1.00
  -2  12 -10   14.78    0.95
   2 -12 -10   14.62    0.94
   2  12  10   14.51    0.75
   4  12 -10   11.53    0.90
  -4  12  10   12.04    0.86
   4 -12  10   12.37    0.84
  -4 -12 -10   10.69    0.82
   4  12 -10   11.38    0.78
  -4  12 -10   11.67    0.84
   4 -12 -10   11.61    0.85
   4  12  10   10.46    0.59
  -6 -12 -10    6.58    0.77
   6 -12  10    7.88    1.02
  -6  12  10    8.12    0.77
   6  12 -10    8.28    0.81
   6  12 -10    8.03    0.65
  -6  12 -10    8.00    0.69
   6  12  10    8.05    0.70
   6 -12 -10    8.07    0.74
  -1 -13 -10    5.37    0.57
   1  13 -10    4.13    0.54
  -1  13  10    5.18    0.53
   1 -13 -10    5.47    0.57
   1  13  10    5.72    0.50
  -1  13 -10    5.32    0.59
   3  13 -10    3.96    0.41
   3  13 -10    4.27    0.57
   3 -13  10    4.14    0.48
  -3 -13 -10    4.43    0.53
  -3  13  10    4.95    0.55
  -3  13 -10    4.60    0.55
   3  13  10    3.89    0.38
   3 -13 -10    4.16    0.53
   5  13 -10    3.07    0.39
   5  13 -10    3.34    0.60
   5 -13  10    3.34    0.50
  -5 -13 -10    2.18    0.64
  -5  13  10    1.95    0.47
  -5  13 -10    1.99    0.38
   5 -13 -10    3.49    0.55
   0  14  10   18.99    1.03
   0  14 -10   22.47    1.27
   0 -14 -10   22.13    1.21
   2  14 -10   18.96    1.20
  -2 -14 -10   18.76    1.11
  -2  14  10   18.78    1.08
   2 -14 -10   19.42    1.14
  -2  14 -10   20.50    1.20
   2  14  10   18.22    0.95
   4  14 -10   14.66    1.08
   4 -14  10   14.11    0.95
  -4  14  10   13.55    0.99
  -4 -14 -10   14.71    1.00
   4 -14 -10   16.20    1.06
   1  15 -10    0.77    0.28
  -1  15  10    0.50    0.22
  -1 -15 -10    0.59    0.30
   1  15  10    0.49    0.22
  -1  15 -10    0.57    0.28
   1 -15 -10    0.86    0.31
   1   0  11   69.44    1.90
  -1   0 -11   69.26    1.80
   1   0 -11   63.52    1.80
  -1   0 -11   67.63    1.98
   1   0 -11   68.85    1.99
   1   0  11   64.89    1.91
  -1   0 -11   65.94    1.68
   1   0 -11   68.25    1.76
   3   0 -11   51.46    1.68
   3   0  11   51.33    1.64
   3   0 -11   55.21    1.48
  -3   0  11   49.39    1.45
   5   0  11   33.14    1.33
  -5   0  11   35.34    1.06
   5   0 -11   36.06    1.39
   7   0 -11   19.21    1.06
   7   0  11   18.60    1.02
   9   0  11   10.06    0.81
   9   0 -11   10.13    0.81
   0  -1  11   92.30    2.33
   0   1 -11   88.39    2.48
   0  -1 -11   88.35    2.23
   0  -1 -11   93.07    2.32
  -2  -1 -11   79.12    1.80
   2  -1  11   76.14    2.06
  -2  -1 -11   79.92    2.14
   2  -1  11   81.95    2.20
   2   1 -11   79.24    2.29
  -2   1 -11   79.93    1.94
   2  -1 -11   80.15    2.09
   2   1  11   80.02    2.22
  -2   1 -11   80.57    2.07
   2  -1 -11   77.89    2.25
   4  -1  11   55.12    1.80
  -4  -1 -11   56.91    1.74
  -4   1  11   55.45    1.62
   4   1 -11   58.70    1.87
   4   1  11   58.48    1.83
   4  -1 -11   57.79    1.84
  -4  -1  11   56.25    1.48
   6  -1  11   32.88    1.36
   6   1 -11   32.40    1.36
  -6   1  11   28.43    1.04
   6  -1 -11   34.40    1.37
   6   1  11   32.42    1.34
   8  -1  11   17.02    1.02
   8   1 -11   17.71    1.05
   8  -1 -11   17.02    1.02
   8   1  11   17.56    1.02
  10   1 -11    9.68    0.84
  10  -1  11    9.05    0.80
  10  -1 -11    9.00    0.80
  10   1  11    8.45    0.78
  -1  -2 -11    9.63    0.39
   1   2 -11    9.51    0.58
   1  -2  11   10.29    0.52
  -1  -2 -11    8.87    0.50
   1   2 -11    9.75    0.38
   1  -2 -11    9.89    0.51
  -1  -2  11   10.15    0.45
  -1   2 -11    8.96    0.56
   1  -2 -11    9.24    0.48
  -3   2  11    7.32    0.53
   3  -2  11    7.85    0.52
   3   2 -11    7.65    0.54
   3   2 -11    8.04    0.36
   3  -2  11    7.55    0.51
  -3  -2 -11    8.63    0.52
  -3   2 -11    8.01    0.35
   3  -2 -11    7.66    0.52
   3  -2 -11    7.63    0.52
  -3  -2  11    7.49    0.32
  -3  -2  11    7.88    0.35
   3   2  11    8.02    0.53
   5  -2  11    5.28    0.48
   5   2 -11    5.13    0.48
   5   2  11    5.36    0.48
   5  -2 -11    5.51    0.48
   7   2 -11    2.70    0.40
   7  -2  11    2.69    0.40
   7   2  11    2.88    0.39
   9  -2  11    1.09    0.29
   9   2 -11    1.54    0.36
   9   2  11    1.78    0.38
   9  -2 -11    2.24    0.47
   0  -3  11    0.00    0.06
   0   3 -11    0.09    0.09
   0  -3 -11    0.25    0.12
   0  -3 -11    0.11    0.06
   0  -3 -11    0.42    0.14
   2   3 -11    0.08    0.05
   2  -3  11    0.07    0.06
   2   3 -11    0.13    0.09
  -2  -3 -11    0.14    0.10
  -2  -3 -11    0.19    0.04
  -2  -3  11    0.09    0.05
   2  -3 -11    0.60    0.17
   2  -3 -11    0.15    0.09
   4   3 -11    0.15    0.06
   4   3 -11    0.36    0.16
   4  -3  11   -0.06    0.07
  -4  -3 -11    0.12    0.10
   4   3  11    0.06    0.09
  -4   3 -11    0.07    0.04
   4  -3 -11    0.68    0.20
   6  -3  11    0.23    0.17
   6   3 -11    0.05    0.12
   6   3  11   -0.09    0.06
   6  -3 -11    0.02    0.11
   8   3 -11    0.16    0.19
   8  -3  11    0.04    0.14
   8  -3 -11    0.16    0.18
   8   3  11    0.08    0.14
  -1  -4 -11   18.97    0.66
  -1  -4 -11   19.71    0.86
   1  -4  11   19.33    0.60
   1   4 -11   20.05    0.90
  -1  -4 -11   19.88    0.81
   1  -4  11   20.67    0.80
   1  -4 -11   18.38    0.77
  -1   4 -11   19.93    0.89
   1  -4 -11   20.81    0.83
  -1   4 -11   19.55    0.81
   1  -4 -11   19.31    0.84
  -1  -4  11   19.69    0.71
  -3  -4 -11   16.12    0.79
   3  -4  11   15.87    0.77
   3  -4  11   15.45    0.63
   3   4 -11   14.53    0.80
   3   4  11   16.42    0.82
   3  -4 -11   15.97    0.76
  -3   4 -11   15.03    0.65
   3  -4 -11   15.39    0.75
  -5  -4 -11   10.69    0.69
   5   4 -11   11.47    0.43
   5  -4  11   10.38    0.69
   5   4 -11   10.82    0.71
   5   4  11    9.54    0.66
   5  -4 -11   10.30    0.66
   7   4 -11    5.84    0.57
   7  -4  11    6.35    0.59
   7   4  11    5.40    0.54
   9  -4  11    2.61    0.67
   9   4 -11    2.51    0.50
   9  -4 -11    2.89    0.49
   9   4  11    2.08    0.41
   0  -5 -11  310.46    7.14
   2  -5  11  279.39    6.19
  -2  -5  11  283.77    6.16
  -4  -5 -11  216.91    5.35
   4  -5  11  214.38    5.33
   4   5 -11  216.50    5.39
   4  -5 -11  219.94    5.33
   4  -5 -11  213.96    5.23
   4   5  11  213.49    5.36
  -4   5 -11  221.45    5.06
   6   5 -11  134.04    4.12
   6  -5  11  141.56    4.53
   6   5  11  140.59    4.13
   6  -5 -11  136.60    3.71
   8  -5  11   74.41    2.59
   8   5 -11   74.41    2.59
   8   5  11   75.63    2.55
   8  -5 -11   77.29    2.51
  -1  -6 -11    1.00    0.17
   1  -6  11    0.98    0.20
   1   6 -11    1.84    0.27
  -1  -6 -11    1.36    0.26
   1  -6 -11    0.90    0.18
   1  -6 -11    1.27    0.25
  -1  -6  11    0.91    0.13
  -1   6 -11    0.96    0.21
  -1   6 -11    1.06    0.24
   1   6  11    0.69    0.15
  -3  -6 -11    0.69    0.20
   3  -6  11    0.66    0.19
   3   6 -11    0.76    0.22
  -3   6 -11    0.66    0.17
   3  -6 -11    0.76    0.20
   3  -6 -11    0.61    0.16
   5   6 -11    0.32    0.18
   5  -6  11    0.43    0.19
  -5  -6 -11    0.54    0.19
   5   6  11    0.56    0.22
   5  -6 -11    0.65    0.19
  -5   6 -11    0.30    0.12
   7  -6  11    0.15    0.16
   7   6 -11    0.39    0.22
   7   6  11    0.11    0.16
   7  -6 -11    0.62    0.23
  -7   6 -11   -0.06    0.07
   9   6 -11    0.06    0.20
   9  -6  11    0.36    0.22
   9  -6 -11    0.07    0.18
   0   7  11   28.27    1.04
   0   7 -11   29.98    1.21
   0   7  11   27.69    0.95
   0  -7  11   29.15    0.98
   0  -7 -11   30.12    1.21
   0   7 -11   29.46    1.16
  -2  -7 -11   25.30    0.85
  -2   7  11   26.86    1.11
   2   7 -11   25.64    1.11
  -2  -7 -11   27.26    1.17
   2  -7  11   27.42    1.07
   2  -7 -11   26.11    0.95
   2  -7 -11   26.59    1.14
  -2   7 -11   26.76    1.10
  -4  -7 -11   18.89    0.99
   4  -7  11   18.85    0.96
   4   7 -11   19.97    1.01
  -4   7 -11   18.74    0.87
   4   7  11   18.67    0.98
   4  -7 -11   19.65    0.99
   4  -7 -11   18.99    0.85
   6   7 -11   12.51    0.83
   6  -7  11   11.54    0.82
  -6  -7 -11   12.22    0.83
   6   7  11   11.99    0.82
   6  -7 -11   12.74    0.75
   8  -7  11    6.63    0.67
   8   7 -11    6.86    0.66
   8  -7 -11    6.53    0.59
   8   7  11    6.59    0.65
   1   8 -11    0.16    0.12
   1  -8  11    0.15    0.10
  -1  -8 -11   -0.05    0.08
  -1   8  11    0.11    0.10
   1   8 -11    0.34    0.15
  -1  -8 -11    0.09    0.11
  -1   8  11    0.12    0.07
   1   8  11    0.28    0.11
  -1   8 -11    0.12    0.11
   1   8  11    0.33    0.10
   1  -8 -11    0.61    0.20
   1  -8 -11    0.08    0.07
  -3  -8 -11    0.06    0.10
  -3   8  11    0.16    0.13
   3   8 -11    0.03    0.11
   3  -8  11   -0.14    0.06
   3  -8  11    0.54    0.18
  -3   8 -11    0.11    0.13
   3  -8 -11    0.26    0.15
   5   8 -11   -0.04    0.09
  -5  -8 -11    0.17    0.15
  -5   8 -11   -0.02    0.09
   5   8  11    0.26    0.18
   5  -8 -11    0.16    0.12
   5  -8 -11    0.05    0.13
   7   8 -11    0.00    0.14
   7  -8  11    0.07    0.15
   7  -8 -11    0.05    0.14
   7   8  11   -0.11    0.12
  -7   8 -11    0.05    0.10
   0   9 -11  153.09    4.07
   0   9 -11  152.24    3.88
   0  -9 -11  151.80    4.04
   0   9  11  138.69    3.43
   0  -9  11  152.38    3.64
   0   9  11  152.08    3.80
  -2   9  11  128.80    3.67
   2  -9  11  138.05    3.63
   2   9 -11  138.11    3.67
   2   9 -11  139.09    3.90
  -2  -9 -11  141.38    3.84
   2   9  11  141.36    3.38
  -2   9 -11  141.68    3.78
   2  -9 -11  141.29    3.81
   4   9 -11  105.71    3.04
  -4  -9 -11  102.27    3.12
   4  -9  11  106.34    3.09
   4  -9 -11  105.16    3.11
  -4   9 -11  101.32    2.97
   6   9 -11   67.83    2.31
   6  -9  11   64.63    2.35
  -6  -9 -11   65.88    2.36
   6  -9 -11   67.24    2.36
   6   9  11   66.10    2.32
   8   9 -11   35.77    1.67
   8  -9  11   37.61    1.75
   8   9  11   34.93    1.63
   1  10 -11   18.31    0.89
  -1  10  11   18.50    0.92
   1 -10  11   18.96    0.85
   1  10 -11   18.08    1.03
   1  10  11   18.59    0.83
   1  10  11   17.31    0.65
  -1  10 -11   18.96    1.02
   3  10 -11   16.25    1.01
  -3  10  11   14.63    0.89
   3 -10  11   15.42    0.87
   3  10 -11   15.51    0.85
  -3 -10 -11   15.59    0.94
   3 -10 -11   14.17    0.89
  -3  10 -11   15.37    0.90
   3  10  11   15.52    0.63
  -5  10  11   10.70    0.80
   5  10 -11   11.48    0.90
  -5 -10 -11    9.19    0.76
   5 -10  11   10.88    0.80
   5  10 -11   10.75    0.75
   5 -10 -11    9.68    0.77
  -5  10 -11    9.39    0.76
   5  10  11   10.46    0.78
   0  11  11    0.73    0.20
   0  11 -11    0.55    0.22
   2 -11  11    0.62    0.18
   2  11 -11    0.41    0.20
  -2 -11 -11    1.06    0.29
  -2  11  11    0.67    0.22
   2  11 -11    0.63    0.20
   2  11  11    0.66    0.16
   2 -11 -11    0.59    0.23
  -2  11 -11    0.71    0.25
   4  11 -11    0.79    0.31
   4 -11  11    0.55    0.24
  -4 -11 -11    0.60    0.23
   4  11 -11    0.64    0.22
  -4  11  11    0.56    0.24
  -4  11 -11    0.64    0.24
   4 -11 -11    0.29    0.19
   6  11 -11    0.41    0.23
  -6 -11 -11    0.37    0.31
   6 -11  11    0.26    0.20
   6  11  11    0.56    0.23
  -6  11 -11    1.08    0.29
   1  12 -11    5.43    0.46
  -1 -12 -11    6.03    0.60
  -1  12  11    5.88    0.79
   1  12 -11    6.25    0.63
   1  12  11    5.80    0.48
   1 -12 -11    5.36    0.57
  -1  12 -11    6.08    0.60
  -3 -12 -11    4.60    0.53
   3  12 -11    5.31    0.61
   3 -12  11    4.57    0.49
  -3  12  11    4.54    0.52
   3  12  11    5.36    0.39
  -3  12 -11    4.95    0.55
   3 -12 -11    4.60    0.55
  -5  12  11    4.20    0.55
   5 -12  11    4.59    0.56
   5  12 -11    2.82    0.41
  -5 -12 -11    2.78    0.54
   5  12  11    3.98    0.51
   0  13 -11   33.98    1.59
   0  13  11   33.68    1.40
   0 -13 -11   33.84    1.54
  -2  13  11   30.81    1.39
   2  13 -11   29.55    1.50
   2  13 -11   27.74    1.18
  -2 -13 -11   31.26    1.48
  -2  13 -11   30.45    1.46
   2 -13 -11   29.04    1.43
   2  13  11   28.08    1.16
  -4  13  11   23.18    1.28
   4  13 -11   23.01    1.07
   4 -13  11   23.85    1.25
   4  13 -11   22.97    1.52
   4 -13 -11   25.94    1.38
  -4  13 -11   22.08    1.23
   1  14 -11   12.07    0.99
  -1 -14 -11   11.24    0.89
   1 -14 -11   10.49    0.87
   1  14  11   10.48    0.72
  -1  14 -11   11.42    0.90
   3  14 -11    9.60    0.86
   3  14 -11    8.99    0.62
   3 -14  11    9.26    0.74
  -3 -14 -11   10.33    0.84
   3 -14 -11    8.99    0.79
   0 -15 -11   16.02    1.05
   0  15 -11   14.77    1.06
   0   0 -12  238.38    5.48
  -2   0 -12  233.11    5.12
  -2   0 -12  235.96    5.16
   4   0 -12  175.67    4.49
  -4   0  12  169.87    4.11
   4   0  12  177.61    4.45
   4   0 -12  180.25    4.19
   6   0  12  111.17    3.23
   6   0 -12  114.20    3.28
   8   0  12   58.71    2.20
   8   0 -12   62.28    2.24
  -1  -1 -12   39.17    1.25
   1   1 -12   39.68    1.40
  -1  -1 -12   38.37    1.35
  -1  -1 -12   38.05    1.07
   1   1 -12   40.30    1.12
   1  -1 -12   38.37    1.21
  -1   1 -12   38.76    1.38
   1  -1 -12   39.18    1.37
  -1   1 -12   40.24    1.17
   1   1  12   38.73    1.31
  -1  -1  12   39.19    1.19
   1  -1 -12   36.68    1.20
   3  -1  12   30.98    1.17
   3   1 -12   29.21    1.21
  -3   1  12   28.86    1.06
   3   1 -12   31.07    0.96
  -3  -1 -12   31.03    1.12
  -3   1 -12   30.14    0.76
   3   1  12   32.22    1.20
   3  -1 -12   31.17    1.05
  -3  -1  12   29.14    0.96
   3  -1 -12   30.56    1.21
   5  -1  12   20.43    0.99
   5   1 -12   20.74    1.02
  -5   1  12   19.14    0.81
   5  -1 -12   19.11    0.98
   5   1  12   19.08    0.97
   7   1 -12   10.67    0.78
   7  -1  12    9.72    0.74
   7  -1 -12   10.62    0.76
   7   1  12   10.39    0.76
   9   1 -12    4.74    0.68
   9  -1  12    6.90    0.76
   9   1  12    4.70    0.58
   9  -1 -12    4.78    0.59
   0  -2 -12   82.52    2.16
   0  -2  12   85.56    2.24
   0   2 -12   85.95    2.45
   0  -2 -12   85.53    2.39
   0   2 -12   89.22    2.08
   0  -2 -12   83.96    2.28
   2  -2  12   76.95    2.14
  -2  -2 -12   76.25    1.70
  -2  -2 -12   74.66    2.11
   2  -2  12   71.00    1.96
   2   2 -12   77.00    1.83
   2   2 -12   75.11    2.25
   2   2  12   78.25    2.21
   2  -2 -12   67.21    2.30
  -2  -2  12   81.87    2.15
   2  -2 -12   72.37    2.18
   4  -2  12   54.25    1.79
  -4  -2 -12   56.25    1.76
   4   2 -12   54.76    1.47
   4   2 -12   55.50    1.86
   4   2  12   53.01    1.80
   4  -2 -12   53.41    1.67
   4  -2 -12   52.97    1.79
   6  -2  12   30.88    1.36
   6   2 -12   32.43    1.48
   6   2  12   32.48    1.40
   6  -2 -12   32.60    1.38
   8  -2  12   17.94    1.07
   8   2 -12   18.73    1.10
   8  -2 -12   17.13    1.03
   8   2  12   16.50    1.03
  -1  -3 -12   58.33    1.76
   1   3 -12   60.23    1.88
  -1  -3 -12   57.17    1.50
  -1  -3 -12   59.79    1.80
   1  -3  12   56.65    1.51
   1  -3  12   60.10    1.71
   1   3 -12   58.64    1.38
   1  -3 -12   56.27    1.77
   1  -3 -12   57.06    1.80
  -1   3 -12   58.73    1.70
  -1  -3  12   58.30    1.58
  -1   3 -12   59.33    1.87
   1  -3 -12   59.17    1.75
   3  -3  12   46.43    1.57
   3   3 -12   48.14    1.68
   3   3 -12   47.24    1.18
  -3  -3 -12   46.62    1.56
   3   3  12   48.13    1.64
   3  -3 -12   47.12    1.60
   3  -3 -12   48.44    1.53
  -3  -3  12   46.94    1.17
   5   3 -12   31.69    0.95
   5   3 -12   31.03    1.33
   5  -3  12   30.12    1.28
  -5  -3 -12   30.94    1.26
   5  -3 -12   30.16    1.26
   5   3  12   29.52    1.28
   7   3 -12   17.86    1.05
   7  -3  12   17.56    1.02
   7   3  12   17.06    1.00
   7  -3 -12   18.39    1.02
   9   3 -12    8.22    0.80
   9  -3  12    7.45    0.81
   9  -3 -12    9.49    0.81
   0   4 -12   83.91    2.46
   0  -4  12   84.84    2.22
   0  -4 -12   87.75    2.36
   0  -4 -12   85.23    2.39
   2   4 -12   77.56    2.33
  -2  -4 -12   74.44    1.75
   2  -4  12   73.63    1.93
   2  -4  12   77.00    2.19
  -2  -4 -12   77.08    2.25
  -2   4 -12   75.76    2.10
   2  -4 -12   80.76    2.23
  -2  -4  12   77.36    1.86
   2  -4 -12   79.45    2.23
  -4  -4 -12   56.72    1.87
   4  -4  12   55.59    1.87
   4   4 -12   55.29    1.29
   4   4 -12   57.00    1.94
   4  -4 -12   56.55    1.83
  -4   4 -12   55.80    1.55
   4  -4 -12   58.33    1.83
   4   4  12   58.14    1.93
   6   4 -12   36.35    1.53
   6  -4  12   35.18    1.56
   6   4  12   36.49    1.51
   6  -4 -12   34.76    1.43
   8  -4  12   18.62    1.12
   8   4 -12   20.52    1.18
   8  -4 -12   19.58    1.10
   8   4  12   18.51    1.09
  -1  -5 -12   27.67    0.92
   1   5 -12   29.77    1.20
  -1  -5 -12   29.44    1.16
   1  -5  12   31.53    1.11
   1  -5 -12   30.02    1.09
   1  -5 -12   29.15    1.15
  -1   5 -12   30.03    1.21
  -1   5 -12   29.79    1.12
   3  -5  12   24.04    1.03
  -3  -5 -12   24.48    1.07
   3  -5  12   22.20    0.81
   3   5 -12   23.83    1.10
   3   5  12   23.05    1.08
  -3   5 -12   23.65    0.92
   3  -5 -12   24.44    1.04
   3  -5 -12   24.64    1.01
   5  -5  12   15.89    0.90
  -5  -5 -12   15.54    0.89
   5   5 -12   16.85    0.95
   5  -5 -12   16.99    0.87
   5  -5 -12   15.54    0.86
   5   5  12   15.84    0.91
   7   5 -12    8.68    0.72
   7  -5  12    9.08    0.75
   7  -5 -12    9.16    0.69
   7   5  12    9.15    0.73
   9  -5  12    5.01    0.60
   9   5 -12    4.91    0.62
   9   5  12    4.42    0.58
   0  -6  12    0.36    0.12
   0  -6 -12    0.61    0.18
   0  -6 -12    0.22    0.11
   0   6 -12    0.83    0.21
   0   6 -12    0.27    0.13
   2   6 -12    0.20    0.14
   2  -6  12    0.52    0.16
  -2  -6 -12    0.36    0.17
   2  -6 -12    0.30    0.15
  -2   6 -12    0.32    0.12
   2  -6 -12    0.40    0.14
   4   6 -12    0.10    0.12
  -4  -6 -12    0.19    0.14
   4  -6  12    0.26    0.15
   4  -6 -12    0.12    0.11
  -4   6 -12    0.14    0.10
   4   6  12    0.21    0.14
   4  -6 -12    0.41    0.15
  -6  -6 -12    0.08    0.14
   6  -6  12    0.04    0.15
   6   6 -12    0.24    0.19
   6  -6 -12   -0.02    0.13
   6   6  12    0.15    0.14
   8   6 -12    0.47    0.20
   8  -6  12    0.18    0.16
   8   6  12    0.18    0.17
   8  -6 -12    0.47    0.19
   1  -7  12   44.11    1.38
  -1  -7 -12   37.24    1.23
   1   7 -12   40.19    1.54
  -1  -7 -12   40.24    1.51
   1   7 -12   41.50    1.51
  -1   7 -12   39.62    1.47
  -1   7 -12   41.35    1.50
   1  -7 -12   41.02    1.29
   1  -7 -12   40.09    1.50
   3  -7  12   32.95    1.30
   3   7 -12   33.00    1.36
  -3  -7 -12   33.09    1.37
   3  -7 -12   33.40    1.35
  -3   7 -12   31.46    1.23
   3  -7 -12   33.43    1.20
  -5  -7 -12   23.26    1.16
   5   7 -12   22.40    1.28
   5  -7 -12   22.61    1.13
   5   7  12   23.46    1.17
   5  -7 -12   21.30    0.99
   7  -7  12   12.27    0.90
   7   7 -12   13.15    0.92
   7  -7 -12   13.70    0.83
   7   7  12   12.01    0.87
   0   8  12    0.01    0.08
   0  -8  12   -0.01    0.07
   0  -8 -12    0.20    0.13
   0   8 -12    0.16    0.10
   0   8  12    0.14    0.09
   0   8 -12    0.08    0.12
  -2   8  12    0.30    0.16
   2  -8  12    0.22    0.14
   2   8 -12    0.36    0.16
   2   8 -12    0.28    0.17
  -2  -8 -12    0.20    0.15
  -2   8 -12    0.06    0.11
   2  -8 -12    0.63    0.21
  -4  -8 -12    0.33    0.17
   4  -8  12    0.06    0.13
   4   8 -12    0.24    0.15
   4  -8 -12    0.17    0.12
   4  -8 -12    0.24    0.15
   4   8  12    0.04    0.10
  -4   8 -12    0.08    0.10
  -6  -8 -12    0.46    0.23
   6   8 -12    0.06    0.14
   6  -8  12   -0.06    0.12
   6  -8 -12    0.40    0.18
   6   8  12    0.16    0.16
   6  -8 -12    0.01    0.12
  -6   8 -12   -0.11    0.07
   8   8 -12   -0.11    0.19
   8   8  12    0.56    0.23
   8  -8 -12    0.36    0.20
   1   9 -12    8.66    0.68
  -1   9  12    8.86    0.59
   1   9 -12    8.56    0.61
   1  -9  12    7.67    0.51
  -1  -9 -12    8.25    0.65
   1  -9 -12    8.09    0.64
   1   9  12    9.10    0.52
  -1   9 -12    7.54    0.61
   3   9 -12    6.76    0.64
   3   9 -12    7.36    0.59
  -3   9  12    5.74    0.54
   3  -9  12    6.67    0.56
  -3  -9 -12    6.98    0.61
  -3   9 -12    6.93    0.57
   3  -9 -12    6.66    0.59
   5  -9  12    4.67    0.53
  -5  -9 -12    3.77    0.49
   5   9 -12    4.38    0.50
   5  -9 -12    5.37    0.54
  -5   9 -12    4.48    0.44
   5   9  12    4.46    0.53
   7   9 -12    2.60    0.46
   7  -9  12    2.50    0.53
   7   9  12    1.36    0.38
   0 -10 -12   62.08    2.15
   0  10 -12   61.62    1.99
   0  10  12   61.95    1.93
   0  10 -12   58.85    2.14
   2  10 -12   55.37    2.10
  -2  10  12   56.57    1.95
  -2 -10 -12   56.62    2.06
   2 -10  12   58.60    1.89
   2  10 -12   54.52    1.89
  -2  10 -12   58.49    2.03
   2 -10 -12   55.53    2.03
   4  10 -12   44.82    1.68
  -4 -10 -12   40.93    1.74
   4 -10  12   45.43    1.74
  -4  10  12   42.02    1.73
   4  10 -12   43.27    1.87
  -4  10 -12   41.62    1.70
   4 -10 -12   43.96    1.77
  -6 -10 -12   26.85    1.45
   6  10 -12   29.32    1.64
   6  10 -12   29.32    1.38
   6 -10  12   29.29    1.45
   6  10  12   26.88    1.38
   6 -10 -12   28.38    1.45
   1  11 -12   23.80    1.27
  -1  11  12   25.78    1.16
   1  11 -12   24.70    1.10
  -1 -11 -12   24.89    1.25
   1  11  12   24.32    1.03
   1 -11 -12   25.61    1.27
  -1  11 -12   25.17    1.26
  -3  11  12   20.44    1.10
  -3 -11 -12   20.51    1.15
   3  11 -12   20.69    1.21
   3  11 -12   19.48    1.00
   3 -11 -12   19.62    1.12
   3  11  12   19.35    0.79
  -3  11 -12   20.47    1.10
   5  11 -12   14.68    0.90
  -5 -11 -12   15.33    1.02
   5 -11  12   14.32    0.97
   5  11 -12   14.36    1.05
   5 -11 -12   14.63    0.99
   5  11  12   15.57    1.01
  -5  11 -12   14.00    0.88
   0 -12 -12   38.04    1.64
   0  12  12   36.63    1.43
   0  12 -12   36.60    1.64
  -2 -12 -12   38.29    1.64
   2  12 -12   32.99    1.60
  -2  12  12   34.32    1.49
  -2  12 -12   33.78    1.54
   2  12  12   34.01    1.23
   2 -12 -12   35.58    1.59
  -4 -12 -12   28.22    1.41
  -4  12  12   25.81    1.34
   4  12 -12   25.32    1.19
   4 -12  12   23.58    1.25
   4  12 -12   27.28    1.47
  -4  12 -12   26.56    1.32
   4 -12 -12   25.25    1.37
   1  13 -12    7.87    0.74
  -1 -13 -12    7.59    0.70
  -1  13  12    7.62    0.63
   1  13  12    6.20    0.60
  -1  13 -12    8.66    0.77
   1 -13 -12    7.61    0.70
   3 -13  12    6.24    0.59
   3  13 -12    6.13    1.06
  -3  13  12    6.54    0.64
   3 -13 -12    6.59    0.80
  -3  13 -12    6.45    0.65
   0 -14 -12   55.42    2.16
   0  14 -12   53.95    2.53
   0  14  12   53.70    1.94
   2  14 -12   50.95    2.18
  -2 -14 -12   55.39    2.16
   2 -14 -12   52.36    2.12
  -1   0 -13   10.92    0.67
   1   0 -13   11.34    0.53
  -1   0 -13   11.94    0.57
  -1   0 -13   11.13    0.48
   1   0 -13   11.93    0.69
  -1   0  13   12.20    0.59
   1   0  13   12.84    0.65
   3   0  13    9.43    0.61
   3   0 -13    9.13    0.63
   3   0 -13    9.13    0.48
  -3   0  13    8.30    0.49
  -3   0 -13    9.62    0.55
   5   0 -13    5.66    0.41
   5   0 -13    5.95    0.55
   5   0  13    5.71    0.53
   7   0  13    3.60    0.46
   7   0 -13    3.67    0.48
   9   0 -13    1.61    0.42
   9   0  13    1.79    0.42
   0  -1 -13   11.62    0.54
   0  -1 -13   13.96    0.73
   0  -1 -13   12.48    0.60
   0   1 -13   13.01    0.73
   0  -1  13   13.55    0.73
   0   1  13   12.50    0.65
   0   1 -13   11.65    0.56
   0   1 -13   12.56    0.53
  -2  -1 -13   11.13    0.39
   2   1 -13   10.60    0.68
   2  -1  13   11.84    0.65
  -2  -1 -13   12.06    0.62
   2   1 -13   12.08    0.51
  -2   1 -13   10.59    0.44
  -2  -1  13   12.04    0.54
   2  -1 -13   11.30    0.68
   2   1  13   11.60    0.67
   2  -1 -13   12.06    0.58
  -2   1 -13   11.83    0.48
  -2   1 -13   11.99    0.56
   4  -1  13    8.00    0.59
   4   1 -13    7.84    0.61
   4   1 -13    8.33    0.44
  -4  -1 -13    8.18    0.55
   4   1  13    8.03    0.59
   4  -1 -13    7.95    0.49
   4  -1 -13    7.70    0.59
   6   1 -13    4.71    0.52
   6  -1  13    5.69    0.55
   6  -1 -13    6.05    0.66
   6   1  13    5.71    0.55
   8   1 -13    2.75    0.49
   8  -1  13    3.26    0.46
   8   1  13    3.34    0.46
   8  -1 -13    2.65    0.48
  -1  -2 -13  106.65    2.91
   1  -2  13  106.82    2.79
   1   2 -13  108.00    2.98
   1   2 -13  105.90    2.50
  -1  -2 -13  108.58    2.80
  -1  -2 -13  100.01    2.51
   1  -2 -13  106.93    2.76
   1   2  13  108.85    2.90
  -1   2 -13  105.20    2.58
  -1   2 -13  106.84    2.96
  -1  -2  13  105.48    2.66
   1  -2 -13  105.01    2.89
   3  -2  13   84.60    2.44
   3   2 -13   84.79    2.55
  -3  -2 -13   89.29    2.43
  -3   2 -13   75.85    2.01
   3  -2 -13   85.95    2.50
   3  -2 -13   83.88    2.31
  -3  -2  13   82.20    2.09
   3   2  13   87.65    2.51
   5  -2  13   58.67    2.00
   5   2 -13   59.95    2.06
   5   2 -13   57.33    1.60
   5  -2 -13   56.17    1.81
   5   2  13   59.37    2.02
   5  -2 -13   59.18    2.00
   7  -2  13   33.66    1.53
   7   2 -13   36.56    1.60
   7  -2 -13   34.68    1.53
   7   2  13   34.63    1.53
   9   2 -13   17.68    1.14
   9  -2  13   18.19    1.14
   9  -2 -13   17.19    1.11
   9   2  13   16.57    1.09
   0  -3  13  126.10    3.10
   0  -3 -13  118.71    3.02
   0  -3 -13  125.13    3.27
   0  -3 -13  124.80    3.21
   0   3 -13  127.27    3.38
   2  -3  13  106.05    2.73
   2   3 -13  113.71    3.15
   2   3 -13  113.60    2.51
  -2  -3 -13  111.94    3.00
   2  -3  13  114.51    2.99
   2  -3 -13  111.53    3.05
   2   3  13  114.51    3.10
   2  -3 -13  112.09    2.95
  -2   3 -13  112.72    2.81
   4  -3  13   87.17    2.53
   4   3 -13   82.61    1.99
  -4  -3 -13   84.70    2.48
   4   3 -13   80.75    2.56
   4   3  13   84.38    2.55
   4  -3 -13   82.37    2.38
   4  -3 -13   82.07    2.49
   6   3 -13   52.74    1.97
   6  -3  13   53.86    1.95
   6   3 -13   50.32    1.45
   6   3  13   51.69    1.92
   8  -3  13   27.79    1.41
   8   3 -13   26.80    1.41
   8  -3 -13   29.57    1.42
   8   3  13   28.83    1.42
   1  -4  13    2.40    0.27
   1   4 -13    3.01    0.36
  -1  -4 -13    2.44    0.21
  -1  -4 -13    2.45    0.30
  -1   4 -13    2.36    0.33
  -1  -4  13    2.06    0.21
   1  -4 -13    2.10    0.28
  -1   4 -13    2.30    0.32
   1  -4 -13    2.20    0.29
  -3  -4 -13    1.77    0.32
   3  -4  13    1.84    0.28
   3   4 -13    2.09    0.36
   3   4  13    1.67    0.33
   3  -4 -13    1.36    0.26
   3  -4 -13    1.98    0.29
  -3   4 -13    1.73    0.21
   5   4 -13    1.31    0.17
   5  -4  13    1.15    0.28
  -5  -4 -13    0.98    0.25
   5   4 -13    1.23    0.46
   5   4 -13    1.49    0.12
   5  -4 -13    1.28    0.29
   5  -4 -13    1.29    0.28
   7   4 -13    0.52    0.12
   7   4 -13    0.78    0.28
   7  -4  13    0.67    0.25
   7  -4 -13    0.59    0.23
   7   4  13    0.57    0.24
   9   4 -13    0.38    0.24
   9  -4  13    0.41    0.27
   9   4  13    0.23    0.22
   9  -4 -13    0.36    0.24
   0  -5 -13   13.01    0.66
   0  -5 -13   11.19    0.67
   0   5 -13   12.70    0.75
   0   5 -13   12.36    0.70
   0  -5 -13   11.04    0.56
   0  -5  13   11.76    0.57
   2  -5  13   10.54    0.63
   2   5 -13   11.25    0.72
  -2  -5 -13   10.56    0.67
   2  -5 -13   10.33    0.65
   2  -5 -13   10.57    0.62
  -2   5 -13   11.18    0.61
  -4  -5 -13    7.28    0.59
   4   5 -13    7.88    0.64
   4  -5  13    7.40    0.58
   4  -5 -13    8.20    0.60
   4   5  13    8.34    0.64
   4  -5 -13    8.09    0.58
   6   5 -13    5.05    0.55
   6  -5  13    5.11    0.53
   6   5  13    5.30    0.54
   6  -5 -13    4.61    0.50
   8   5 -13    2.90    0.71
   8  -5  13    3.59    0.78
   8  -5 -13    2.60    0.48
   8   5  13    3.20    0.48
  -1  -6 -13   22.24    1.03
  -1  -6 -13   20.58    0.78
   1   6 -13   22.73    1.06
   1  -6  13   25.10    0.95
  -1   6 -13   22.60    1.06
  -1   6 -13   20.38    0.96
   1  -6 -13   23.00    1.04
   1  -6 -13   21.84    0.91
   3   6 -13   18.61    0.99
   3  -6  13   18.15    0.91
  -3  -6 -13   18.19    0.95
   3  -6 -13   18.68    0.88
   3  -6 -13   18.40    0.93
  -3   6 -13   18.71    0.84
  -5  -6 -13   11.25    0.79
   5  -6  13   13.11    0.83
   5   6 -13   13.03    0.87
   5   6  13   13.20    0.86
   5  -6 -13   12.17    0.74
   5  -6 -13   12.25    0.89
   7   6 -13    8.09    0.72
   7  -6  13    7.87    0.72
   7  -6 -13    7.38    0.64
   7   6  13    8.11    0.72
   0   7 -13  156.85    4.14
   0   7 -13  157.05    4.13
   0  -7  13  156.88    3.79
   0  -7 -13  158.44    4.15
  -2  -7 -13  142.95    3.84
   2   7 -13  137.93    3.80
   2  -7  13  143.05    3.67
   2  -7 -13  137.71    3.53
  -2   7 -13  141.34    3.70
   2  -7 -13  140.85    3.79
   4  -7  13  105.21    3.08
  -4  -7 -13  107.22    3.15
   4   7  13  106.84    3.18
  -4   7 -13  106.13    2.88
   4  -7 -13  102.27    3.47
   4  -7 -13  107.22    2.93
   6  -7  13   66.01    2.36
  -6  -7 -13   68.08    2.38
   6   7 -13   69.80    2.42
   6  -7 -13   69.35    2.36
   6   7  13   68.46    2.39
   6  -7 -13   67.51    2.37
   8   7 -13   38.65    1.76
   8  -7  13   39.28    1.79
   8  -7 -13   38.08    1.62
   8  -7 -13   40.10    1.74
   8   7  13   40.46    1.78
   1  -8  13   16.15    0.77
  -1  -8 -13   15.84    0.90
   1   8 -13   15.01    0.85
   1   8 -13   15.98    0.93
   1  -8 -13   16.42    0.71
   1  -8 -13   15.81    0.90
  -1   8 -13   15.54    0.87
   3   8 -13   13.90    0.85
   3  -8  13   13.82    0.81
  -3  -8 -13   14.31    0.88
   3  -8 -13   14.07    0.69
   3  -8 -13   14.11    0.86
  -3   8 -13   12.98    0.77
   5   8 -13    9.29    0.74
  -5  -8 -13    9.23    0.74
   5  -8  13    8.66    0.70
   5   8  13    9.25    0.75
   5  -8 -13    8.60    0.60
   5  -8 -13   10.03    0.74
   7  -8  13    4.33    0.86
   7   8 -13    6.42    0.65
   7  -8 -13    5.55    0.55
   7   8  13    6.20    0.91
   7  -8 -13    6.38    1.00
   0   9 -13    4.97    0.48
   0  -9 -13    5.10    0.51
   0   9 -13    5.17    0.53
   2   9 -13    4.50    0.51
   2  -9  13    3.98    0.42
  -2  -9 -13    4.45    0.50
   2   9 -13    4.28    0.46
  -2   9 -13    4.02    0.46
   2  -9 -13    3.79    0.46
  -4  -9 -13    3.32    0.44
   4   9 -13    3.73    0.47
   4   9 -13    4.03    0.53
   4  -9  13    3.71    0.45
   4  -9 -13    2.25    0.40
  -4   9 -13    3.71    0.41
   4   9  13    3.82    0.48
   6  -9  13    1.91    0.43
   6   9 -13    2.06    0.42
  -6  -9 -13    2.09    0.43
   6   9  13    2.15    0.46
   6  -9 -13    1.77    0.39
  -1  10  13    0.15    0.13
  -1 -10 -13    0.35    0.19
   1  10 -13    0.42    0.19
   1  10 -13    0.50    0.23
  -1  10 -13    0.64    0.36
   1 -10 -13    0.29    0.18
   3 -10  13    0.14    0.16
  -3 -10 -13    0.46    0.22
   3  10 -13    0.17    0.16
   3  10 -13    0.00    0.15
   3 -10 -13   -0.02    0.07
   3 -10 -13    0.18    0.16
  -5 -10 -13    0.02    0.16
   5  10 -13    0.34    0.23
   5  10 -13    0.46    0.22
   5 -10  13    0.38    0.21
   5 -10 -13   -0.09    0.14
  -5  10 -13   -0.01    0.12
   5 -10 -13    0.23    0.18
   5  10  13    0.15    0.18
   0  11  13   43.72    1.59
   0  11 -13   46.09    1.86
   0 -11 -13   48.05    1.87
  -2  11  13   41.27    1.64
   2  11 -13   40.73    1.79
   2  11 -13   40.60    1.58
  -2 -11 -13   43.89    1.78
  -2  11 -13   41.66    1.71
   2 -11 -13   41.50    1.74
   4  11 -13   32.31    1.41
  -4 -11 -13   31.31    1.51
   4 -11  13   30.35    1.42
   4  11 -13   32.47    1.62
  -4  11 -13   32.04    1.42
   4 -11 -13   31.22    1.49
  -1  12  13   29.80    1.31
   1  12 -13   30.46    1.50
  -1 -12 -13   28.86    1.43
  -1  12 -13   29.06    1.43
   1 -12 -13   29.47    1.44
   1  12  13   28.67    1.17
   3  12 -13   26.93    1.46
   3  12 -13   26.65    1.23
  -3  12  13   26.89    1.32
  -3 -12 -13   24.54    1.41
   3 -12 -13   25.13    1.38
  -3  12 -13   27.03    1.34
   5  12 -13   15.61    0.99
   0  13  13    2.59    0.39
   0  13 -13    2.55    0.47
  -2 -13 -13    2.16    0.43
   2  13 -13    2.72    0.39
   2  13 -13    2.13    0.51
  -2  13  13    3.08    0.45
   2 -13 -13    3.29    0.56
  -2  13 -13    2.05    0.39
  -1 -14 -13    5.84    0.67
  -1  14  13    5.84    0.58
   1  14 -13    5.05    0.64
   1 -14 -13    5.58    0.64
  -1  14 -13    6.30    0.69
   0   0  14    1.74    0.24
   0   0 -14    1.54    0.30
   0   0 -14    1.14    0.19
  -2   0 -14    1.84    0.23
   2   0  14    1.74    0.30
  -2   0  14    1.49    0.21
   2   0 -14    1.20    0.19
   2   0 -14    1.48    0.29
   4   0  14    1.24    0.28
   4   0 -14    0.89    0.27
   4   0 -14    1.09    0.20
   6   0 -14    0.65    0.17
   6   0  14    0.72    0.25
   6   0 -14    0.46    0.22
   8   0  14    0.37    0.23
   8   0 -14    0.52    0.24
  -1  -1 -14   34.55    1.34
   1  -1  14   34.28    1.23
   1   1 -14   35.71    1.06
   1   1 -14   35.15    1.36
  -1  -1 -14   31.19    0.99
  -1  -1 -14   34.89    1.19
  -1   1 -14   31.56    1.09
   1  -1 -14   32.57    1.30
   1  -1 -14   34.13    1.15
  -1  -1  14   34.11    1.28
  -1   1 -14   32.67    1.08
   1   1  14   34.50    1.28
  -1   1 -14   34.83    1.36
   3   1 -14   26.89    1.21
  -3  -1 -14   26.81    1.07
   3  -1  14   27.47    1.16
   3   1 -14   27.08    0.91
   3   1  14   27.46    1.17
  -3  -1  14   28.48    0.92
   3  -1 -14   27.19    1.19
  -3  -1  14   25.80    0.94
   3  -1 -14   27.30    1.00
   5   1 -14   19.34    0.77
   5  -1  14   18.22    1.13
   5  -1 -14   18.45    0.83
   5  -1 -14   18.24    1.01
   7  -1  14   11.25    0.82
   7   1 -14   11.75    0.86
   7   1 -14    9.30    0.58
   7  -1 -14   10.43    0.80
   7   1  14   11.57    0.84
   9   1 -14    5.38    0.72
   9  -1 -14    5.02    0.62
   0  -2 -14   84.18    2.31
   0   2 -14   83.56    2.06
   0   2 -14   83.90    2.51
   0  -2 -14   76.51    2.14
   0  -2  14   86.34    2.28
   0  -2 -14   83.69    2.44
   2   2 -14   75.43    2.37
   2  -2  14   75.53    2.23
  -2  -2 -14   77.41    2.21
  -2  -2  14   77.14    1.99
   2  -2 -14   77.00    2.32
   2   2  14   76.65    2.31
  -2   2 -14   73.59    1.98
   2  -2 -14   74.64    2.13
   4  -2  14   56.18    1.92
  -4  -2 -14   57.25    1.87
   4   2 -14   56.27    2.00
   4   2 -14   57.70    1.53
   4  -2 -14   55.84    1.76
   4   2  14   57.36    1.97
   4  -2 -14   57.84    1.97
   6   2 -14   36.29    1.57
   6  -2  14   34.64    1.51
   6   2 -14   34.28    1.13
   6   2  14   35.32    1.53
   6  -2 -14   35.41    1.35
   6  -2 -14   34.40    1.50
   8  -2  14   20.65    1.24
   8   2 -14   21.71    1.28
   8  -2 -14   21.28    1.20
   8   2  14   19.23    1.24
   1   3 -14    8.78    0.63
  -1  -3 -14    8.44    0.40
  -1  -3 -14    8.56    0.58
   1  -3  14    9.05    0.55
  -1  -3 -14    8.53    0.55
  -1  -3  14    9.07    0.47
   1  -3 -14    8.36    0.58
   1  -3 -14    7.92    0.53
  -1   3 -14    8.49    0.51
  -1   3 -14    8.68    0.62
   3   3 -14    8.01    0.63
   3  -3  14    6.78    0.53
  -3  -3 -14    7.55    0.55
   3   3 -14    7.14    0.28
   3  -3 -14    6.58    0.49
   3  -3 -14    7.41    0.57
   3   3  14    6.88    0.56
  -5  -3 -14    4.50    0.54
   5   3 -14    4.96    0.32
   5   3 -14    5.81    0.57
   5  -3  14    4.56    0.86
   5  -3 -14    5.07    0.45
   5   3  14    5.26    0.53
   5  -3 -14    5.02    0.51
   7   3 -14    3.01    0.52
   7  -3  14    2.26    0.44
   7   3 -14    2.15    0.25
   7  -3 -14    2.08    0.36
   7  -3 -14    3.05    0.51
   7   3  14    2.84    0.42
   0  -4 -14    8.07    0.55
   0  -4 -14    7.72    0.46
   0  -4 -14    8.69    0.57
   0   4 -14    7.97    0.61
  -2  -4 -14    7.71    0.57
   2  -4  14    8.29    0.56
   2   4 -14    7.62    0.60
   2   4  14    7.70    0.59
   2  -4 -14    7.59    0.55
   2  -4 -14    7.90    0.55
  -2   4 -14    7.60    0.48
  -4  -4 -14    5.57    0.51
   4  -4  14    5.65    0.52
   4   4 -14    5.79    0.58
   4  -4 -14    6.47    0.54
   4   4  14    6.44    0.59
   4  -4 -14    5.62    0.48
   6   4 -14    3.29    0.46
   6  -4  14    3.76    0.47
   6  -4 -14    4.06    0.47
   6  -4 -14    3.66    0.43
   6   4  14    3.58    0.48
   8   4 -14    1.81    0.46
   8  -4  14    1.78    0.46
   8   4  14    2.33    0.53
   8  -4 -14    2.14    0.43
   1  -5  14  130.99    3.41
  -1  -5 -14  133.25    3.57
   1   5 -14  137.47    3.69
  -1  -5  14  117.52    3.16
   1  -5 -14  134.65    3.48
  -1   5 -14  139.17    3.70
  -1   5 -14  138.16    3.50
   1  -5 -14  136.20    3.56
   3  -5  14  112.39    3.08
  -3  -5 -14  106.64    3.10
   3   5 -14  110.75    3.21
   3  -5 -14  109.80    3.05
   3   5  14  106.64    3.17
   3  -5 -14  109.06    3.04
  -5  -5 -14   77.15    2.49
   5   5 -14   79.26    2.59
   5  -5  14   76.56    2.49
   5  -5 -14   74.95    2.41
   5   5  14   74.04    2.51
   7  -5  14   44.74    1.87
   7   5 -14   47.96    1.95
   7   5  14   42.59    1.84
   7  -5 -14   46.83    1.80
   7  -5 -14   44.86    1.79
   0   6 -14   25.22    1.17
   0  -6 -14   26.62    1.16
   0   6 -14   25.76    1.14
   0  -6  14   26.50    0.98
   0  -6 -14   24.64    1.02
   2  -6  14   22.91    1.01
  -2  -6 -14   23.95    1.12
   2   6 -14   22.71    1.11
   2  -6 -14   22.68    0.99
   2  -6 -14   23.33    1.08
  -2   6 -14   23.74    1.01
  -4  -6 -14   16.20    0.95
   4   6 -14   18.02    1.03
   4  -6  14   18.76    0.99
   4  -6 -14   16.95    0.89
   4   6  14   17.58    1.01
   4  -6 -14   17.64    1.35
  -6  -6 -14   12.29    0.85
   6   6 -14   10.68    0.84
   6  -6  14    9.87    0.79
   6  -6 -14   12.15    0.79
   6   6  14   12.15    0.87
   6  -6 -14   10.61    0.77
   8  -6  14    7.11    0.72
   8   6 -14    6.79    0.71
   8   6  14    7.62    0.74
   8  -6 -14    6.09    0.63
   1   7 -14   35.20    1.43
   1  -7  14   36.13    1.26
   1   7 -14   33.09    1.43
  -1  -7 -14   34.76    1.42
   1  -7 -14   33.90    1.40
  -1   7 -14   35.65    1.39
  -1   7 -14   34.49    1.42
   1  -7 -14   33.95    1.22
  -3  -7 -14   28.11    1.30
   3   7 -14   30.83    1.38
   3  -7  14   31.41    1.28
   3  -7 -14   25.00    1.39
   3  -7 -14   26.81    1.12
  -3   7 -14   28.82    1.16
  -5  -7 -14   21.07    1.13
   5  -7  14   19.84    1.09
   5   7 -14   20.07    1.13
   5  -7 -14   19.63    0.99
   5   7  14   19.41    1.12
   5  -7 -14   20.16    1.08
   7  -7 -14   13.40    0.86
   7  -7 -14   12.91    0.90
   7   7  14   12.65    1.27
   0   8 -14   28.89    1.31
   0   8 -14   30.27    1.31
   0  -8 -14   29.78    1.34
   2   8 -14   25.35    1.31
  -2  -8 -14   26.32    1.26
   2  -8  14   27.09    1.14
   2   8 -14   28.43    1.71
  -2   8 -14   27.60    1.20
   2  -8 -14   25.86    1.23
   4  -8  14   21.81    1.11
  -4  -8 -14   19.46    1.10
   4   8 -14   19.92    1.10
   4   8  14   21.58    1.17
   4  -8 -14   19.35    1.08
   6   8 -14   12.42    0.91
   6  -8  14   13.92    0.96
  -6  -8 -14   13.68    0.95
   6  -8 -14   13.04    0.90
   6   8  14   14.09    0.98
  -1  -9 -14   91.02    2.85
   1   9 -14   93.55    2.79
   1   9 -14   90.68    2.89
  -1   9 -14   93.07    2.83
   1  -9 -14   88.67    2.83
   3   9 -14   73.38    2.60
   3   9 -14   73.98    2.44
  -3  -9 -14   71.02    2.48
   3  -9  14   78.19    2.41
  -3   9 -14   72.49    2.33
   3  -9 -14   72.43    2.46
   5   9 -14   52.73    2.03
  -5  -9 -14   53.52    2.08
   5  -9  14   52.23    2.02
   5  -9 -14   51.46    2.01
   5   9  14   52.23    2.07
   0  10 -14    1.54    0.35
   0 -10 -14    0.97    0.28
  -2 -10 -14    0.92    0.29
   2  10 -14    1.22    0.34
   2  10 -14    0.82    0.26
   2 -10  14    0.80    0.25
   2 -10 -14    1.22    0.34
  -2  10 -14    1.01    0.29
   4  10 -14    0.51    0.27
  -4 -10 -14    0.70    0.24
   4 -10  14    0.60    0.21
   4  10 -14    0.57    0.26
   4  10  14    0.92    0.28
  -4  10 -14    0.91    0.27
   4 -10 -14    0.80    0.30
   6  10 -14    0.33    0.26
  -6 -10 -14    0.37    0.29
   6  10 -14    0.28    0.24
   6 -10  14    0.37    0.24
   6  10  14    0.54    0.29
   6 -10 -14    0.79    0.28
   1  11 -14    4.53    0.49
   1  11 -14    5.98    0.62
  -1 -11 -14    6.14    0.63
   1 -11 -14    5.51    0.59
  -1  11 -14    4.74    0.54
   3  11 -14    4.16    0.57
   3  11 -14    5.21    0.54
  -3 -11 -14    4.44    0.54
  -3  11 -14    4.39    0.52
   3 -11 -14    3.53    0.49
  -5 -11 -14    3.25    0.55
   5  11 -14    3.98    0.59
   5  11  14    3.65    0.54
   5 -11 -14    3.71    0.53
   0 -12 -14   30.40    1.49
   0  12 -14   31.44    1.53
   2  12 -14   28.42    1.29
   2  12 -14   27.96    1.65
  -2  12 -14   28.96    1.41
  -4 -12 -14   22.18    1.28
   4  12 -14   21.62    1.19
   4  12 -14   23.76    1.42
   4  12  14   23.73    1.34
  -4  12 -14   22.82    1.21
   4 -12 -14   20.41    1.27
   1  13 -14    9.73    0.86
  -1 -13 -14    9.75    0.82
   1 -13 -14    9.02    0.78
  -1   0  15  240.79    5.65
   1   0 -15  244.76    5.71
  -1   0 -15  239.89    5.93
   1   0 -15  235.88    5.91
  -1   0 -15  240.27    5.58
   1   0  15  236.92    5.76
   3   0 -15  191.96    5.00
   3   0 -15  188.58    4.56
   3   0  15  195.49    4.93
  -3   0 -15  194.27    4.72
  -3   0  15  199.70    4.86
   5   0 -15  127.90    3.29
   5   0  15  131.47    3.71
   5   0 -15  132.36    3.76
   7   0  15   82.93    2.74
   7   0 -15   79.49    2.71
   7   0 -15   74.49    2.27
   0  -1 -15    0.11    0.10
   0  -1  15    0.15    0.10
   0  -1 -15    0.18    0.12
   0   1 -15    0.44    0.11
   0   1  15    0.58    0.20
   0   1 -15    0.23    0.14
   2   1 -15    0.72    0.23
   2  -1  15    0.32    0.16
  -2  -1 -15    0.60    0.17
   2   1 -15    0.23    0.09
  -2   1 -15    0.23    0.11
  -2  -1  15    0.19    0.14
   2  -1 -15    0.80    0.18
   2  -1 -15    0.18    0.15
  -2   1 -15    0.05    0.05
   2   1  15    0.23    0.15
   4  -1  15    0.22    0.15
   4   1 -15    0.07    0.08
   4  -1 -15   -0.09    0.11
   4  -1 -15    0.03    0.07
   4   1  15    0.07    0.12
  -4  -1  15   -0.04    0.04
   6   1 -15    0.17    0.18
   6  -1  15    0.23    0.18
   6   1 -15    0.03    0.07
   6  -1 -15    0.12    0.11
   6   1  15    0.06    0.15
   6  -1 -15   -0.03    0.15
   8  -1  15   -0.02    0.18
   8   1 -15   -0.02    0.18
   8   1  15    0.02    0.15
   8  -1 -15   -0.28    0.12
   8  -1 -15    0.02    0.22
  -1  -2 -15   18.96    0.95
   1   2 -15   18.94    0.65
   1   2 -15   17.97    0.97
   1  -2  15   20.11    0.89
  -1  -2 -15   18.56    0.86
   1  -2 -15   18.29    0.83
   1  -2 -15   20.86    0.99
   1   2  15   19.87    0.96
  -1   2 -15   18.70    0.99
  -1   2 -15   20.31    0.82
  -1  -2  15   19.11    0.79
   3   2 -15   16.14    0.94
  -3  -2 -15   15.75    0.82
   3   2 -15   15.58    0.58
   3  -2  15   17.18    0.89
   3  -2 -15   16.14    0.90
   3  -2 -15   16.33    0.77
   3   2  15   15.46    0.88
   5  -2  15   10.90    0.77
   5   2 -15   11.14    0.51
   5   2 -15   10.18    0.78
   5  -2 -15   12.21    0.83
   5  -2 -15   11.66    0.68
   5   2  15   11.25    0.79
   7   2 -15    7.04    0.69
   7  -2  15    6.41    0.64
   7   2 -15    5.87    0.49
   7   2  15    6.92    0.67
   7  -2 -15    6.95    0.67
   7  -2 -15    6.75    0.55
   0   3 -15    1.72    0.34
   0  -3  15    1.79    0.24
   0  -3 -15    2.23    0.32
   2   3 -15    1.57    0.34
  -2  -3 -15    1.58    0.30
   2   3 -15    1.84    0.16
   2  -3  15    1.98    0.29
   2   3  15    1.79    0.33
   2  -3 -15    1.80    0.29
  -4  -3 -15    1.91    0.35
   4   3 -15    1.60    0.35
   4  -3  15    1.46    0.31
   4   3 -15    1.14    0.11
   4   3  15    1.43    0.33
   4  -3 -15    1.31    0.31
   4  -3 -15    1.46    0.27
   6   3 -15    0.93    0.30
   6  -3  15    0.71    0.25
   6  -3 -15    0.96    0.29
   6  -3 -15    0.53    0.19
   6   3  15    0.79    0.28
   8  -3  15    0.47    0.26
   8   3 -15    0.29    0.21
   8  -3 -15    0.46    0.26
   8   3  15    0.52    0.27
   8  -3 -15    0.63    0.21
   1   4 -15   98.74    2.92
  -1  -4 -15   96.16    2.76
   1  -4  15   95.25    2.65
  -1   4 -15   97.89    2.67
  -1   4 -15   99.68    2.93
   1  -4 -15   92.73    2.74
   1  -4 -15   97.09    2.73
  -1  -4  15   97.74    2.49
   5   4 -15   56.25    2.11
   5  -4  15   55.55    2.02
  -5  -4 -15   54.79    1.98
   5   4  15   54.76    2.06
   5  -4 -15   56.12    2.00
   5  -4 -15   58.07    2.53
   7   4 -15   33.73    1.61
   7  -4  15   31.64    1.54
   7  -4 -15   33.62    1.53
   7   4  15   34.04    1.60
   7  -4 -15   33.46    1.44
   0   5 -15    0.52    0.16
   0   5 -15    0.28    0.17
   0  -5  15    0.31    0.13
   0  -5 -15    0.28    0.17
   0  -5 -15    0.31    0.14
   2   5 -15    0.30    0.19
  -2  -5 -15    0.45    0.18
   2  -5  15    0.59    0.19
   2   5  15    0.14    0.13
  -2   5 -15    0.51    0.16
   4   5 -15    0.15    0.16
  -4  -5 -15    0.19    0.15
   4  -5 -15    0.10    0.13
   4  -5 -15    0.24    0.17
  -4   5 -15   -0.05    0.07
   4   5  15    0.15    0.16
   6   5 -15    0.29    0.24
   6  -5  15    0.05    0.15
   6  -5 -15    0.22    0.19
   6   5  15   -0.02    0.15
   6  -5 -15    0.48    0.19
   1   6 -15    4.15    0.54
  -1  -6 -15    3.93    0.43
   1  -6  15    3.46    0.35
   1   6 -15    4.00    0.45
   1  -6 -15    3.66    0.42
  -1   6 -15    4.42    0.43
  -1   6 -15    4.21    0.54
   1  -6 -15    3.88    0.38
  -3  -6 -15    3.91    0.46
   3  -6  15    3.06    0.39
   3   6 -15    3.53    0.46
   3   6  15    2.98    0.42
   3  -6 -15    3.67    0.40
   5  -6  15    2.09    0.42
  -5  -6 -15    3.03    0.43
   5   6 -15    2.47    0.48
   5   6  15    2.37    0.44
   5  -6 -15    2.17    0.38
   5  -6 -15    2.45    0.41
   7   6 -15    1.12    0.32
   7  -6  15    0.74    0.29
   7   6  15    1.49    0.37
   7  -6 -15    1.14    0.35
   7  -6 -15    1.28    0.34
   0   7 -15    3.90    0.45
   0   7 -15    3.05    0.40
   0  -7 -15    2.52    0.45
  -2  -7 -15    3.39    0.44
   2  -7  15    3.66    0.39
   2   7 -15    2.92    0.41
   2   7 -15    2.07    0.61
   2  -7 -15    2.95    0.40
   2  -7 -15    2.75    0.33
  -2   7 -15    3.00    0.37
   4   7 -15    2.40    0.44
   4  -7  15    2.37    0.41
  -4  -7 -15    2.89    0.41
   4   7  15    1.78    0.39
   4  -7 -15    2.11    0.38
   4  -7 -15    1.66    0.31
   6   7 -15    1.29    0.36
  -6  -7 -15    1.35    0.34
   6  -7  15    1.41    0.36
   6  -7 -15    1.13    0.30
   6  -7 -15    1.74    0.37
   6   7  15    1.23    0.40
   1   8 -15    2.38    0.46
   1   8 -15    2.77    0.46
  -1  -8 -15    3.30    0.43
   1  -8 -15    3.75    0.45
  -1   8 -15    2.25    0.39
  -3  -8 -15    2.92    0.42
   3   8 -15    2.05    0.43
   3  -8  15    2.38    0.57
   3   8 -15    2.21    0.43
   3   8  15    2.21    0.44
   3  -8 -15    1.94    0.38
  -3   8 -15    2.39    0.34
   5   8 -15    1.65    0.36
  -5  -8 -15    1.25    0.32
   5  -8  15    2.08    0.44
   5   8  15    1.93    0.44
   5  -8 -15    2.08    0.39
   0   9 -15    0.69    0.25
   0   9 -15    0.88    0.28
   0  -9 -15    0.63    0.24
   2  -9  15    0.61    0.20
   2   9 -15    0.58    0.23
  -2  -9 -15    0.57    0.25
   2   9 -15    0.55    0.25
   2  -9 -15    0.77    0.27
   4   9 -15    0.80    0.27
   4   9 -15    0.84    0.30
   4  -9  15    0.46    0.21
  -4  -9 -15    0.73    0.26
   4  -9 -15    0.40    0.25
   4   9  15    0.59    0.24
   6   9 -15    0.53    0.30
   6  -9  15    0.21    0.25
  -6  -9 -15    0.24    0.21
   6  -9 -15    0.22    0.22
   6   9  15    0.14    0.23
   6  -9 -15    0.19    0.20
  -1 -10 -15   64.36    2.30
   1  10 -15   63.05    2.19
   1  10 -15   60.43    2.28
  -1  10 -15   63.46    2.24
   1 -10 -15   63.04    2.28
   3  10 -15   51.49    2.13
  -3 -10 -15   52.47    2.06
  -3  10 -15   50.70    1.89
   3 -10 -15   54.22    2.06
   5 -10  15   34.92    1.85
   5  10 -15   35.74    1.85
   5  10 -15   36.65    1.83
  -5 -10 -15   40.22    1.78
   5  10  15   38.15    1.75
   5 -10 -15   38.56    1.71
   0 -11 -15    2.60    0.46
   0  11 -15    2.42    0.47
  -2 -11 -15    1.31    0.46
   2  11 -15    2.05    0.39
   2  11 -15    2.02    0.45
  -2  11 -15    1.86    0.37
   2 -11 -15    2.13    0.49
  -4 -11 -15    1.70    0.40
   4 -11  15    1.82    0.44
   4  11 -15    1.23    0.40
   4  11  15    0.85    0.29
   4 -11 -15    0.84    0.29
  -1 -12 -15   13.87    0.98
   1 -12 -15   13.08    0.95
  -1  12 -15   13.68    0.96
   0   0 -16    0.30    0.17
   0   0  16    0.49    0.16
   0   0 -16    0.60    0.14
  -2   0  16    0.33    0.12
  -2   0 -16    0.63    0.16
   2   0  16    0.37    0.19
   2   0 -16    0.41    0.13
   2   0 -16    0.73    0.25
   4   0 -16    0.55    0.22
   4   0 -16    0.66    0.16
   4   0  16    0.52    0.21
   6   0 -16    0.32    0.20
   6   0  16    0.00    0.13
   6   0 -16    0.13    0.12
   8   0 -16    0.01    0.21
  -1  -1 -16    8.98    0.55
  -1  -1 -16    9.27    0.68
   1   1 -16    9.65    0.70
   1  -1  16    9.22    0.61
  -1   1  16   10.12    0.62
   1   1 -16    9.22    0.48
   1  -1 -16   10.44    0.71
  -1  -1  16   10.01    0.57
   1   1  16    9.89    0.65
   1  -1 -16    9.79    0.56
  -1   1 -16    9.39    0.69
  -1   1 -16    9.75    0.52
   3   1 -16    8.17    0.44
   3   1 -16    6.89    0.73
  -3  -1 -16    7.50    0.54
   3  -1  16    8.98    0.65
   3   1  16    8.63    0.66
   3  -1 -16    8.40    0.52
   3  -1 -16    7.88    0.69
   5   1 -16    5.25    0.37
   5   1 -16    5.88    0.60
   5  -1  16    5.78    0.57
   5   1  16    5.85    0.59
   5  -1 -16    5.69    0.57
   5  -1 -16    6.17    0.46
   7   1 -16    3.71    0.66
   7  -1  16    3.99    0.82
   7  -1 -16    3.73    0.51
   7  -1 -16    2.84    0.37
   7   1  16    4.33    0.93
   0   2 -16  106.27    3.16
   0  -2  16  107.28    2.90
   0   2  16  113.53    3.08
   0   2 -16  107.53    2.64
   0  -2 -16  111.70    3.13
   0  -2 -16  106.02    2.91
   2   2 -16   99.46    2.39
   2  -2  16   98.78    2.84
  -2  -2 -16  100.93    2.78
   2   2 -16  103.38    3.22
   2  -2 -16   98.65    2.93
   2   2  16  101.26    2.94
   2  -2 -16   93.04    2.67
   4  -2  16   72.97    2.41
   4   2 -16   73.76    2.50
   4   2 -16   73.71    1.88
  -4  -2 -16   74.03    2.32
   4  -2 -16   75.40    2.20
   4   2  16   78.03    2.51
   4  -2 -16   73.59    2.45
   6   2 -16   49.78    1.99
   6  -2  16   49.01    1.94
   6  -2 -16   47.27    1.91
   6  -2 -16   45.79    1.79
   6   2  16   47.87    1.94
   1  -3  16    5.94    0.47
  -1  -3 -16    6.09    0.49
   1   3 -16    6.12    0.56
  -1   3 -16    5.63    0.55
  -1  -3  16    5.43    0.40
   1   3  16    5.85    0.53
  -1   3 -16    6.97    0.47
   1  -3 -16    5.47    0.46
   1  -3 -16    5.22    0.49
   3  -3  16    4.36    0.46
   3   3 -16    5.46    0.55
  -3  -3 -16    4.79    0.47
   3   3  16    5.47    0.55
   3  -3 -16    4.74    0.43
   3  -3 -16    4.18    0.46
   5   3 -16    2.58    0.47
   5  -3  16    3.30    0.44
   5  -3 -16    3.06    0.43
   5  -3 -16    2.70    0.39
   5   3  16    3.25    0.46
   7   3 -16    1.16    0.33
   7  -3 -16    1.79    0.34
   7  -3 -16    1.99    0.42
   7   3  16    1.09    0.32
   0  -4 -16    0.40    0.17
   0   4 -16    0.70    0.19
   0  -4 -16    0.51    0.18
   0  -4  16    0.59    0.17
  -2  -4 -16    0.57    0.20
   2  -4  16    0.75    0.22
   2   4 -16    0.61    0.23
   2  -4 -16    0.43    0.20
   2  -4 -16    0.42    0.17
   4  -4  16    0.10    0.15
  -4  -4 -16    0.13    0.14
   4   4 -16    0.20    0.17
   4   4  16    0.47    0.22
   4  -4 -16    0.34    0.21
   4  -4 -16    0.36    0.17
   6  -4  16    0.01    0.16
   6   4 -16    0.47    0.23
   6   4  16    0.23    0.19
   6  -4 -16    0.44    0.21
   6  -4 -16    0.17    0.16
  -1  -5 -16   71.90    2.30
   1   5 -16   71.14    2.41
   1  -5  16   75.00    2.18
  -1   5 -16   72.97    2.43
  -1   5 -16   73.66    2.21
   1  -5 -16   72.83    2.28
   1  -5 -16   71.83    2.24
   3   5 -16   62.72    2.22
  -3  -5 -16   62.42    2.11
   3  -5  16   59.76    2.05
   3   5  16   62.59    2.21
   3  -5 -16   61.26    2.05
   5  -5  16   42.56    1.75
   5   5 -16   44.60    1.85
  -5  -5 -16   43.99    1.75
   5   5  16   43.35    1.82
   5  -5 -16   42.92    1.71
   5  -5 -16   44.29    1.67
   7  -5  16   28.38    1.47
   7   5 -16   27.06    1.47
   7   5  16   28.47    1.48
   0  -6 -16   33.41    1.76
   0   6 -16   30.70    1.40
   0   6 -16   32.39    1.36
  -2  -6 -16   31.43    1.36
   2  -6  16   30.11    1.25
   2   6 -16   28.78    1.38
   2   6  16   31.83    1.45
   2  -6 -16   31.39    1.33
   2  -6 -16   30.17    1.24
  -4  -6 -16   21.21    1.15
   4   6 -16   22.63    1.23
   4  -6  16   22.64    1.15
   4  -6 -16   23.44    1.14
   4  -6 -16   22.61    1.10
   4   6  16   21.61    1.21
   6  -6  16   13.27    0.95
   6   6  16   15.31    1.27
   6  -6 -16   15.09    0.94
   6  -6 -16   13.94    0.91
  -1  -7 -16   24.78    1.20
   1   7 -16   22.71    1.51
   1   7 -16   24.35    1.22
  -1   7 -16   23.89    1.12
   1  -7 -16   25.13    1.06
   1  -7 -16   25.66    1.20
  -3  -7 -16   19.29    1.08
   3   7 -16   20.44    1.13
   3  -7  16   21.25    1.08
   3  -7 -16   19.85    0.97
   3   7  16   18.50    1.11
   3  -7 -16   20.06    1.07
   5   7 -16   14.22    0.99
   5  -7  16   12.88    0.90
  -5  -7 -16   14.57    0.96
   5  -7 -16   14.28    0.91
   5   7  16   13.04    0.95
   5  -7 -16   12.87    0.82
   0  -8 -16   23.05    1.18
   0   8 -16   23.03    1.20
   0   8 -16   24.45    1.21
   2   8 -16   21.53    1.20
   2  -8  16   20.86    1.02
   2   8 -16   20.71    1.14
  -2  -8 -16   21.97    1.17
   2  -8 -16   20.20    1.11
  -2   8 -16   22.17    1.07
   4  -8  16   16.73    1.00
   4   8 -16   16.10    1.03
  -4  -8 -16   16.10    1.03
   4   8  16   15.97    1.05
   4  -8 -16   15.15    0.97
   1   9 -16   34.14    1.55
   1   9 -16   33.62    1.49
  -1  -9 -16   33.02    1.51
   1  -9 -16   34.66    1.52
  -1   9 -16   30.44    1.41
  -3  -9 -16   28.35    1.40
   3   9 -16   25.88    1.34
   3  -9  16   29.50    1.31
   3   9 -16   28.64    1.49
   3   9  16   26.72    1.42
   3  -9 -16   27.11    1.35
   5   9 -16   18.51    1.15
   5   9 -16   18.94    1.26
  -5  -9 -16   19.50    1.18
   5   9  16   19.37    1.20
   5  -9 -16   20.20    1.17
   0  10 -16    1.21    0.35
   0 -10 -16    1.05    0.29
  -2 -10 -16    1.08    0.32
   2  10 -16    1.34    0.34
   2  10 -16    0.70    0.28
   2 -10 -16    0.64    0.27
  -2  10 -16    0.71    0.25
   4  10 -16    0.64    0.27
   4 -10  16    0.58    0.27
  -4 -10 -16    0.63    0.26
   4  10 -16    0.60    0.29
   4  10  16    0.59    0.27
   4 -10 -16    0.25    0.21
   1  11 -16    1.69    0.39
  -1 -11 -16    1.53    0.35
   1  11 -16    2.04    0.39
   1 -11 -16    1.63    0.38
  -1  11 -16    2.98    0.46
  -3 -11 -16    1.80    0.39
   3  11 -16    1.14    0.32
   3  11 -16    1.87    0.46
  -3  11 -16    1.38    0.35
   3 -11 -16    0.89    0.30
   1   0 -17    0.51    0.33
  -1   0  17    0.35    0.15
   1   0  17    0.45    0.17
  -1   0 -17    0.14    0.09
   1   0 -17    0.12    0.09
   3   0  17    0.20    0.16
   3   0 -17    0.44    0.22
   3   0 -17    0.28    0.12
  -5   0  17   -0.19    0.17
   5   0 -17    0.42    0.24
   5   0  17    0.22    0.17
   5   0 -17    0.25    0.14
   7   0 -17    0.48    0.26
   7   0  17    0.14    0.21
   0  -1 -17    0.85    0.19
   0  -1  17    0.69    0.21
   0   1 -17    0.81    0.26
   0  -1 -17    0.67    0.22
   0   1 -17    0.76    0.16
   0   1  17    0.68    0.23
   2   1 -17    0.74    0.25
   2  -1  17    0.71    0.22
  -2   1  17    0.75    0.20
   2   1 -17    0.81    0.16
  -2  -1 -17    0.50    0.16
   2  -1 -17    0.65    0.23
   2   1  17    0.70    0.24
   2  -1 -17    0.43    0.14
   4   1 -17    0.65    0.13
   4  -1  17    0.42    0.19
   4   1 -17    1.14    0.33
   4  -1 -17    0.62    0.19
   4  -1 -17    0.42    0.22
   4   1  17    0.55    0.22
   6   1 -17    0.43    0.24
   6  -1  17    0.42    0.21
   6  -1 -17    0.60    0.25
   6   1  17    0.90    0.31
   1   2 -17   35.66    1.52
  -1   2  17   35.31    1.38
   1  -2  17   35.70    1.36
  -1  -2 -17   34.92    1.32
   1   2 -17   34.48    1.03
   1  -2 -17   37.28    1.32
   1  -2 -17   34.14    1.48
  -1  -2  17   35.64    1.25
  -1   2 -17   37.32    1.56
   1   2  17   34.65    1.44
   3   2 -17   28.30    0.92
   3   2 -17   29.37    1.38
  -3  -2 -17   27.87    1.20
   3  -2  17   28.45    1.30
   3  -2 -17   27.59    1.12
   3  -2 -17   28.02    1.31
   3   2  17   30.88    1.38
   5   2 -17   20.29    1.18
   5  -2  17   19.73    1.12
   5  -2 -17   19.87    1.13
   5   2  17   20.03    1.15
   5  -2 -17   20.06    0.95
   7   2 -17   12.20    0.94
   7  -2  17   11.90    0.93
   7   2  17   12.64    0.94
   7  -2 -17   11.81    0.91
   7  -2 -17   11.14    0.73
   0  -3 -17   69.67    2.29
   0  -3  17   68.43    2.07
   0   3 -17   71.89    2.40
   0   3  17   72.44    2.31
   0  -3 -17   71.67    2.18
   0   3 -17   68.59    2.15
  -2  -3 -17   63.96    2.08
   2   3 -17   66.60    2.30
   2  -3  17   65.33    2.12
   2   3  17   65.60    2.24
   2  -3 -17   64.25    2.02
   4  -3  17   48.24    1.85
  -4  -3 -17   49.72    1.80
   4   3 -17   47.36    1.93
   4  -3 -17   49.36    1.87
   4   3  17   48.47    1.92
   4  -3 -17   48.54    1.68
   6  -3  17   32.23    1.54
   6   3  17   37.22    2.48
   6  -3 -17   31.36    1.51
   6  -3 -17   31.08    1.31
   1   4 -17    5.95    0.59
   1  -4  17    6.47    0.50
  -1  -4 -17    5.36    0.50
   1  -4 -17    5.98    0.53
   1  -4 -17    5.62    0.50
  -1   4 -17    6.91    0.63
   1   4  17    5.71    0.56
  -3  -4 -17    4.67    0.49
   3   4 -17    5.01    0.56
   3  -4  17    4.75    0.51
   3   4  17    5.49    0.58
   3  -4 -17    4.86    0.51
   3  -4 -17    5.34    0.72
   5  -4  17    3.54    0.48
   5   4 -17    3.93    0.52
   5  -4 -17    3.56    0.48
   5  -4 -17    2.96    0.40
   5   4  17    2.44    0.46
   0   5 -17   11.74    0.82
   0  -5 -17   12.45    0.76
   0   5 -17   12.01    0.75
   0  -5 -17   11.40    0.80
  -2  -5 -17   11.23    0.75
   2  -5  17   12.34    0.75
   2   5 -17   11.50    0.83
   2  -5 -17   10.92    0.72
   2   5  17   10.21    0.78
   4  -5  17    8.81    0.70
  -4  -5 -17    7.93    0.67
   4   5 -17    8.74    0.76
   4  -5 -17    8.62    0.69
   4  -5 -17    8.11    0.63
   4   5  17    8.59    0.75
   6   5 -17    6.29    0.69
   6  -5 -17    6.38    0.64
   6   5  17    6.14    0.66
   6  -5 -17    5.05    0.55
   1   6 -17   12.04    0.85
  -1  -6 -17   10.70    0.76
   1   6 -17   12.26    1.07
   1  -6 -17   11.23    0.71
  -1   6 -17   11.20    0.72
   1  -6 -17   10.53    0.73
   3  -6  17    8.90    0.68
  -3  -6 -17    7.94    0.67
   3   6 -17    9.48    0.77
   3  -6 -17   10.09    0.69
   3   6  17    8.18    0.72
   3  -6 -17    8.49    0.67
   5   6 -17    7.89    1.10
  -5  -6 -17    6.66    0.66
   5  -6  17    7.45    0.69
   5  -6 -17    5.89    0.59
   5  -6 -17    5.98    0.59
   0   7 -17   84.09    2.77
   0  -7 -17   83.67    2.68
   0   7 -17   86.85    2.80
   2  -7  17   80.31    2.47
   2   7 -17   81.69    2.74
  -2  -7 -17   81.89    2.65
   2   7 -17   81.21    2.71
   2   7  17   81.87    2.76
   2  -7 -17   80.16    2.60
   4  -7  17   63.28    2.22
  -4  -7 -17   62.37    2.27
   4   7 -17   62.64    2.32
   4   7  17   63.10    2.39
   4  -7 -17   59.69    2.05
   4  -7 -17   60.23    2.17
   1   8 -17    8.71    0.73
   1   8 -17    9.88    0.78
  -1  -8 -17    9.24    0.75
   1  -8 -17    9.77    0.75
  -1   8 -17   10.10    0.74
   3   8 -17    8.80    0.75
  -3  -8 -17    9.26    0.76
   3   8 -17    8.13    0.78
   3  -8  17    8.65    0.68
   3   8  17    7.88    0.75
   3  -8 -17    8.04    0.70
   5   8 -17    6.03    0.67
   5  -8 -17    5.16    0.61
   5   8  17    5.35    0.73
   0  -9 -17   16.04    1.00
   0   9 -17   15.33    0.98
  -2  -9 -17   13.34    0.95
   2   9 -17   14.96    0.97
   2   9 -17   13.65    0.97
  -2   9 -17   10.60    0.78
   2  -9 -17   14.95    0.96
   4   9 -17   11.55    0.89
  -4  -9 -17   10.25    0.85
   4   9 -17   12.21    0.98
   4  -9 -17   11.62    0.89
   4   9  17   11.12    0.91
  -1 -10 -17    0.05    0.16
   1  10 -17    0.22    0.19
   1  10 -17   -0.02    0.18
   1 -10 -17   -0.27    0.13
  -1  10 -17   -0.23    0.17
  -3 -10 -17    0.04    0.22
   3  10 -17   -0.19    0.18
   3 -10  17    0.03    0.17
   3  10 -17    0.09    0.18
  -3  10 -17   -0.25    0.19
   3 -10 -17    0.11    0.20
   3  10  17    0.17    0.21
   0  11 -17   27.90    1.67
   0   0 -18   75.84    2.10
   0   0 -18   73.61    2.47
   0   0  18   72.77    2.28
   2   0 -18   66.45    1.92
  -2   0 -18   68.24    2.03
   2   0  18   69.53    2.28
   2   0 -18   66.75    2.34
   4   0  18   50.83    1.95
   4   0 -18   47.56    1.50
   4   0 -18   50.29    1.97
   6   0 -18   33.80    1.63
   6   0  18   33.08    1.60
  -1  -1 -18   24.31    1.02
  -1   1  18   24.62    1.10
   1  -1  18   23.74    1.10
   1   1 -18   22.49    0.85
   1   1 -18   25.83    1.26
   1  -1 -18   23.55    1.20
  -1   1 -18   23.97    1.23
   1  -1 -18   24.85    1.00
  -1  -1  18   23.01    1.01
   3  -1  18   20.76    1.11
   3   1 -18   20.36    1.15
   3  -1 -18   20.36    0.90
   3  -1 -18   22.71    1.18
   3   1  18   22.28    1.16
   5  -1  18   14.37    0.97
   5   1 -18   14.17    0.99
   5   1  18   14.38    0.97
   5  -1 -18   14.62    0.99
   5  -1 -18   13.76    0.74
   0  -2  18   32.16    1.26
   0   2 -18   33.12    1.48
   0  -2 -18   33.08    1.45
   0   2  18   33.79    1.49
   0  -2 -18   32.53    1.26
   2   2 -18   28.06    1.09
  -2  -2 -18   30.69    1.24
   2  -2  18   29.27    1.80
  -2   2  18   29.81    1.25
   2   2 -18   30.66    1.44
   2  -2 -18   30.00    1.17
   2   2  18   30.53    1.37
   2  -2 -18   31.22    1.40
   4   2 -18   22.77    1.26
   4  -2  18   25.00    1.26
   4  -2 -18   24.31    1.04
   4   2  18   23.25    1.25
   4  -2 -18   24.14    1.25
   6  -2  18   15.50    1.06
   6   2 -18   15.81    1.08
   6  -2 -18   14.29    0.80
   6  -2 -18   14.84    1.05
   6   2  18   16.40    1.07
  -1  -3 -18    8.41    0.63
   1  -3  18    8.85    0.62
   1   3 -18    9.85    0.77
   1   3  18   10.03    0.73
   1  -3 -18    9.39    0.71
  -1   3 -18    9.61    0.76
   1  -3 -18    8.87    0.61
   3   3 -18    8.42    0.73
  -3  -3 -18    9.02    0.66
   3  -3  18    7.80    0.65
   3   3  18    7.99    0.70
   3  -3 -18    7.78    0.67
   3  -3 -18    8.04    0.68
   5   3 -18    3.70    0.69
   5  -3  18    6.45    0.64
   5  -3 -18    5.19    0.50
   5  -3 -18    5.90    0.63
   5   3  18    5.88    0.66
   0  -4 -18   44.98    1.66
   0   4  18   48.03    1.82
   0  -4 -18   46.17    1.74
   0   4 -18   45.04    1.65
   0   4 -18   46.85    1.87
  -2  -4 -18   42.54    1.63
   2   4 -18   42.85    1.79
   2  -4 -18   42.31    1.57
   2   4  18   44.03    1.78
   2  -4 -18   42.65    1.68
   4   4 -18   34.18    1.59
  -4  -4 -18   33.33    1.45
   4  -4  18   33.63    1.50
   4  -4 -18   31.39    1.45
   4   4  18   33.58    1.58
   4  -4 -18   32.67    1.36
   6  -4  18   22.59    1.27
   6   4 -18   20.61    1.30
   6  -4 -18   20.26    1.20
   6  -4 -18   21.69    1.10
   6   4  18   21.69    1.31
  -1  -5 -18   19.12    1.00
   1   5 -18   18.30    1.04
   1   5 -18   18.26    1.08
   1  -5 -18   18.02    0.98
   1  -5 -18   17.71    0.96
   1   5  18   18.87    1.09
   3  -5  18   15.50    0.92
   3   5 -18   15.76    1.02
  -3  -5 -18   15.21    0.94
   3  -5 -18   16.10    0.94
   3   5  18   15.99    1.04
   3  -5 -18   15.72    0.90
   5  -5  18   10.40    0.86
   5   5 -18   12.03    0.92
   5  -5 -18    9.79    0.74
   5   5  18   11.37    0.91
   5  -5 -18   10.93    0.81
   0  -6 -18    0.08    0.12
   0  -6  18    0.03    0.10
   0   6 -18    0.20    0.19
   0   6 -18    0.01    0.16
   2   6 -18   -0.05    0.15
  -2  -6 -18   -0.06    0.13
   2   6 -18    0.27    0.19
   2  -6  18    0.05    0.11
   2  -6 -18   -0.15    0.13
   2  -6 -18   -0.11    0.12
   2   6  18    0.00    0.15
  -2   6 -18   -0.11    0.11
  -4  -6 -18    0.02    0.14
   4  -6  18    0.01    0.14
   4  -6 -18    0.18    0.18
   4  -6 -18    0.14    0.16
   1   7 -18    5.92    0.61
  -1  -7 -18    6.14    0.60
   1   7 -18    5.88    0.62
   1  -7 -18    6.58    0.60
   3   7 -18    5.08    0.93
  -3  -7 -18    6.13    0.60
   3   7 -18    4.67    0.59
   3  -7  18    4.60    0.51
   3  -7 -18    5.25    0.51
   3  -7 -18    6.02    0.58
   0   8 -18    1.39    0.34
   0  -8 -18    1.57    0.35
   0   8 -18    1.41    0.35
   2   8 -18    1.77    0.40
  -2  -8 -18    2.27    0.50
   2   8 -18    1.61    0.54
   2  -8 -18    1.12    0.30
   1   9 -18   21.10    1.37
   1   9 -18   22.02    1.25
  -1  -9 -18   22.56    1.24
  -1   9 -18   22.50    1.19
   1  -9 -18   24.21    1.27
  -1   0 -19   17.23    0.81
  -1   0  19   18.04    0.91
   1   0 -19   17.36    0.76
   1   0  19   17.71    0.97
   1   0 -19   18.08    1.06
   3   0 -19   14.77    0.68
   3   0  19   15.49    0.97
   3   0 -19   14.64    0.97
   5   0 -19   10.20    0.90
   5   0  19   11.81    1.07
   0   1 -19   49.45    1.48
   0  -1 -19   49.47    1.93
   0  -1 -19   48.96    1.62
   0   1 -19   50.93    1.98
   0   1  19   50.94    1.81
   2  -1  19   45.04    1.73
   2   1 -19   41.50    1.52
   2   1 -19   43.59    1.82
   2   1  19   45.82    1.79
   2  -1 -19   45.48    1.49
   2  -1 -19   45.86    1.83
   4   1 -19   35.46    1.64
   4  -1  19   35.42    1.59
   4   1  19   35.26    1.62
   4  -1 -19   35.72    1.62
   1   2 -19   21.79    1.19
  -1   2  19   21.96    1.08
   1  -2  19   19.28    1.17
   1   2  19   22.86    1.15
   1  -2 -19   20.19    1.12
   1  -2 -19   20.64    0.96
   3   2 -19   18.44    1.11
  -3  -2 -19   18.96    0.98
   3  -2  19   18.69    1.05
   3  -2 -19   19.84    1.12
   3  -2 -19   17.45    0.87
   3   2  19   19.22    1.12
   5  -2  19   11.76    1.22
   5   2 -19   11.90    0.92
   5   2  19   12.74    0.94
   5  -2 -19   12.16    1.03
   5  -2 -19   11.47    0.70
   0  -3 -19    0.40    0.19
   0   3 -19    0.98    0.32
   0  -3  19    0.12    0.10
   0   3  19    0.74    0.25
   0  -3 -19    0.69    0.21
  -2   3  19    0.25    0.16
   2   3 -19    0.97    0.29
  -2  -3 -19    0.25    0.14
   2  -3  19    0.38    0.20
  -2  -3  19   -0.09    0.12
   2  -3 -19    0.44    0.20
   2  -3 -19    0.45    0.22
   2   3  19    0.65    0.24
   4  -3  19    0.41    0.20
   4  -3 -19    0.65    0.21
   4   3  19    0.12    0.20
   4  -3 -19    0.05    0.18
  -1   4  19    9.18    0.72
   1   4 -19    9.06    0.76
  -1  -4 -19    8.62    0.65
   1   4  19    9.90    0.77
   1  -4 -19    9.18    0.72
   1  -4 -19    8.34    0.63
   3   4 -19    7.24    0.69
  -3  -4 -19    7.08    0.62
   3  -4  19    7.32    0.65
   3  -4 -19    7.40    0.60
   3   4  19    7.63    0.71
   3  -4 -19    7.33    0.66
   5  -4  19    5.20    0.63
   5   4 -19    5.69    0.69
   5  -4 -19    5.76    0.63
   5   4  19    5.71    0.66
  -2  -5 -19   66.04    2.24
   2   5 -19   67.23    2.43
   2  -5  19   64.18    2.16
   2   5  19   65.56    2.40
   2  -5 -19   63.33    2.16
   2  -5 -19   64.08    2.21
   4  -5  19   53.40    2.02
   4   5 -19   51.76    2.11
   4  -5 -19   49.62    1.85
   4  -5 -19   50.52    1.95
   4   5  19   51.82    2.12
  -1  -6 -19    1.38    0.32
   1   6 -19    2.07    0.40
   1   6 -19    2.22    0.46
   1  -6 -19    1.67    0.35
   1  -6 -19    1.59    0.34
   1   6  19    1.99    0.42
   3  -6  19    1.27    0.31
   3   6 -19    1.20    0.33
  -3  -6 -19    1.11    0.43
   3   6  19    1.25    0.37
   3  -6 -19    1.12    0.29
   3  -6 -19    1.31    0.28
   0   7 -19    0.43    0.19
   0  -7 -19    0.01    0.17
   2   7 -19    0.02    0.18
   2   7 -19    0.13    0.18
   2  -7  19   -0.08    0.16
   2   7  19    0.20    0.23
   2  -7 -19   -0.07    0.15
  -2   7 -19   -0.36    0.20
   2  -7 -19    0.12    0.18
  -1  -8 -19    0.60    0.25
   1   8 -19    0.81    0.28
   1   8 -19    0.83    0.26
   1  -8 -19    0.79    0.25
   1   8  19    0.93    0.30
   0   0 -20    6.03    0.61
   0   0  20    5.80    0.54
   0   0 -20    5.19    0.42
   2   0 -20    5.59    0.60
   2   0  20    5.18    0.56
   4   0  20    3.61    0.75
   4   0 -20    4.24    0.55
   1  -1  20    3.09    0.42
   1   1 -20    3.70    0.49
  -1   1  20    3.35    0.41
   1   1  20    3.00    0.43
   1  -1 -20    3.69    0.50
   1  -1 -20    2.72    0.33
   3  -1  20    1.84    0.38
   3  -1 -20    2.72    0.51
   3   1  20    2.67    0.48
   0  -2 -20    0.53    0.19
   0   2  20    0.62    0.24
   0  -2 -20    1.26    0.34
   0   2 -20    0.87    0.31
  -2  -2 -20    0.95    0.23
   2  -2  20    0.77    0.24
   2   2 -20    0.77    0.30
  -2  -2  20   -0.04    0.21
   2  -2 -20    0.53    0.24
   2  -2 -20    0.31    0.17
   2   2  20    0.60    0.27
   4   2 -20    0.40    0.24
   4  -2 -20    0.66    0.30
   4   2  20    0.77    0.30
  -1  -3 -20   47.00    1.72
   1   3 -20   46.71    1.95
  -1   3  20   48.66    1.84
   1  -3 -20   48.74    1.71
   1  -3 -20   46.88    1.88
   1   3  20   50.55    1.95
   3  -3  20   38.97    1.65
  -3  -3 -20   38.68    1.57
   3   3 -20   39.77    1.78
   3  -3 -20   39.26    1.48
   3  -3 -20   38.56    1.67
  -2  -4 -20    7.09    0.62
   2  -4  20    8.85    0.69
   2   4 -20    7.71    0.78
  -2   4  20    7.73    0.67
   2   4  20    7.01    0.70
   2  -4 -20    7.17    0.66
   2  -4 -20    7.22    0.60
  -1  -5 -20    5.93    0.57
  -1   5  20    5.42    0.59
   1   5 -20    6.33    0.60
   1   5 -20    5.47    0.61
   1  -5 -20    5.49    0.55
   1   5  20    6.42    0.64
   1  -5 -20    6.31    0.60
   3   5 -20    4.53    0.57
  -3  -5 -20    5.82    0.64
   3  -5  20    5.43    0.59
   3  -5 -20    5.24    0.54
   3  -5 -20    4.63    0.64
   3   5  20    4.85    0.61
   0  -6 -20    1.48    0.34
   2   6 -20    0.89    0.27
   2   6 -20    1.40    0.38
  -2  -6 -20    0.98    0.31
   2   6  20    1.55    0.39
   2  -6 -20    0.92    0.42
   2  -6 -20    1.44    0.33
   1   0  21   11.24    0.82
   1   0 -21   12.02    1.05
   3   0 -21   10.05    0.84
   3   0  21    9.64    0.83
   0   1  21    7.45    0.65
   0   1 -21    6.39    0.70
   0  -1 -21    6.28    0.50
   2  -1  21    5.95    0.60
   2   1 -21    6.11    0.66
   2  -1 -21    6.47    0.67
   2   1  21    6.32    0.65
   1   2 -21   65.64    2.41
  -1   2  21   65.07    2.19
   1  -2  21   57.82    2.09
   1   2  21   63.76    2.28
   1  -2 -21   61.28    1.97
  -2  -3 -21    4.68    0.52
   2  -3  21    5.70    0.58
   2   3 -21    5.98    0.64
  -2   3  21    3.94    0.53
   2   3  21    5.65    0.65
   2  -3 -21    5.92    0.62
   2  -3 -21    5.49    0.52
  -1  -4 -21    0.16    0.19
  -1   4  21    0.28    0.21
   1   4 -21    0.05    0.19
   1  -4  21   -0.08    0.21
   1   4 -21    0.58    0.25
   1  -4 -21    0.44    0.21
   1   4  21    0.61    0.30
   0   0   0    0.00    0.00
;
_shelx_hkl_checksum     65211
_shelx_res_file
;
TITL 17221z in Imma redo of cyanide D. Britton structure
CELL  0.71073   7.0593  10.5346  13.0658   90.000   90.000   90.000
ZERR    4.000   0.0004   0.0005   0.0006    0.000    0.000    0.000
LATT  2
SYMM -X, 1/2-Y, Z
SYMM -X, 1/2+Y, -Z
SYMM X, -Y, -Z
SFAC C  H I  N
UNIT 28 8 12 4
TEMP -173.130
SIZE 0.10 0.103 0.12
L.S. 10
ACTA
CONF
BOND $H
LIST 4
FMAP 2
PLAN 5
EQIV $1 -x+1, -y+1, -z+2
RTAB CN.. C7  N7
RTAB N..I N7  I2_$1
RTAB CN.I C7  N7 I2_$1
WGHT    0.007800    1.237100
EXTI    0.001989
FVAR       0.06957
I2    3    0.500000    0.463945    0.834906    10.50000    0.01764    0.00914 =
         0.01122    0.00198    0.00000    0.00000
I4    3    0.500000    0.750000    0.434294    10.25000    0.01801    0.01463 =
         0.00812    0.00000    0.00000    0.00000
N7    4    0.500000    0.750000    1.005062    10.25000    0.02185    0.01372 =
         0.01450    0.00000    0.00000    0.00000
C1    1    0.500000    0.750000    0.806921    10.25000    0.01038    0.01130 =
         0.00935    0.00000    0.00000    0.00000
C2    1    0.500000    0.634556    0.753022    10.50000    0.01226    0.00882 =
         0.01035    0.00165    0.00000    0.00000
C3    1    0.500000    0.634283    0.646707    10.50000    0.01572    0.00947 =
         0.00990    0.00024    0.00000    0.00000
AFIX  43
H3    2    0.500000    0.556459    0.609974    10.50000   -1.20000
AFIX   0
C4    1    0.500000    0.750000    0.594584    10.25000    0.01207    0.01147 =
         0.01038    0.00000    0.00000    0.00000
C7    1    0.500000    0.750000    0.916964    10.25000    0.01372    0.01198 =
         0.01333    0.00000    0.00000    0.00000
HKLF 4
REM  17221z in Imma redo of cyanide D. Britton structure
REM R1 =  0.0134 for    1261 Fo > 4sig(Fo)  and  0.0142 for all    1303 data
REM     40 parameters refined using      0 restraints
END
WGHT      0.0078      1.2479
REM Highest difference peak  0.890,  deepest hole -0.598,  1-sigma level  0.131
Q1    1   0.5000  0.6913  0.7792  10.50000  0.05    0.89
Q2    1   0.4069  0.7500  0.4412  10.50000  0.05    0.82
Q3    1   0.5000  0.6161  0.7035  10.50000  0.05    0.81
Q4    1   0.5000  0.7901  0.9607  10.50000  0.05    0.74
Q5    1   0.5000  0.4058  0.7883  10.50000  0.05    0.70
;
_shelx_res_checksum     52854
_shelxl_version_number     2014/6
data_I3NC
_database_code_depnum_ccdc_archive 'CCDC 1581218'
_audit_creation_method     SHELXL-2014/6
_chemical_name_systematic     '2,4,6-Triiodophenyl isocyanide'
_chemical_name_common     I3NC
_chemical_formula_moiety     'C7 H2 I3 N'
_chemical_formula_sum     'C7 H2 I3 N'
_chemical_formula_iupac     'C7 H2 I3 N'
_chemical_formula_weight     480.80
_chemical_melting_point     467
_shelx_space_group_comment
;
The symmetry employed for this shelxl refinement is uniquely defined
by the following loop, which should always be used as a source of
symmetry information in preference to the above space-group names.
They are only intended as comments.
;
_space_group_crystal_system     orthorhombic
_space_group_name_H-M_alt     'I m m a'
_space_group_name_Hall     '-I 2b 2'
loop_
    _space_group_symop_operation_xyz
    'x, y, z'
    '-x, -y+1/2, z'
    '-x, y+1/2, -z'
    'x, -y, -z'
    'x+1/2, y+1/2, z+1/2'
    '-x+1/2, -y+1, z+1/2'
    '-x+1/2, y+1, -z+1/2'
    'x+1/2, -y+1/2, -z+1/2'
    '-x, -y, -z'
    'x, y-1/2, -z'
    'x, -y-1/2, z'
    '-x, y, z'
    '-x+1/2, -y+1/2, -z+1/2'
    'x+1/2, y, -z+1/2'
    'x+1/2, -y, z+1/2'
    '-x+1/2, y+1/2, z+1/2'
_cell_length_a     7.0552(3)
_cell_length_b     10.4947(5)
_cell_length_c     13.1557(5)
_cell_angle_alpha     90
_cell_angle_beta     90
_cell_angle_gamma     90
_cell_volume     974.08(7)
_cell_formula_units_Z     4
_cell_measurement_reflns_used     2833
_cell_measurement_theta_min     2.48
_cell_measurement_theta_max     36.31
_cell_measurement_temperature     100(2)
_exptl_crystal_description     'Block'
_exptl_crystal_colour     'colourless'
_exptl_crystal_size_max     0.145
_exptl_crystal_size_mid     0.086
_exptl_crystal_size_min     0.066
_exptl_crystal_density_diffrn     3.279
_exptl_crystal_density_meas     ?
_exptl_crystal_density_method     ?
_exptl_crystal_F_000     840
_exptl_absorpt_coefficient_mu     9.564
_exptl_absorpt_correction_type     multi-scan
_exptl_absorpt_process_details
;
(SADABS; Sheldrick, 1996)
;
_shelx_estimated_absorpt_T_min     0.338
_shelx_estimated_absorpt_T_max     0.571
_exptl_absorpt_correction_T_min     0.2508
_exptl_absorpt_correction_T_max     0.3438
_diffrn_ambient_temperature     100(2)
_diffrn_radiation_type     MoK\a
_diffrn_radiation_wavelength     0.71073
_diffrn_measurement_device_type     'Bruker VENTURE PHOTON-II'
_diffrn_measurement_method     '\f and \w scans'
_diffrn_detector_area_resol_mean     ?
_diffrn_reflns_number     13040
_diffrn_reflns_av_R_equivalents     0.0257
_diffrn_reflns_theta_min     2.483
_diffrn_reflns_theta_max     36.335
_diffrn_reflns_theta_full     25.242
_diffrn_measured_fraction_theta_max     0.998
_diffrn_measured_fraction_theta_full     0.998
_diffrn_reflns_limit_h_min     -11
_diffrn_reflns_limit_h_max     11
_diffrn_reflns_limit_k_min     -17
_diffrn_reflns_limit_k_max     12
_diffrn_reflns_limit_l_min     -21
_diffrn_reflns_limit_l_max     21
_refine_special_details     ?
_reflns_number_total     1314
_reflns_number_gt     1267
_reflns_threshold_expression     'I > 2\s(I)'
_refine_ls_structure_factor_coef     Fsqd
_refine_ls_matrix_type     full
_refine_ls_R_factor_all     0.0119
_refine_ls_R_factor_gt     0.0110
_refine_ls_wR_factor_gt     0.0239
_refine_ls_wR_factor_ref     0.0243
_refine_ls_goodness_of_fit_ref     1.143
_refine_ls_restrained_S_all     1.143
_refine_ls_number_reflns     1314
_refine_ls_number_parameters     40
_refine_ls_number_restraints     0
_refine_ls_hydrogen_treatment     constr
_refine_ls_weighting_scheme     calc
_refine_ls_weighting_details
              'w=1/[\s^2^(Fo^2^)+(0.0044P)^2^+1.2499P] where P=(Fo^2^+2Fc^2^)/3'
_atom_sites_solution_hydrogens     geom
_atom_sites_solution_primary     ?
_atom_sites_solution_secondary     ?
_refine_ls_shift/su_max     0.001
_refine_ls_shift/su_mean     0.000
_refine_diff_density_max     0.720
_refine_diff_density_min     -0.480
_refine_ls_extinction_method
;
SHELXL2014 (Sheldrick, 2015b)
;
_refine_ls_extinction_coef     0.00312(10)
_refine_ls_extinction_expression
                                  'Fc^*^=kFc[1+0.001xFc^2^\l^3^/sin(2\q)]^-1/4^'
loop_
    _atom_type_symbol
    _atom_type_description
    _atom_type_scat_dispersion_real
    _atom_type_scat_dispersion_imag
    _atom_type_scat_source
    'C' 'C' 0.0033 0.0016
                         'International Tables Vol C Tables 4.2.6.8 and 6.1.1.4'
    'H' 'H' 0.0000 0.0000
                         'International Tables Vol C Tables 4.2.6.8 and 6.1.1.4'
    'I' 'I' -0.4742 1.8119
                         'International Tables Vol C Tables 4.2.6.8 and 6.1.1.4'
    'N' 'N' 0.0061 0.0033
                         'International Tables Vol C Tables 4.2.6.8 and 6.1.1.4'
_computing_data_collection
;
APEX3 (Bruker, 2012)
;
_computing_cell_refinement
;
SAINT (Bruker, 2012)
;
_computing_data_reduction
;
SAINT (Bruker, 2012)
;
_computing_structure_solution
;
SHELXT2014 (Sheldrick, 2015a)
;
_computing_structure_refinement
;
SHELXL2014 (Sheldrick, 2015b)
;
_computing_molecular_graphics
;
Mercury (Macrae <i>et al.</i>, 2008)
;
_computing_publication_material
;
publCIF (Westrip, 2010)
;
loop_
    _atom_site_type_symbol
    _atom_site_label
    _atom_site_fract_x
    _atom_site_fract_y
    _atom_site_fract_z
    _atom_site_U_iso_or_equiv
    _atom_site_adp_type
    _atom_site_calc_flag
    _atom_site_occupancy
    _atom_site_disorder_assembly
    _atom_site_disorder_group
    I I12 0.5000 0.46223(2) 0.83472(2) 0.01190(3) Uani d 1 . .
    I I14 0.5000 0.7500 0.43715(2) 0.01245(4) Uani d 1 . .
    N N17 0.5000 0.7500 0.91223(14) 0.0120(3) Uani d 1 . .
    C C11 0.5000 0.7500 0.80681(15) 0.0098(3) Uani d 1 . .
    C C12 0.5000 0.63389(13) 0.75389(11) 0.0102(2) Uani d 1 . .
    C C13 0.5000 0.63411(14) 0.64790(11) 0.0112(2) Uani d 1 . .
    H H13 0.5000 0.5561 0.6113 0.013 Uiso calc 1 . .
    C C14 0.5000 0.7500 0.59640(15) 0.0108(3) Uani d 1 . .
    C C17 0.5000 0.7500 1.00074(17) 0.0150(4) Uani d 1 . .
loop_
    _atom_site_aniso_label
    _atom_site_aniso_U_11
    _atom_site_aniso_U_22
    _atom_site_aniso_U_33
    _atom_site_aniso_U_12
    _atom_site_aniso_U_13
    _atom_site_aniso_U_23
    I12 0.01610(5) 0.00910(4) 0.01051(4) 0.000 0.000 0.00184(3)
    I14 0.01561(6) 0.01413(6) 0.00761(5) 0.000 0.000 0.000
    N17 0.0134(7) 0.0125(7) 0.0102(7) 0.000 0.000 0.000
    C11 0.0106(8) 0.0106(7) 0.0081(7) 0.000 0.000 0.000
    C12 0.0121(5) 0.0086(5) 0.0098(5) 0.000 0.000 0.0012(4)
    C13 0.0138(6) 0.0096(5) 0.0101(5) 0.000 0.000 0.0000(4)
    C14 0.0124(8) 0.0116(8) 0.0086(7) 0.000 0.000 0.000
    C17 0.0174(9) 0.0148(9) 0.0127(8) 0.000 0.000 0.000
_geom_special_details
;
 All esds (except the esd in the dihedral angle between two l.s. planes)
 are estimated using the full covariance matrix.  The cell esds are taken
 into account individually in the estimation of esds in distances, angles
 and torsion angles; correlations between esds in cell parameters are only
 used when they are defined by crystal symmetry.  An approximate (isotropic)
 treatment of cell esds is used for estimating esds involving l.s. planes.
;
loop_
    _geom_bond_atom_site_label_1
    _geom_bond_atom_site_label_2
    _geom_bond_site_symmetry_2
    _geom_bond_distance
    _geom_bond_publ_flag
    I12 C12 . 2.0920(14) ?
    I14 C14 . 2.095(2) ?
    N17 C17 . 1.164(3) ?
    N17 C11 . 1.387(3) ?
    C11 C12 2_665 1.4035(17) ?
    C11 C12 . 1.4035(17) ?
    C12 C13 . 1.394(2) ?
    C13 C14 . 1.3922(17) ?
    C13 H13 . 0.9500 ?
    C14 C13 2_665 1.3922(17) ?
loop_
    _geom_angle_atom_site_label_1
    _geom_angle_atom_site_label_2
    _geom_angle_atom_site_label_3
    _geom_angle_site_symmetry_1
    _geom_angle_site_symmetry_3
    _geom_angle
    _geom_angle_publ_flag
    C17 N17 C11 . . 180.0 ?
    N17 C11 C12 . 2_665 119.75(9) ?
    N17 C11 C12 . . 119.74(9) ?
    C12 C11 C12 2_665 . 120.51(18) ?
    C13 C12 C11 . . 119.65(13) ?
    C13 C12 I12 . . 120.65(10) ?
    C11 C12 I12 . . 119.70(11) ?
    C14 C13 C12 . . 119.21(14) ?
    C14 C13 H13 . . 120.4 ?
    C12 C13 H13 . . 120.4 ?
    C13 C14 C13 2_665 . 121.76(18) ?
    C13 C14 I14 2_665 . 119.12(9) ?
    C13 C14 I14 . . 119.12(9) ?
loop_
    _geom_torsion_atom_site_label_1
    _geom_torsion_atom_site_label_2
    _geom_torsion_atom_site_label_3
    _geom_torsion_atom_site_label_4
    _geom_torsion_site_symmetry_1
    _geom_torsion_site_symmetry_2
    _geom_torsion_site_symmetry_3
    _geom_torsion_site_symmetry_4
    _geom_torsion
    _geom_torsion_publ_flag
    N17 C11 C12 C13 . . . . 180.0000(10)
                                       ?
    C12 C11 C12 C13 2_665 . . . 0.0000(10)
                                         ?
    N17 C11 C12 I12 . . . . 0.0000(10)
                                     ?
    C12 C11 C12 I12 2_665 . . . 180.000000 ?
    C11 C12 C13 C14 . . . . 0.0000(10)
                                     ?
    I12 C12 C13 C14 . . . . 180.000000 ?
    C12 C13 C14 C13 . . . 2_665 0.000000 ?
    C12 C13 C14 I14 . . . . 180.000000 ?
_shelx_hkl_file
;
   4   0   0  985.68   28.50
  -4   0   0 1000.00   28.27
  -6   0   0  575.84   21.25
   6   0   0  521.97   21.05
  -8   0   0  305.29    7.45
   8   0   0  290.26    7.36
  10   0   0  142.46    4.27
 -10   0   0  134.59    4.24
   1   1   0    0.28    0.06
  -1  -1   0    0.32    0.04
  -1   1   0    0.34    0.06
  -1  -1   0    0.26    0.05
   3   1   0    0.39    0.09
  -3  -1   0    0.17    0.05
   3   1   0    0.15    0.07
  -3   1   0    0.33    0.08
   3  -1   0    0.08    0.05
  -3  -1   0    0.07    0.05
  -3  -1   0    0.27    0.08
  -3   1   0    0.06    0.04
  -3   1   0    0.16    0.07
  -3  -1   0    0.30    0.08
  -5  -1   0    0.10    0.04
   5  -1   0    0.18    0.09
   5   1   0    0.00    0.06
   5  -1   0    0.14    0.05
  -5  -1   0    0.07    0.07
   5   1   0    0.12    0.05
  -5   1   0    0.10    0.08
  -5   1   0    0.22    0.10
   5  -1   0    0.00    0.06
  -5   1   0    0.03    0.07
  -5  -1   0    0.24    0.10
  -5  -1   0    0.13    0.09
   7   1   0   -0.01    0.09
   7  -1   0   -0.05    0.07
   7  -1   0    0.07    0.04
  -7  -1   0    0.07    0.07
   7  -1   0    0.01    0.10
  -7  -1   0    0.23    0.15
  -9  -1   0   -0.15    0.12
  -9   1   0    0.74    0.28
   9  -1   0   -0.06    0.26
  11   1   0    0.13    0.21
 -11  -1   0    0.14    0.24
 -11   1   0    0.43    0.27
  11  -1   0   -0.24    0.14
   0   2   0   19.36    0.54
   0  -2   0   18.59    0.58
   0   2   0   19.28    0.59
   0  -2   0   19.46    0.55
  -2   2   0   19.57    0.65
  -2   2   0   19.75    0.62
   2  -2   0   19.12    0.61
   2   2   0   19.52    0.66
   2   2   0   19.62    0.65
   2   2   0   18.22    0.57
  -2   2   0   19.76    0.55
   2  -2   0   19.35    0.65
  -2  -2   0   19.38    0.58
  -2  -2   0   19.02    0.65
   2  -2   0   18.75    0.55
  -2  -2   0   20.16    0.65
   4   2   0   17.62    0.58
  -4  -2   0   17.44    0.71
  -4   2   0   17.45    0.68
  -4   2   0   17.51    0.74
  -4  -2   0   17.20    0.58
  -4  -2   0   17.88    0.71
  -4  -2   0   17.24    0.75
   4  -2   0   17.76    0.55
  -4   2   0   17.08    0.63
   4   2   0   16.88    0.73
   6  -2   0   10.66    0.41
   6  -2   0   11.73    0.63
   6  -2   0   11.50    0.71
  -6  -2   0   10.88    0.47
  -6   2   0   11.34    0.59
  -6  -2   0   10.19    0.67
   6   2   0   10.36    0.67
  -8  -2   0    4.76    0.30
   8  -2   0    4.51    0.26
   8   2   0    4.42    0.51
   8  -2   0    5.59    0.50
   8  -2   0    5.07    0.56
  -8  -2   0    4.39    0.51
  10   2   0    1.57    0.42
 -10  -2   0    2.12    0.48
 -10   2   0    2.15    0.51
  10  -2   0    2.70    0.55
   1   3   0    0.42    0.10
   1  -3   0    0.68    0.09
  -3   3   0    0.07    0.04
   3  -3   0    0.12    0.07
  -3  -3   0    0.09    0.04
   3  -3   0    0.12    0.05
  -3   3   0    0.04    0.04
  -5   3   0    0.96    0.19
  -5  -3   0    0.65    0.13
   5   3   0    0.54    0.17
   7  -3   0    0.27    0.14
   7  -3   0    0.01    0.10
   7   3   0    0.02    0.10
  -7  -3   0   -0.02    0.11
  -7  -3   0    0.02    0.06
   7  -3   0    0.06    0.05
   9  -3   0    0.00    0.15
   9   3   0   -0.05    0.12
  -9   3   0   -0.04    0.16
  -9  -3   0    0.07    0.20
 -11   3   0    0.41    0.30
 -11  -3   0   -0.17    0.22
   0   4   0  531.57   16.29
  -2  -4   0  476.50   14.52
   2   4   0  465.61   14.79
  -2   4   0  472.28   16.98
   2  -4   0  458.87   16.95
   4   4   0  332.55   13.16
   4  -4   0  312.55   14.45
  -4  -4   0  317.93   12.30
  -4   4   0  321.11   15.17
   6  -4   0  185.37    4.26
   6   4   0  190.99    4.78
  -6  -4   0  189.49    4.83
   6  -4   0  184.10    4.68
  -6  -4   0  183.18    4.39
  -6   4   0  183.41    4.41
   8  -4   0   97.52    2.85
  -8  -4   0   95.69    3.08
  -8  -4   0   88.34    2.46
   8   4   0   93.71    3.00
   8  -4   0  101.02    3.12
  10   4   0   44.53    2.01
 -10   4   0   45.58    2.06
 -10  -4   0   47.79    2.14
  10  -4   0   45.94    2.07
  -1  -5   0    0.07    0.06
  -1  -5   0    0.47    0.12
   1  -5   0    0.21    0.08
   1   5   0    0.09    0.07
   1  -5   0    0.11    0.07
  -1   5   0    0.37    0.11
   1   5   0    0.09    0.06
  -1  -5   0    0.10    0.06
  -1   5   0    0.13    0.07
   3   5   0    0.06    0.06
   3   5   0    0.22    0.09
  -3  -5   0    0.08    0.06
   3  -5   0    0.18    0.10
   3  -5   0    0.08    0.04
  -3   5   0    0.45    0.13
  -3   5   0    0.15    0.07
  -3  -5   0    0.09    0.08
  -3  -5   0    0.33    0.13
   3  -5   0    0.23    0.09
  -5   5   0    0.34    0.10
  -5  -5   0    0.14    0.09
   5  -5   0    0.52    0.18
   5   5   0    0.48    0.18
   7  -5   0   -0.03    0.07
  -7  -5   0    0.21    0.09
   7   5   0   -0.06    0.09
  -7  -5   0    0.00    0.08
   9   5   0    0.42    0.25
   9  -5   0   -0.07    0.11
   9  -5   0    0.22    0.15
  -9  -5   0    0.09    0.19
 -11   5   0    0.17    0.38
  11   5   0   -0.16    0.19
  11  -5   0    0.16    0.29
 -11  -5   0    0.02    0.20
   0  -6   0   74.34    2.04
   0   6   0   77.89    2.03
   0  -6   0   73.80    2.09
   0   6   0   75.84    2.15
   0  -6   0   76.31    2.17
  -2  -6   0   65.82    1.94
   2  -6   0   64.33    1.58
   2  -6   0   62.15    1.85
  -2   6   0   65.06    1.79
  -2  -6   0   67.11    1.84
  -2  -6   0   67.70    1.90
   2   6   0   65.48    1.89
   2   6   0   64.85    1.91
  -2   6   0   66.26    1.93
  -2  -6   0   62.96    1.89
   2  -6   0   64.53    1.95
   4   6   0   44.46    1.51
  -4   6   0   42.57    1.42
   4  -6   0   42.19    1.16
  -4  -6   0   44.35    1.40
  -4   6   0   41.78    1.37
  -4  -6   0   43.73    1.53
   4  -6   0   41.20    1.42
   6  -6   0   25.34    1.09
   6  -6   0   24.86    0.92
  -6  -6   0   24.77    1.20
   6   6   0   24.67    1.16
   8   6   0   13.20    0.93
  -8  -6   0   16.86    1.09
   8  -6   0   14.54    0.88
 -10  -6   0    5.92    0.73
  10  -6   0    6.64    0.77
  10  -6   0    6.45    0.64
  10   6   0    7.62    0.77
   1  -7   0    0.17    0.10
   1   7   0    0.36    0.13
  -1  -7   0    0.40    0.14
  -1  -7   0    0.14    0.09
   1  -7   0    0.42    0.14
  -1  -7   0    0.11    0.10
  -1   7   0    0.21    0.10
   1   7   0    0.24    0.11
   1  -7   0    0.48    0.17
  -1   7   0    0.16    0.09
  -1  -7   0    0.09    0.08
   3  -7   0    0.25    0.14
  -3   7   0    0.23    0.11
   3   7   0    0.36    0.16
  -3  -7   0    0.10    0.10
   3  -7   0    0.23    0.11
  -3  -7   0    0.07    0.07
   5  -7   0    0.14    0.11
  -5  -7   0    0.23    0.14
   5  -7   0    0.06    0.10
   5   7   0    0.16    0.11
   7  -7   0    0.80    0.25
  -7   7   0   -0.09    0.13
   7   7   0   -0.05    0.13
  -7  -7   0    0.10    0.16
   7  -7   0   -0.05    0.05
   9   7   0   -0.07    0.13
   9  -7   0    0.16    0.17
  -9  -7   0    0.10    0.17
   0  -8   0   41.96    1.53
   0   8   0   39.63    1.36
   0  -8   0   40.72    1.45
   0  -8   0   43.32    1.41
   0  -8   0   39.58    1.44
   2  -8   0   36.25    0.99
  -2  -8   0   35.65    1.30
  -2   8   0   35.09    1.21
   2  -8   0   33.78    1.30
   2  -8   0   35.21    1.47
  -2  -8   0   34.36    1.46
   4   8   0   26.81    1.20
   4  -8   0   27.77    1.28
   4  -8   0   26.33    1.14
   4  -8   0   26.08    0.79
  -4  -8   0   26.90    1.20
  -4  -8   0   26.92    1.22
   6  -8   0   18.28    1.10
   6  -8   0   15.77    0.84
  -6  -8   0   17.80    1.04
  -6  -8   0   17.56    1.04
   6   8   0   17.61    1.01
   6  -8   0   16.83    0.94
   8   8   0    9.76    0.83
   8  -8   0    9.63    0.76
  -8  -8   0    9.82    0.84
  -8  -8   0   11.98    0.93
 -10  -8   0    5.83    0.73
  10   8   0    5.37    0.71
  10  -8   0    4.44    0.62
 -10  -8   0    6.61    0.74
  10  -8   0    4.32    1.02
  -1  -9   0    0.10    0.09
   1  -9   0    0.17    0.12
   1  -9   0    0.22    0.14
   1  -9   0    0.20    0.11
  -1   9   0    0.16    0.09
  -3  -9   0    0.11    0.13
   3  -9   0    0.11    0.13
   3   9   0    0.27    0.16
  -3  -9   0    0.20    0.14
   3  -9   0    0.06    0.05
  -5  -9   0    1.16    0.29
  -5  -9   0    0.51    0.20
   7  -9   0   -0.14    0.10
  -7  -9   0    0.12    0.16
   7   9   0   -0.08    0.10
   7  -9   0    0.03    0.10
  -7  -9   0   -0.15    0.11
   9   9   0   -0.13    0.17
  -9  -9   0    0.92    0.29
   9  -9   0    0.05    0.16
   0 -10   0  320.74    7.70
   2 -10   0  310.64    7.45
   2 -10   0  309.04    7.63
  -2 -10   0  306.64    7.59
  -2 -10   0  307.86    7.38
   2 -10   0  307.70    6.82
  -4 -10   0  235.69    6.08
   4 -10   0  234.54    5.92
  -4 -10   0  235.04    5.92
   4 -10   0  229.94    5.13
   4 -10   0  232.47    6.13
   4  10   0  229.57    5.99
   6 -10   0  152.01    4.04
  -6 -10   0  149.87    4.31
   6 -10   0  132.58    5.54
   6 -10   0  157.62    4.25
   6  10   0  151.49    4.35
  -8 -10   0   86.65    3.10
   8  10   0   87.73    3.11
   8 -10   0   86.78    2.91
  -8 -10   0   86.71    3.13
   1 -11   0    0.08    0.10
   1 -11   0    0.03    0.06
  -1 -11   0   -0.04    0.09
  -1 -11   0    0.15    0.13
   1 -11   0    0.24    0.16
   1 -11   0    0.03    0.09
  -1 -11   0    0.22    0.15
  -3 -11   0   -0.06    0.10
   3 -11   0    0.33    0.08
   3 -11   0    0.17    0.12
  -3 -11   0    0.15    0.13
   3 -11   0    0.21    0.19
   5  11   0    0.10    0.16
   5 -11   0   -0.24    0.11
  -5 -11   0    0.08    0.13
  -5 -11   0    0.00    0.13
   5 -11   0    0.37    0.21
   7  11   0    0.41    0.23
   7 -11   0    0.15    0.18
  -7 -11   0    0.33    0.24
   7 -11   0   -0.06    0.14
   7 -11   0    0.16    0.15
  -7 -11   0    0.07    0.22
  -9 -11   0    0.01    0.24
   9 -11   0   -0.17    0.24
   9  11   0    0.27    0.25
  -9 -11   0   -0.10    0.23
   0 -12   0   32.71    1.37
   0 -12   0   32.48    1.54
   0 -12   0   32.20    1.46
  -2 -12   0   27.33    1.36
   2 -12   0   29.44    1.38
  -2 -12   0   29.89    1.35
  -2 -12   0   29.85    1.48
   2 -12   0   31.96    1.54
   4 -12   0   27.03    2.11
  -4 -12   0   27.28    2.05
   4 -12   0   21.29    1.21
  -4 -12   0   22.68    1.22
   6 -12   0   14.18    1.12
   6 -12   0   13.04    0.95
  -6 -12   0   14.50    1.01
  -6 -12   0   14.71    1.10
   8 -12   0    7.65    0.81
   8  12   0    7.75    1.51
  -8 -12   0    8.08    0.89
  -8 -12   0    7.29    0.94
  -1 -13   0    0.58    0.21
  -1 -13   0    0.17    0.13
  -1 -13   0   -0.05    0.13
   1 -13   0    0.33    0.17
   1 -13   0    0.23    0.17
   1 -13   0    0.20    0.09
  -3 -13   0   -0.16    0.13
   3 -13   0    0.07    0.14
  -3 -13   0   -0.02    0.12
   3 -13   0    0.03    0.16
   3 -13   0    0.20    0.07
  -5 -13   0   -0.25    0.13
   5 -13   0   -0.31    0.15
   5 -13   0   -0.16    0.16
  -5 -13   0   -0.28    0.17
   7 -13   0    0.09    0.22
  -7 -13   0    0.60    0.30
   7 -13   0    0.20    0.22
   0 -14   0  180.01    5.08
   0 -14   0  182.48    5.24
   0 -14   0  187.12    4.91
   2 -14   0  169.61    4.05
  -2 -14   0  165.85    4.79
  -2 -14   0  161.89    4.57
   2 -14   0  165.35    4.71
   2 -14   0  166.04    4.92
  -2 -14   0  164.15    4.85
   4 -14   0  135.01    4.33
  -4 -14   0  130.98    4.00
  -4 -14   0  134.67    4.26
   4 -14   0  132.83    4.07
   6 -14   0   89.38    3.12
  -6 -14   0   85.87    3.08
  -1 -15   0   -0.06    0.15
  -1 -15   0   -0.21    0.11
   1 -15   0    0.12    0.09
   1 -15   0    0.20    0.18
  -1 -15   0    0.32    0.24
   1 -15   0   -0.20    0.11
   3 -15   0   -0.07    0.18
  -3 -15   0    0.00    0.18
  -3 -15   0   -0.20    0.15
  -3 -15   0    0.01    0.20
   3 -15   0    0.09    0.14
   5 -15   0    0.03    0.27
   5 -15   0   -0.20    0.23
  -5 -15   0   -0.06    0.25
  -5 -15   0   -0.25    0.18
   0 -16   0    2.02    0.42
   0 -16   0    2.35    0.52
   0 -16   0    2.32    0.52
  -2 -16   0    1.37    0.34
   2 -16   0    1.50    0.42
   2 -16   0    2.27    0.54
  -2 -16   0    2.01    0.47
  -2 -16   0    2.18    0.51
   4 -16   0    1.55    0.48
  -4 -16   0    1.83    0.47
   4 -16   0    1.59    0.48
  -4 -16   0    1.25    0.41
  -4 -16   0    1.77    0.38
   1 -17   0    0.26    0.26
  -1 -17   0   -0.01    0.24
  -1 -17   0   -0.10    0.20
  -1 -17   0    0.12    0.20
   1 -17   0    0.46    0.46
  -1   0  -1    2.71    0.13
   1   0  -1    2.71    0.13
  -1   0  -1    2.70    0.12
  -1   0  -1    2.51    0.13
   1   0   1    2.45    0.13
  -1   0   1    2.71    0.11
  -1   0   1    2.55    0.13
   1   0   1    2.62    0.12
  -1   0   1    2.45    0.13
   1   0  -1    2.37    0.13
   3   0   1    1.42    0.12
  -3   0   1    1.50    0.14
  -3   0  -1    1.91    0.14
  -3   0   1    1.67    0.09
  -3   0  -1    1.54    0.15
   3   0  -1    1.75    0.09
  -3   0   1    1.74    0.16
   3   0  -1    1.41    0.15
  -3   0  -1    1.39    0.15
   3   0  -1    1.83    0.16
   3   0  -1    1.69    0.18
   3   0   1    1.77    0.17
   5   0   1    0.81    0.20
  -5   0   1    0.76    0.16
  -5   0  -1    0.80    0.13
   5   0   1    1.15    0.22
   5   0  -1    0.52    0.16
  -5   0   1    0.89    0.18
   5   0  -1    1.11    0.09
  -5   0  -1    0.70    0.16
   5   0   1    0.93    0.12
  -5   0   1    0.80    0.18
  -5   0  -1    1.23    0.22
  -7   0  -1    0.29    0.16
   7   0  -1    0.34    0.19
   7   0   1    0.41    0.10
   7   0   1    0.60    0.21
  -9   0  -1    0.16    0.18
   9   0  -1    0.10    0.19
  -9   0   1    0.08    0.14
   9   0   1    0.10    0.23
  11   0  -1    0.09    0.23
  11   0   1    0.31    0.23
 -11   0   1    0.19    0.21
 -11   0  -1   -0.03    0.20
   0  -1  -1   13.48    0.39
   0  -1   1   13.20    0.37
   0  -1  -1   12.59    0.37
   0  -1   1   13.26    0.38
   0  -1  -1   13.83    0.36
   0   1  -1   13.21    0.32
   0  -1   1   12.98    0.33
   0  -1   1   13.24    0.35
   0  -1  -1   12.04    0.33
   0   1   1   13.75    0.39
   0   1   1   13.17    0.38
   0   1  -1   13.44    0.38
   0   1  -1   13.07    0.37
   0   1   1   13.84    0.36
   0   1  -1   13.32    0.32
  -2  -1  -1   14.93    0.51
  -2  -1  -1   15.58    0.54
   2  -1   1   15.30    0.52
   2   1  -1   15.94    0.54
  -2   1   1   15.48    0.49
   2  -1   1   14.46    0.46
  -2  -1  -1   15.04    0.47
  -2   1   1   15.23    0.47
  -2   1   1   16.07    0.54
  -2  -1   1   15.36    0.42
  -2  -1   1   14.54    0.50
   2   1   1   15.63    0.53
  -2   1  -1   14.91    0.45
   2  -1  -1   14.69    0.38
  -2   1  -1   15.35    0.51
   2  -1  -1   14.34    0.48
   2   1   1   14.83    0.52
  -2   1  -1   15.25    0.52
  -2  -1   1   15.40    0.53
   4  -1   1   14.96    0.64
  -4   1   1   16.18    0.70
  -4   1   1   16.33    0.63
   4  -1   1   15.25    0.52
   4   1  -1   14.88    0.68
  -4  -1  -1   15.05    0.65
  -4  -1  -1   16.51    0.65
  -4  -1  -1   14.96    0.68
  -4   1   1   17.53    0.64
  -4  -1  -1   15.30    0.54
  -4   1  -1   16.07    0.61
   4  -1  -1   16.05    0.43
   4   1   1   16.12    0.70
   4  -1  -1   17.11    0.64
   4   1   1   15.83    0.54
  -4   1  -1   16.63    0.66
  -4  -1   1   15.77    0.65
   4  -1  -1   16.05    0.70
  -4  -1   1   15.69    0.48
  -4  -1   1   15.69    0.63
  -4   1  -1   16.32    0.69
  -6  -1  -1   10.86    0.48
   6  -1   1   10.54    0.71
   6  -1   1   11.23    0.45
  -6  -1  -1   11.70    0.71
   6  -1   1    9.57    0.65
   6   1  -1   10.62    0.67
  -6  -1   1   10.61    0.41
   6   1   1   10.35    0.66
  -6   1  -1   10.77    0.68
   6  -1  -1   11.00    0.68
   6  -1  -1   11.21    0.60
  -6  -1   1   10.61    0.68
   6   1   1   11.12    0.47
   6  -1  -1   10.95    0.33
   8  -1   1    4.60    0.55
   8   1  -1    5.53    0.58
   8  -1   1    4.87    0.28
  -8  -1  -1    5.70    0.59
   8  -1  -1    5.88    0.59
  -8  -1   1    5.26    0.56
  -8   1  -1    6.02    0.57
   8   1   1    5.90    0.57
  10  -1   1    2.22    0.53
 -10   1   1    2.43    0.53
 -10  -1  -1    1.91    0.45
  10   1  -1    2.65    0.54
  10   1   1    2.55    0.53
 -10  -1   1    2.31    0.50
  10  -1  -1    2.75    0.53
 -10   1  -1    2.56    0.53
  -1  -2  -1  380.65   11.02
  -1   2   1  395.97   11.89
   1   2  -1  372.75    9.78
   1  -2   1  380.76   11.51
  -1   2  -1  378.51   11.64
   1   2   1  406.49   11.30
  -1  -2   1  334.05    9.56
  -3  -2  -1  296.10   10.95
  -3   2   1  298.16   11.99
   3  -2   1  297.47   12.00
   3   2  -1  304.56   10.40
   3  -2  -1  284.01   11.63
  -3   2  -1  298.58   12.17
  -3  -2   1  284.81    9.88
  -5   2   1  181.37    4.30
  -5   2   1  188.70    4.34
  -5  -2  -1  185.41    4.19
  -5  -2  -1  176.33    4.38
   5  -2   1  180.20    4.12
  -5  -2  -1  180.63    4.42
  -5  -2   1  180.06    4.08
  -5  -2   1  181.28    4.37
  -5   2  -1  185.66    4.55
   5   2   1  185.56    4.18
  -5   2  -1  178.72    4.26
  -5  -2   1  177.63    4.45
  -5  -2   1  176.86    4.49
  -5   2  -1  181.97    4.39
   5  -2  -1  183.15    4.33
  -7  -2  -1  102.67    3.01
   7  -2   1   99.92    2.99
   7   2  -1   97.47    2.95
  -7  -2  -1   95.93    2.51
   7  -2   1   98.28    2.41
   7  -2   1   99.05    2.83
   7  -2  -1  105.97    3.02
  -7  -2   1   98.83    2.98
   7   2   1   97.09    2.93
   7   2   1  100.42    2.49
   7  -2  -1  103.02    2.78
  -7  -2   1   96.23    2.37
  -9  -2  -1   48.68    2.36
   9   2  -1   43.69    1.99
  -9   2   1   49.56    2.03
   9  -2   1   49.70    2.11
  -9   2  -1   46.79    1.97
   9   2   1   49.53    2.10
  -9  -2   1   44.91    2.83
  11   2  -1   21.86    1.50
 -11  -2  -1   22.47    1.46
  11  -2   1   18.63    1.37
 -11   2   1   22.73    1.46
 -11  -2   1   21.23    1.41
 -11   2  -1   22.73    1.42
  11  -2  -1   21.37    1.37
  11   2   1   22.85    1.49
   0  -3  -1   82.87    2.01
   0   3   1   86.27    2.07
   0  -3  -1   82.99    2.08
  -2   3   1   68.42    1.78
  -2  -3  -1   70.15    1.83
  -2  -3  -1   69.44    1.76
  -2   3   1   66.67    1.63
   2  -3   1   67.99    1.76
  -2  -3  -1   70.15    1.73
   2   3  -1   69.67    1.79
   2  -3   1   67.47    1.79
   2   3  -1   67.19    1.78
  -2   3   1   69.33    1.70
   2  -3   1   68.01    1.56
  -2   3  -1   66.15    1.74
   2   3   1   71.32    1.83
   2   3   1   68.30    1.76
   2  -3  -1   66.57    1.79
  -2  -3   1   70.52    1.80
  -2  -3   1   72.77    1.71
   2  -3  -1   68.46    1.70
  -2   3  -1   71.06    1.79
   2  -3  -1   64.66    1.64
  -2   3  -1   67.51    1.55
   2   3   1   70.86    1.73
  -2  -3   1   67.11    1.77
  -4  -3  -1   43.00    1.24
  -4   3   1   43.30    1.23
   4  -3   1   43.99    1.34
  -4   3   1   43.49    1.28
  -4   3   1   43.91    1.40
  -4  -3  -1   46.06    1.59
  -4  -3  -1   41.58    1.76
   4  -3   1   42.02    1.20
  -4  -3  -1   42.53    1.41
   4   3  -1   44.61    1.41
  -4   3  -1   43.57    1.19
  -4   3  -1   43.07    1.32
   4   3   1   43.34    1.38
  -4  -3   1   43.38    1.34
  -4  -3   1   42.71    1.40
  -4  -3   1   43.65    1.19
  -4   3  -1   41.78    1.55
   4   3   1   44.48    1.24
   4  -3  -1   44.39    1.13
  -4  -3   1   44.24    1.41
   4  -3  -1   42.57    1.24
  -4  -3   1   43.22    1.33
   6  -3   1   24.44    1.01
  -6   3   1   23.62    0.94
   6  -3   1   23.50    0.78
  -6  -3  -1   23.76    0.85
  -6  -3  -1   23.24    1.09
   6   3  -1   23.45    1.06
  -6  -3   1   23.95    1.10
  -6  -3   1   23.09    0.78
   6   3   1   23.11    1.06
   6  -3  -1   24.35    0.68
   6   3   1   23.96    0.84
   6  -3  -1   23.88    0.96
  -6   3  -1   23.86    0.89
   8  -3   1   12.47    0.78
  -8  -3  -1   13.65    0.92
   8   3  -1   11.59    0.82
   8  -3   1   11.36    0.48
   8  -3   1   11.97    0.86
  -8  -3  -1   10.66    0.57
   8  -3  -1   11.11    0.82
  -8  -3   1   11.35    0.85
   8  -3  -1   13.15    0.76
  -8  -3   1   11.70    0.49
   8   3   1   11.99    0.84
  10  -3   1    4.82    0.62
 -10   3   1    5.67    0.67
  10   3  -1    4.51    0.60
 -10  -3  -1    6.75    0.74
  10   3   1    5.79    0.65
 -10  -3   1    4.84    0.65
  10  -3  -1    6.63    0.71
 -10   3  -1    5.20    0.66
   1  -4   1    0.85    0.10
   1  -4   1    0.92    0.15
   1  -4   1    0.93    0.17
   1   4  -1    0.93    0.17
  -1   4   1    0.96    0.13
  -1  -4  -1    0.91    0.12
  -1  -4  -1    0.75    0.14
  -1   4   1    0.95    0.16
  -1   4  -1    1.50    0.17
   1  -4  -1    0.71    0.14
  -1  -4   1    1.48    0.17
   1   4   1    1.47    0.17
  -1  -4   1    1.34    0.16
   1  -4  -1    1.07    0.14
   1   4   1    0.75    0.13
  -1   4  -1    0.99    0.14
   1   4   1    1.13    0.15
  -3  -4  -1    1.36    0.18
  -3   4   1    1.32    0.16
  -3  -4  -1    1.60    0.18
   3   4  -1    1.70    0.21
  -3  -4  -1    1.28    0.22
   3  -4   1    1.38    0.19
  -3   4   1    1.44    0.13
  -3   4   1    1.49    0.19
   3   4   1    1.47    0.17
  -3   4  -1    1.52    0.19
  -3  -4   1    1.61    0.16
   3   4   1    1.99    0.22
  -3   4  -1    1.36    0.17
   3  -4  -1    1.89    0.22
  -3  -4   1    1.35    0.22
   3   4   1    1.17    0.17
   3  -4  -1    1.67    0.15
  -3  -4   1    1.62    0.20
   3  -4  -1    1.16    0.16
  -3   4  -1    1.28    0.11
  -5  -4  -1    1.58    0.36
   5  -4   1    2.01    0.20
  -5   4   1    1.86    0.23
  -5   4   1    2.01    0.21
  -5  -4  -1    1.26    0.20
  -5  -4   1    1.22    0.18
  -5   4  -1    1.26    0.15
   5  -4  -1    1.45    0.18
   5  -4  -1    1.56    0.22
   5   4   1    1.50    0.27
   5  -4  -1    1.28    0.14
   7   4  -1    0.63    0.22
   7  -4   1    0.67    0.21
  -7  -4  -1    0.50    0.15
   7  -4   1    0.89    0.21
  -7  -4  -1    0.99    0.28
  -7  -4   1    0.96    0.29
   7  -4  -1    0.79    0.10
   7  -4  -1    0.97    0.22
   7   4   1    1.05    0.27
  -7  -4   1    0.72    0.13
   9  -4   1    0.27    0.18
   9  -4   1    0.49    0.25
  -9  -4  -1    0.86    0.34
   9   4  -1    0.38    0.20
   9  -4  -1    0.49    0.26
  -9  -4   1    0.21    0.20
   9   4   1    0.22    0.18
  -9   4  -1    0.49    0.25
   9  -4  -1    0.44    0.17
 -11   4   1    0.27    0.26
  11  -4   1    0.74    0.38
 -11  -4  -1    0.47    0.28
  11   4  -1   -0.20    0.17
 -11   4  -1    0.40    0.27
  11  -4  -1    0.09    0.32
  11   4   1    0.23    0.22
 -11  -4   1   -0.40    0.22
   0   5   1  421.67   15.13
   0   5  -1  416.45   14.30
   0   5   1  436.44   15.14
   0  -5   1  396.93   14.21
   2   5  -1  367.96   12.66
  -2   5   1  388.46   15.57
   2  -5   1  328.71   13.98
  -2  -5  -1  403.63   16.00
  -2   5  -1  370.48   15.29
   2  -5  -1  358.96   14.77
  -2  -5   1  366.36   12.42
  -4   5   1  249.19    5.76
  -4  -5  -1  270.79    6.20
  -4   5   1  254.67    6.00
  -4   5   1  254.85    5.96
  -4  -5  -1  261.12    6.12
  -4  -5   1  262.52    5.93
  -4  -5   1  266.63    6.20
  -4   5  -1  251.96    5.68
  -4   5  -1  250.62    6.01
  -6   5   1  147.75    3.65
   6   5  -1  151.74    4.03
  -6  -5  -1  144.73    3.73
   6  -5   1  149.54    3.63
  -6  -5  -1  148.31    4.08
   6  -5   1  153.13    3.93
  -6  -5   1  146.95    3.66
  -6   5  -1  145.94    3.57
  -6  -5   1  157.13    4.10
   6  -5  -1  147.02    3.50
   6  -5  -1  154.50    3.94
   6   5   1  153.10    4.01
   8  -5   1   77.05    2.04
  -8  -5  -1   81.25    2.76
   8   5  -1   78.11    2.66
   8  -5   1   78.84    2.52
   8   5   1   79.95    2.66
   8  -5  -1   80.08    2.47
  -8  -5   1   79.57    2.72
   8  -5  -1   79.20    2.70
  -8  -5   1   74.35    2.13
 -10  -5  -1   39.92    1.93
  10   5  -1   38.44    1.86
  10  -5   1   37.37    1.68
  10  -5   1   38.25    1.89
 -10   5  -1   40.41    1.89
  10   5   1   37.72    1.82
 -10  -5   1   38.33    1.90
  10  -5  -1   37.88    1.86
  -1   6   1   78.09    2.18
  -1  -6  -1   78.07    2.06
   1  -6   1   73.88    1.98
   1  -6   1   71.89    2.14
   1   6  -1   75.56    2.16
  -1  -6  -1   80.32    2.11
   1   6  -1   75.54    2.03
   1  -6   1   77.13    2.13
  -1   6   1   75.71    2.04
  -1  -6  -1   71.17    2.07
  -1  -6  -1   74.64    2.17
  -1  -6   1   75.84    2.15
  -1  -6   1   75.46    2.17
  -1   6  -1   78.45    2.18
   1   6   1   77.99    2.11
   1   6   1   71.61    2.14
   1  -6  -1   75.89    2.13
   1  -6  -1   78.09    2.19
  -1  -6   1   71.74    2.01
  -1   6  -1   78.58    1.98
  -3  -6  -1   60.17    1.85
  -3   6   1   56.98    1.73
  -3   6   1   58.22    1.82
  -3  -6  -1   60.75    1.86
  -3  -6  -1   60.62    1.82
   3  -6   1   58.82    1.87
   3   6  -1   58.81    1.81
   3  -6   1   61.83    1.82
  -3   6   1   57.09    1.90
   3   6  -1   61.00    1.86
  -3  -6  -1   59.87    1.75
  -3   6  -1   58.72    1.82
  -3  -6   1   61.28    1.87
  -3   6  -1   57.50    1.77
   3  -6  -1   62.13    1.76
  -3  -6   1   61.58    1.83
   3   6   1   62.04    1.82
   3   6   1   58.80    1.84
  -3  -6   1   62.00    1.96
   3  -6  -1   60.17    1.55
   3  -6  -1   58.85    1.88
  -3  -6   1   58.71    1.83
  -3   6  -1   59.75    1.67
   5   6  -1   38.43    1.47
   5  -6   1   39.67    1.43
   5  -6   1   37.52    1.29
  -5   6   1   37.74    1.16
   5  -6   1   40.54    1.54
  -5  -6  -1   40.45    1.53
   5   6   1   40.76    1.47
   5  -6  -1   38.81    1.52
   5  -6  -1   40.28    1.38
  -5  -6   1   38.75    1.30
   5  -6  -1   39.28    1.19
  -5   6  -1   38.75    1.09
  -5  -6   1   40.79    1.52
  -7  -6  -1   22.44    1.20
   7  -6   1   22.56    0.87
   7   6  -1   22.90    1.18
   7  -6   1   22.06    1.09
  -7  -6   1   22.38    1.20
   7  -6  -1   22.03    1.04
   7   6   1   22.79    1.17
  -7   6  -1   21.18    0.82
   9   6  -1   12.02    0.92
   9  -6   1   11.53    0.86
   9  -6   1   11.20    0.93
  -9  -6  -1   11.34    0.94
   9  -6  -1   11.44    0.92
   9   6   1   11.52    0.91
   9  -6  -1   12.46    0.83
  -9  -6   1   11.68    0.94
  11  -6   1    5.68    0.72
 -11   6   1    3.36    0.63
  11   6  -1    5.28    0.68
 -11  -6  -1    4.00    0.69
  11   6   1    4.79    0.68
 -11  -6   1    4.17    0.75
  11  -6  -1    5.02    0.71
   0   7   1  191.22    4.57
   0  -7  -1  184.97    4.59
   0  -7  -1  197.23    4.75
   0   7   1  191.42    4.71
   0   7  -1  189.05    4.69
   0   7  -1  192.21    4.49
   0  -7  -1  185.80    4.53
   0  -7   1  185.37    4.65
   0  -7   1  187.87    4.64
   2   7  -1  167.01    4.14
  -2  -7  -1  173.24    4.29
  -2   7   1  166.74    4.32
   2   7  -1  168.14    4.26
  -2  -7  -1  172.22    4.22
  -2  -7  -1  167.56    4.13
  -2  -7  -1  157.84    4.14
   2  -7   1  162.04    4.26
   2  -7   1  163.30    4.18
  -2   7  -1  157.14    4.20
   2  -7  -1  169.10    4.16
   2  -7  -1  165.78    3.85
  -2  -7   1  167.00    4.11
  -2  -7   1  167.66    4.25
   2   7   1  169.21    4.21
  -2  -7   1  171.59    4.14
   2   7   1  169.34    4.20
  -2   7  -1  172.62    4.02
  -2  -7   1  173.46    4.29
   2  -7  -1  174.02    4.32
  -4  -7  -1  124.37    3.38
  -4  -7  -1  122.08    3.36
   4  -7   1  120.81    3.40
   4   7  -1  120.93    3.34
   4  -7  -1  123.78    3.23
   4  -7  -1  120.08    2.91
  -4  -7   1  121.63    3.32
  -4  -7   1  117.19    3.32
   4   7   1  124.16    3.32
  -4   7  -1  119.74    3.11
   4  -7  -1  124.70    3.43
   6  -7   1   77.42    2.38
   6   7  -1   72.35    2.42
   6  -7   1   76.07    2.16
  -6  -7  -1   73.95    2.49
   6  -7   1   75.98    2.52
   6  -7  -1   71.22    2.05
   6  -7  -1   73.62    2.27
  -6  -7   1   76.04    2.48
   6  -7  -1   69.12    2.45
   6   7   1   72.76    2.40
   8  -7   1   38.08    1.63
  -8  -7  -1   39.14    1.80
   8   7  -1   40.00    1.77
   8  -7  -1   39.38    1.58
   8   7   1   39.37    1.74
  -8  -7   1   39.34    1.78
  10  -7   1   18.87    1.30
  10   7  -1   18.81    1.28
  10  -7   1   17.50    1.13
 -10  -7  -1   18.07    1.31
  10   7   1   19.75    1.29
 -10  -7   1   20.45    1.35
  10  -7  -1   19.83    1.12
  10  -7  -1   20.56    1.35
  -1  -8  -1   80.39    2.41
   1  -8   1   86.29    2.55
  -1  -8  -1   87.09    2.45
   1  -8   1   84.03    2.31
  -1   8   1   82.89    2.35
   1  -8   1   87.49    2.48
   1   8  -1   84.70    2.35
  -1  -8  -1   88.03    2.57
   1  -8  -1   77.15    2.38
  -1  -8   1   86.04    2.54
  -1  -8   1   86.02    2.36
   1   8   1   83.26    2.42
   1  -8  -1   82.92    2.53
  -1   8  -1   90.73    2.32
   1  -8  -1   87.49    2.45
   1  -8  -1   83.34    2.39
   3  -8   1   70.49    2.29
   3  -8   1   68.71    2.17
  -3  -8  -1   70.39    2.20
   3   8  -1   71.52    2.25
  -3  -8  -1   72.93    2.28
  -3  -8   1   71.76    2.26
  -3   8  -1   67.28    2.00
   3  -8  -1   70.18    2.29
   3   8   1   68.81    2.39
   3  -8  -1   72.82    1.81
   3  -8  -1   69.52    2.13
  -3  -8   1   73.91    2.54
  -5  -8  -1   47.64    1.80
  -5  -8  -1   45.20    1.77
   5   8  -1   48.68    1.81
   5  -8   1   45.98    1.83
   5  -8   1   46.99    1.73
   5   8   1   47.51    1.76
   5  -8  -1   50.60    1.70
   5  -8  -1   46.99    1.34
   5  -8  -1   45.98    1.82
  -5  -8   1   48.41    1.81
  -5  -8   1   46.43    1.75
   7   8  -1   27.02    1.37
  -7  -8  -1   27.29    1.40
   7  -8   1   28.14    1.12
   7  -8   1   28.43    1.33
  -7  -8  -1   27.26    1.40
   7  -8  -1   26.85    1.03
   7   8   1   28.95    1.40
   7  -8  -1   26.95    1.24
  -7  -8   1   26.75    1.38
  -7  -8   1   26.61    1.38
   9   8  -1   14.05    1.05
  -9  -8  -1   12.81    1.04
   9  -8   1   13.36    0.95
  -9  -8  -1   13.35    1.04
   9   8   1   14.50    1.06
  -9  -8   1   14.22    1.08
  -9  -8   1   15.31    1.11
   9  -8  -1   15.23    0.95
   0  -9  -1  123.28    3.36
   0  -9   1  126.69    3.52
   0  -9   1  120.67    3.41
   0  -9  -1  130.69    3.56
   0  -9  -1  124.35    3.41
   0   9  -1  124.68    3.26
   0  -9   1  128.75    3.29
   2  -9   1  110.25    2.52
  -2  -9  -1  113.47    3.11
   2  -9   1  106.64    3.19
  -2  -9  -1  112.74    3.23
   2  -9   1  108.09    3.10
   2  -9  -1  108.89    3.07
   2  -9  -1  108.58    3.22
   2  -9  -1  110.55    2.69
  -2  -9   1  110.99    3.04
  -2   9  -1  107.27    2.88
  -2  -9   1  111.14    3.21
   4  -9   1   82.74    2.69
   4  -9   1   82.30    2.57
  -4  -9  -1   81.29    2.63
  -4  -9  -1   81.66    2.58
   4   9  -1   79.38    2.61
  -4  -9   1   81.35    2.63
   4  -9  -1   81.10    2.69
  -4  -9   1   85.10    2.57
   4   9   1   84.50    2.60
   4  -9  -1   80.38    2.49
   6  -9   1   49.72    1.89
   6  -9   1   51.38    2.08
  -6  -9  -1   48.73    1.97
   6  -9   1   47.31    1.71
   6   9  -1   49.61    1.96
  -6  -9  -1   48.49    1.97
  -6  -9   1   48.96    1.97
  -6  -9   1   47.72    1.91
   6   9   1   48.89    1.92
   6  -9  -1   50.35    1.83
   6  -9  -1   49.19    2.04
   8   9  -1   26.45    1.45
  -8  -9  -1   27.36    1.49
  -8  -9  -1   24.95    1.43
   8   9   1   24.77    1.39
  -8  -9   1   27.07    1.48
   8  -9  -1   26.83    1.31
  -8  -9   1   25.70    1.43
  10  -9   1   10.98    1.02
 -10  -9  -1   12.86    1.11
 -10  -9  -1   13.18    1.10
  10   9  -1   12.95    1.07
  10  -9   1   15.00    1.21
  10  -9  -1   12.15    0.95
  10  -9  -1   12.32    1.07
 -10  -9   1   11.83    1.03
 -10  -9   1   12.44    1.09
  10   9   1   12.68    1.06
   1 -10   1    0.56    0.16
   1 -10   1    0.80    0.25
  -1 -10  -1    1.04    0.26
  -1 -10  -1    0.52    0.20
   1 -10   1    0.47    0.18
   1 -10  -1    0.31    0.18
   1 -10  -1    0.27    0.14
   1 -10  -1    0.15    0.13
  -1 -10   1    0.35    0.16
  -1 -10   1    0.59    0.26
  -1 -10   1    0.32    0.16
   3 -10   1    0.20    0.15
  -3 -10  -1    0.79    0.24
   3 -10   1    0.34    0.05
   3 -10   1    0.12    0.13
  -3 -10  -1    0.55    0.22
   3 -10  -1    0.43    0.20
  -3 -10   1    0.29    0.15
  -3 -10   1    0.12    0.16
   3 -10  -1    0.40    0.17
  -5 -10  -1    0.20    0.16
   5 -10   1    0.15    0.16
   5  10  -1    0.15    0.16
  -5 -10  -1    0.42    0.20
   5 -10   1    0.26    0.20
  -5 -10   1    0.59    0.22
   5  10   1    0.24    0.16
   5 -10  -1    0.21    0.18
   5 -10  -1    0.20    0.16
  -5 -10   1    0.37    0.21
  -7 -10  -1    0.19    0.18
   7  10  -1    0.38    0.20
   7 -10   1    0.00    0.14
  -7 -10  -1    0.20    0.19
   7  10   1   -0.02    0.16
  -7 -10   1    0.39    0.20
  -7 -10   1    0.12    0.16
   7 -10  -1    0.18    0.12
   7 -10  -1    0.16    0.19
  -9 -10  -1    0.09    0.27
   9 -10   1   -0.28    0.19
  -9 -10  -1    0.39    0.45
   9  10   1    0.13    0.24
   9 -10  -1   -0.09    0.19
  -9 -10   1    0.29    0.28
   0 -11  -1   15.01    0.89
   0 -11   1   15.61    0.96
   0 -11  -1   14.54    0.94
   0 -11  -1   15.30    0.86
   0 -11   1   14.79    0.90
   0 -11   1   14.69    0.80
   2 -11   1   13.62    0.86
  -2 -11  -1   13.30    0.85
   2 -11   1   12.56    0.89
   2 -11   1   14.74    0.47
  -2 -11  -1   13.80    0.93
   2 -11  -1   14.36    0.95
  -2 -11   1   14.37    0.93
  -2 -11   1   14.19    0.82
   2 -11  -1   13.67    0.85
   2 -11  -1   12.68    0.56
  -4 -11  -1   10.89    0.79
  -4 -11  -1    9.64    0.81
   4 -11   1    9.68    0.76
   4 -11   1    9.87    0.83
  -4 -11   1    9.31    0.80
   4 -11  -1    9.72    0.84
   4 -11  -1   10.63    0.76
  -4 -11   1    9.89    0.73
   6 -11   1    7.01    0.68
   6 -11   1    6.51    0.59
  -6 -11  -1    6.32    0.70
   6  11  -1    5.86    0.65
   6 -11   1    6.99    0.76
  -6 -11  -1    6.30    0.67
  -6 -11   1    7.27    0.69
  -6 -11   1    6.73    0.71
   6 -11  -1    5.80    0.69
   6  11   1    6.30    0.65
   6 -11  -1    6.79    0.63
  -8 -11  -1    4.32    0.59
   8  11  -1    5.34    0.67
  -8 -11  -1    2.79    0.54
   8 -11   1    3.25    0.57
  -8 -11   1    4.14    0.69
   8 -11  -1    2.44    0.48
  -8 -11   1    3.97    0.67
   8  11   1    4.60    0.61
  -1 -12  -1   86.47    2.78
   1 -12   1   83.75    2.54
   1 -12   1   88.18    2.90
  -1 -12  -1   86.87    2.88
  -1 -12  -1   86.35    2.70
   1 -12   1   83.45    2.74
   1 -12  -1   86.20    2.65
   1 -12  -1   83.92    2.26
   1 -12  -1   84.54    2.87
   1 -12  -1   85.79    2.74
  -1 -12   1   87.81    2.87
  -1 -12   1   83.60    2.59
  -1 -12   1   81.54    2.75
  -3 -12  -1   73.33    2.47
   3 -12   1   70.62    2.62
  -3 -12  -1   70.74    2.58
   3 -12   1   71.50    2.48
  -3 -12   1   69.42    2.56
   3 -12  -1   68.99    2.41
  -3 -12   1   72.31    2.39
   3 -12  -1   70.23    2.62
   5 -12   1   48.59    2.12
  -5 -12  -1   50.10    2.14
  -5 -12  -1   51.68    2.06
   5 -12   1   47.35    2.14
  -5 -12   1   48.31    2.11
   5 -12  -1   48.21    2.16
   5 -12  -1   47.43    1.93
  -7 -12  -1   33.23    1.75
   7 -12   1   29.57    1.55
   7  12  -1   29.90    1.65
  -7 -12  -1   30.73    1.62
   7 -12   1   26.58    1.80
   7 -12   1   32.20    1.78
  -7 -12   1   30.49    1.69
   7  12   1   31.58    1.65
  -7 -12   1   29.63    1.58
   7 -12  -1   33.49    1.81
   7 -12  -1   30.62    1.51
   0 -13   1    6.46    0.64
   0 -13  -1    7.32    0.73
   0 -13  -1    8.45    0.71
   0 -13   1    8.10    0.61
   0 -13  -1    7.94    0.66
   0 -13   1    7.61    0.73
  -2 -13  -1    6.89    0.64
   2 -13   1    6.11    0.72
  -2 -13  -1    7.41    0.69
  -2 -13  -1    6.36    0.82
   2 -13   1    7.36    0.34
   2 -13   1    7.87    0.71
  -2 -13   1    8.27    0.67
  -2 -13   1    7.26    0.77
   2 -13  -1    8.39    0.71
   2 -13  -1    7.27    0.40
   2 -13  -1    7.22    0.88
  -2 -13   1    7.16    0.71
  -4 -13  -1    5.07    0.58
   4 -13   1    5.62    0.63
   4 -13   1    5.09    0.66
  -4 -13  -1    5.83    0.69
  -4 -13   1    5.02    0.63
   4 -13  -1    4.92    0.66
  -4 -13   1    5.09    0.90
   4 -13  -1    4.81    0.58
   4 -13  -1    4.95    0.26
   6 -13   1    2.92    0.49
  -6 -13  -1    4.46    0.60
   6 -13   1    2.40    0.46
   6 -13   1    3.26    0.65
  -6 -13  -1    3.20    0.60
   6 -13  -1    2.82    0.57
   6 -13  -1    3.03    0.55
  -6 -13   1    3.37    0.57
  -6 -13   1    3.85    0.69
   1 -14   1    2.87    0.52
   1 -14   1    2.98    0.58
  -1 -14  -1    3.06    0.43
  -1 -14  -1    1.81    0.41
  -1 -14  -1    2.27    0.47
   1 -14  -1    2.66    0.52
   1 -14  -1    2.56    0.72
  -1 -14   1    2.98    0.40
  -1 -14   1    2.21    0.47
  -1 -14   1    2.72    0.51
   3 -14   1    2.53    0.53
  -3 -14  -1    2.40    0.47
  -3 -14  -1    2.28    0.50
   3 -14   1    1.83    0.41
  -3 -14   1    2.23    0.48
  -3 -14   1    1.72    0.43
   3 -14  -1    2.74    0.56
   3 -14  -1    2.62    0.49
   5 -14   1    1.82    0.44
  -5 -14  -1    1.92    0.44
   5 -14   1    1.58    0.43
  -5 -14  -1    1.71    0.47
  -5 -14   1    1.42    0.38
  -5 -14   1    1.32    0.42
   5 -14  -1    2.24    0.52
   5 -14  -1    1.29    0.35
   7 -14   1    0.98    0.40
  -7 -14  -1    1.00    0.35
   7 -14   1    0.97    0.43
   7 -14   1    0.72    0.38
  -7 -14  -1    1.06    0.42
  -7 -14   1    1.04    0.39
   7 -14  -1    0.67    0.39
   7 -14  -1    0.72    0.36
   7 -14  -1   -0.10    0.28
  -7 -14   1    0.92    0.35
   0 -15   1   14.26    1.03
   0 -15  -1   14.93    0.96
   0 -15   1   15.06    1.09
   0 -15   1   16.59    0.95
   0 -15  -1   14.72    1.02
   0 -15  -1   13.79    1.06
   0 -15  -1   15.08    0.72
   2 -15   1   13.55    1.00
  -2 -15  -1   13.02    1.05
  -2 -15  -1   12.54    0.93
   2 -15   1   14.73    1.11
  -2 -15  -1   16.76    1.13
  -2 -15   1   13.14    1.02
   2 -15  -1   15.42    1.15
  -2 -15   1   14.76    0.94
  -2 -15   1   13.96    1.06
   2 -15  -1   13.25    0.99
  -4 -15  -1   11.57    1.00
  -4 -15  -1   11.79    0.94
   4 -15   1   10.61    0.91
   4 -15   1   10.83    1.02
  -4 -15  -1   11.59    0.95
   4 -15  -1   10.95    0.92
  -4 -15   1   10.88    0.85
  -4 -15   1   11.26    0.97
   4 -15  -1   10.08    0.97
  -4 -15   1   11.51    0.99
  -6 -15  -1    7.63    0.79
   6 -15   1    6.70    0.87
   6 -15   1    9.20    0.83
   6 -15   1    6.06    0.79
  -6 -15  -1    7.99    0.97
  -6 -15   1    6.90    0.83
   6 -15  -1    8.54    1.10
  -6 -15   1    7.73    0.79
   6 -15  -1    6.61    0.84
   1 -16   1   34.95    1.83
  -1 -16  -1   33.64    1.72
   1 -16   1   34.42    1.72
  -1 -16  -1   33.71    1.59
  -1 -16  -1   35.33    1.83
  -1 -16   1   34.63    1.54
  -1 -16   1   33.83    1.79
   1 -16  -1   33.29    1.67
   1 -16  -1   34.43    1.83
  -1 -16   1   35.58    1.77
   3 -16   1   30.69    1.61
  -3 -16  -1   28.73    1.80
  -3 -16  -1   28.52    1.49
  -3 -16   1   28.28    1.44
   3 -16  -1   26.47    1.49
   0 -17   1   25.78    1.55
   0 -17  -1   22.69    1.47
   0 -17   1   23.92    1.48
   2 -17   1   22.92    1.41
   2 -17   1   20.72    1.44
  -2 -17  -1   22.14    1.44
  -2 -17  -1   22.36    1.47
   2 -17  -1   22.79    1.63
  -2 -17   1   23.73    1.49
   2 -17  -1   22.84    1.51
  -2 -17   1   22.19    1.25
  -2 -17   1   23.10    1.45
   0   0   2   36.77    0.88
   0   0  -2   38.03    0.89
   2   0  -2   23.62    0.72
   2   0   2   24.02    0.73
   2   0   2   23.26    0.68
  -2   0   2   23.40    0.71
  -2   0  -2   23.79    0.69
  -2   0  -2   24.93    0.73
   2   0  -2   23.51    0.71
  -2   0  -2   23.35    0.71
  -2   0   2   24.65    0.65
  -4   0  -2   13.85    0.62
   4   0  -2   11.78    0.55
  -4   0  -2   12.54    0.49
  -4   0   2   12.46    0.52
   4   0   2   12.27    0.48
   4   0  -2   12.73    0.60
  -4   0  -2   12.51    0.57
   4   0   2   12.04    0.59
   4   0   2   11.87    0.57
  -4   0   2   11.87    0.55
  -6   0  -2    5.82    0.35
   6   0  -2    5.64    0.48
   6   0   2    5.93    0.46
   6   0   2    5.65    0.48
  -6   0   2    6.01    0.42
   8   0   2    3.23    0.26
   8   0  -2    3.09    0.43
  -8   0   2    3.46    0.47
   8   0   2    3.67    0.46
  -8   0  -2    3.91    0.47
  10   0  -2    1.55    0.43
  10   0   2    1.44    0.39
 -10   0   2    1.59    0.44
 -10   0  -2    1.37    0.41
  -1  -1  -2    9.31    0.34
  -1  -1  -2    9.94    0.34
  -1   1   2    9.61    0.33
   1  -1   2   10.07    0.37
  -1   1   2   10.04    0.26
  -1   1   2    9.86    0.28
  -1   1   2    9.87    0.34
   1  -1   2   10.18    0.33
   1   1  -2   11.61    0.41
  -1  -1  -2   10.23    0.37
   1   1  -2   10.08    0.35
   1   1   2    9.71    0.35
  -1   1  -2   10.01    0.32
  -1  -1   2   10.62    0.36
   1  -1  -2   10.15    0.34
  -1   1  -2    9.45    0.35
   1  -1  -2    9.53    0.28
   1   1   2    9.50    0.36
  -1  -1   2    9.93    0.34
   1   1   2    9.96    0.32
  -1   1  -2    9.54    0.35
   1  -1  -2    9.89    0.26
  -3   1   2    7.34    0.39
  -3   1   2    7.38    0.32
   3  -1   2    7.99    0.40
   3   1  -2    7.63    0.40
  -3  -1  -2    7.39    0.40
  -3  -1  -2    7.35    0.38
   3  -1   2    7.36    0.33
  -3   1   2    7.40    0.36
  -3  -1  -2    7.11    0.33
   3   1  -2    7.47    0.38
  -3  -1   2    7.62    0.24
   3   1   2    7.30    0.39
  -3   1  -2    8.23    0.40
  -3  -1   2    7.58    0.35
   3   1   2    7.83    0.39
   3   1   2    7.23    0.33
   3  -1  -2    6.94    0.36
  -3   1  -2    7.41    0.34
  -3  -1   2    7.43    0.38
  -3   1  -2    7.65    0.39
   3  -1  -2    7.68    0.33
   3  -1  -2    7.50    0.39
  -3  -1   2    7.25    0.39
   5  -1   2    4.81    0.29
  -5  -1  -2    4.68    0.36
  -5  -1  -2    4.82    0.31
   5   1  -2    5.25    0.41
  -5  -1  -2    4.76    0.38
  -5   1   2    4.42    0.38
   5  -1   2    5.18    0.39
  -5   1   2    5.30    0.37
  -5   1   2    4.47    0.32
  -5  -1  -2    4.16    0.38
   5   1   2    4.21    0.38
  -5   1  -2    4.69    0.37
  -5  -1   2    4.63    0.19
  -5  -1   2    4.70    0.34
   5  -1  -2    4.67    0.40
   5   1   2    4.83    0.30
  -5   1  -2    4.89    0.38
  -5   1  -2    4.70    0.33
  -5  -1   2    4.77    0.37
   5  -1  -2    4.61    0.33
  -7  -1  -2    2.28    0.24
   7   1  -2    3.32    0.40
   7  -1   2    2.93    0.35
  -7  -1  -2    2.77    0.38
   7  -1   2    2.86    0.38
   7  -1   2    2.26    0.22
   7   1   2    2.66    0.45
  -7  -1   2    2.24    0.38
   7   1   2    2.33    0.24
   7  -1  -2    2.80    0.45
  -7   1  -2    1.99    0.37
   9  -1   2    1.41    0.45
  -9  -1  -2    1.59    0.41
  -9   1   2    0.65    0.34
   9  -1  -2    0.51    0.40
   9   1   2    1.13    0.58
  -9   1  -2    1.11    0.33
 -11  -1  -2    0.52    0.36
 -11   1   2    0.62    0.33
  11   1  -2    0.50    0.27
  11  -1   2    0.74    0.31
 -11   1  -2    0.67    0.35
 -11  -1   2    0.76    0.34
  11   1   2    0.11    0.25
  11  -1  -2    0.75    0.34
   0   2   2  412.01   11.68
   0   2  -2  349.80   10.11
   0  -2   2  366.03   10.14
   0  -2  -2  395.43   11.62
   2   2  -2  334.18    9.15
  -2  -2  -2  329.83   11.32
   2  -2   2  335.64   11.83
  -2   2   2  333.86   11.91
  -2   2  -2  322.52   11.86
   2  -2  -2  330.23   11.57
  -2  -2   2  322.89    8.89
   2   2   2  330.17   11.50
  -4   2   2  207.14    4.98
  -4   2   2  213.35    4.86
  -4  -2  -2  206.81    4.94
  -4   2  -2  215.64    4.78
  -4  -2   2  212.28    4.88
  -4  -2   2  211.71    4.94
  -4   2  -2  218.60    4.99
  -4  -2   2  207.11    4.99
  -4   2  -2  206.62    4.93
  -6  -2  -2  116.17    2.89
  -6   2   2  111.77    2.98
  -6  -2  -2  115.92    3.25
   6  -2   2  116.47    3.12
   6   2  -2  111.33    3.18
  -6  -2   2  114.87    3.23
  -6  -2   2  105.01    2.78
  -6   2  -2  116.29    2.97
   6   2   2  119.23    3.21
   6  -2  -2  122.68    3.02
   6  -2  -2  126.41    3.26
   6   2   2  116.63    2.87
   8  -2   2   58.47    1.60
   8  -2   2   58.98    2.15
   8  -2   2   56.97    2.00
  -8  -2  -2   53.35    1.67
   8   2  -2   57.90    2.12
  -8  -2  -2   59.04    2.17
   8   2   2   57.74    1.65
  -8  -2   2   59.45    2.17
   8  -2  -2   57.76    2.12
   8   2   2   59.78    2.13
  -8   2  -2   59.32    2.12
 -10  -2  -2   27.23    1.52
  10   2  -2   29.32    1.54
 -10   2   2   28.61    1.57
  10  -2   2   27.75    1.52
 -10   2  -2   27.36    1.48
  10  -2  -2   25.65    1.44
 -10  -2   2   25.20    1.47
  10   2   2   24.59    1.42
  -1  -3  -2  497.61   15.19
   1   3  -2  514.75   13.13
   1   3  -2  500.01   13.09
  -1   3   2  520.69   16.09
   1  -3   2  496.23   15.13
  -1   3  -2  507.56   15.43
   1  -3  -2  512.99   15.91
   1   3   2  490.86   15.30
   3   3  -2  383.42   11.71
  -3  -3  -2  360.03   13.39
  -3   3   2  372.66   14.87
   3  -3   2  362.90   14.45
  -3   3  -2  383.11   15.01
  -3  -3   2  362.98   11.12
   3  -3  -2  356.45   14.09
   3   3   2  368.73   13.88
  -5   3   2  219.21    5.15
  -5  -3  -2  214.16    5.11
  -5  -3  -2  226.11    5.44
  -5   3   2  223.45    5.15
   5  -3  -2  231.81    5.18
  -5  -3   2  216.60    4.96
  -5  -3   2  217.53    5.25
  -5   3  -2  223.12    5.06
   7  -3   2  116.85    3.26
   7  -3   2  114.94    2.88
  -7  -3  -2  113.38    3.39
  -7  -3  -2  112.39    2.97
   7   3  -2  117.76    3.37
   7  -3  -2  119.42    3.13
  -7  -3   2  117.29    3.40
   7   3   2  120.19    3.38
   7  -3  -2  118.51    3.37
   7   3   2  117.27    2.96
  -7  -3   2  116.89    2.75
  -9  -3  -2   55.92    2.25
   9  -3   2   57.31    2.08
   9  -3   2   55.42    2.22
   9   3  -2   52.74    2.15
   9   3   2   57.66    2.20
  -9   3  -2   60.69    2.25
  -9  -3   2   59.29    2.29
   9  -3  -2   54.66    2.28
 -11   3   2   26.74    1.62
 -11  -3  -2   30.10    2.22
  11  -3   2   24.65    2.01
  11  -3  -2   27.50    1.85
 -11  -3   2   25.68    2.37
 -11   3  -2   26.34    1.55
   0  -4   2   27.50    0.95
   0   4  -2   28.23    0.93
   0   4   2   27.55    0.93
   0  -4   2   27.49    0.93
   0  -4  -2   29.11    0.87
   0   4  -2   27.74    0.79
   0   4   2   28.21    0.92
   0  -4   2   27.79    0.80
   0  -4  -2   29.17    0.95
   0  -4   2   29.58    0.94
   0  -4  -2   27.66    0.93
  -2  -4  -2   20.69    0.73
   2  -4   2   20.75    0.78
   2   4  -2   20.30    0.74
  -2  -4  -2   19.89    0.77
  -2  -4  -2   21.56    0.74
  -2   4   2   20.38    0.75
  -2   4   2   21.03    0.70
   2  -4   2   19.79    0.77
  -2   4   2   21.44    0.78
  -2   4  -2   20.70    0.76
   2  -4  -2   19.78    0.66
  -2  -4   2   20.92    0.80
  -2  -4   2   20.73    0.70
   2  -4  -2   20.58    0.78
  -2  -4   2   20.68    0.77
   2   4   2   20.99    0.80
  -2  -4   2   19.23    0.72
   2   4   2   19.39    0.71
   2  -4  -2   20.63    0.69
   2  -4  -2   20.40    0.66
   2   4   2   20.66    0.73
  -2   4  -2   20.49    0.76
  -4   4   2   10.82    0.48
  -4  -4  -2   11.07    0.59
  -4  -4  -2   10.46    0.61
  -4   4   2   10.53    0.50
  -4  -4  -2   10.90    0.58
   4  -4   2   10.67    0.60
  -4  -4  -2   11.73    0.54
  -4   4   2   10.45    0.59
   4  -4   2   12.28    0.61
   4   4  -2   10.82    0.61
   4  -4  -2   10.05    0.56
  -4   4  -2   10.50    0.58
   4   4   2   11.55    0.59
  -4   4  -2   10.50    0.56
   4  -4  -2   10.99    0.61
   4   4   2   11.01    0.53
  -4  -4   2    9.92    0.54
  -4  -4   2   10.61    0.59
  -4   4  -2   10.74    0.40
  -4  -4   2   12.59    0.66
   4   4   2   10.39    0.61
  -4  -4   2   11.31    0.49
   6   4  -2    5.46    0.49
   6  -4   2    5.50    0.36
  -6  -4  -2    5.84    0.52
   6  -4   2    5.22    0.46
  -6  -4  -2    5.26    0.39
   6  -4  -2    5.33    0.34
   6   4   2    5.42    0.39
  -6   4  -2    5.55    0.36
   6  -4  -2    5.63    0.24
   6  -4  -2    5.49    0.41
   6   4   2    6.14    0.50
  -6  -4   2    5.19    0.48
   6  -4  -2    5.67    0.41
  -6  -4   2    5.60    0.34
   8   4  -2    3.31    0.45
   8  -4   2    2.94    0.26
  -8  -4  -2    2.41    0.48
   8  -4   2    2.49    0.42
  -8  -4   2    2.11    0.43
  -8  -4   2    3.26    0.23
   8  -4  -2    3.15    0.44
   8  -4  -2    3.24    0.38
   8   4   2    2.92    0.41
  10   4  -2    1.70    0.45
 -10  -4  -2    1.53    0.41
  10  -4   2    1.18    0.38
  10  -4   2    1.79    0.39
 -10   4  -2    0.93    0.34
  10   4   2    2.13    0.47
  10  -4  -2    1.12    0.38
 -10  -4   2    1.53    0.42
   1  -5   2   57.69    1.53
   1   5  -2   62.49    1.62
  -1   5   2   60.85    1.74
  -1  -5  -2   64.08    1.68
   1  -5   2   56.51    1.76
  -1   5   2   63.91    1.71
  -1  -5  -2   61.61    1.64
   1  -5  -2   60.66    1.65
   1   5   2   61.49    1.75
  -1   5  -2   60.36    1.73
   1   5   2   58.72    1.65
   1  -5  -2   58.60    1.70
   1  -5  -2   60.68    1.61
   1   5   2   60.96    1.73
  -1  -5   2   56.57    1.59
  -1  -5   2   59.06    1.74
  -1   5  -2   59.11    1.53
  -1  -5   2   61.02    1.93
  -3  -5  -2   48.06    1.45
   3   5  -2   47.35    1.50
  -3  -5  -2   45.13    1.51
  -3   5   2   45.87    1.42
  -3  -5  -2   47.82    1.42
   3  -5   2   44.89    1.48
  -3   5   2   48.85    1.38
  -3  -5  -2   44.21    1.46
   3  -5   2   45.96    1.46
  -3   5   2   45.16    1.46
  -3   5  -2   45.94    1.75
  -3  -5   2   45.89    1.51
  -3  -5   2   48.25    1.40
  -3   5  -2   45.75    1.30
   3  -5  -2   43.76    1.28
  -3  -5   2   45.56    1.48
   3   5   2   47.69    1.41
  -3  -5   2   46.31    1.45
   3   5   2   46.16    1.43
   3  -5  -2   47.68    1.36
  -3  -5   2   47.58    1.37
   3  -5  -2   45.45    1.49
   3   5   2   45.83    1.51
  -3   5  -2   49.34    1.93
   5  -5   2   29.66    1.05
   5  -5   2   29.34    1.21
   5   5  -2   28.77    1.20
  -5  -5  -2   29.14    1.07
  -5   5   2   28.00    1.12
  -5   5   2   28.75    1.05
   5  -5   2   29.32    1.20
  -5  -5  -2   31.02    1.27
  -5  -5   2   29.60    1.20
   5  -5  -2   29.84    1.06
   5  -5  -2   28.34    1.00
  -5   5  -2   29.06    0.87
   5   5   2   30.96    1.19
   5  -5  -2   30.50    1.25
  -5  -5   2   29.59    1.00
   7  -5   2   15.35    0.69
   7  -5   2   16.67    0.92
  -7  -5  -2   15.16    0.96
   7   5  -2   15.69    0.95
  -7   5  -2   15.01    0.66
   7  -5  -2   16.15    0.64
   7   5   2   16.33    0.93
   7  -5  -2   16.75    0.82
  -7  -5   2   16.51    0.98
   7  -5  -2   14.64    0.51
   9  -5   2    7.63    0.71
  -9  -5  -2    7.39    0.75
   9   5  -2    7.74    0.75
   9  -5   2    7.38    0.75
   9  -5  -2    8.33    0.64
  -9   5  -2    7.83    0.72
   9   5   2    7.45    0.70
  -9  -5   2    7.87    0.76
   9  -5  -2    7.21    0.73
  11  -5   2    3.58    0.70
  11   5  -2    3.48    0.63
 -11   5   2    3.46    0.67
 -11  -5  -2    3.01    0.58
  11  -5  -2    3.10    0.62
 -11   5  -2    2.67    0.61
 -11  -5   2    3.24    0.65
  11   5   2    3.58    0.69
   0  -6  -2   87.12    2.38
   0   6  -2   89.35    2.16
   0   6   2   85.28    2.36
   0  -6   2   82.72    2.34
   0  -6  -2   84.97    2.24
   0  -6   2   87.00    2.17
   0  -6  -2   84.34    2.22
   0  -6   2   82.86    2.32
   0   6   2   84.13    2.28
   0  -6   2   83.61    2.34
   0   6  -2   82.07    2.33
   0  -6  -2   80.95    2.29
  -2  -6  -2   73.89    2.02
   2   6  -2   72.79    2.12
  -2   6   2   73.16    2.09
  -2  -6  -2   74.23    2.03
  -2  -6  -2   69.34    2.08
  -2   6   2   71.14    2.01
   2  -6   2   72.15    2.08
   2   6  -2   73.49    2.00
  -2  -6  -2   71.26    2.10
   2  -6   2   68.92    2.09
   2  -6  -2   72.82    1.85
  -2  -6   2   73.06    1.90
   2   6   2   72.03    2.10
  -2   6  -2   71.54    2.29
  -2  -6   2   70.61    2.08
   2  -6  -2   77.55    2.16
   2   6   2   73.02    2.03
  -2   6  -2   73.89    1.88
   2  -6  -2   73.27    1.93
  -2  -6   2   69.30    2.10
  -2   6  -2   71.90    2.06
  -2  -6   2   74.05    2.01
   4   6  -2   49.80    1.69
   4  -6   2   50.69    1.65
  -4   6   2   48.77    1.71
  -4  -6  -2   52.84    1.75
   4  -6   2   50.28    2.05
   4  -6  -2   48.24    1.75
   4   6   2   49.94    1.62
  -4  -6   2   49.96    1.64
  -4  -6   2   47.21    1.89
  -4  -6   2   48.25    1.50
  -4   6  -2   48.49    1.46
   4  -6  -2   47.72    1.51
   4  -6  -2   49.63    1.42
   6  -6   2   28.81    1.08
  -6  -6  -2   30.05    1.35
   6  -6   2   28.83    1.24
   6   6  -2   28.91    1.30
   6  -6  -2   26.83    0.88
   6  -6  -2   28.69    0.95
  -6  -6   2   29.78    1.32
  -6  -6   2   26.93    1.04
   6  -6  -2   29.11    1.04
   6   6   2   29.57    1.27
   6  -6  -2   29.41    1.14
  -6   6  -2   27.96    0.88
  -8  -6  -2   15.65    1.53
   8  -6   2   16.09    0.97
   8  -6   2   14.17    0.68
   8  -6  -2   14.25    0.83
   8   6   2   16.34    1.02
   8  -6  -2   15.28    1.00
  -8  -6   2   14.46    1.18
  10   6  -2    7.60    0.78
  10  -6   2    7.26    0.80
  10  -6   2    7.27    0.72
 -10  -6  -2    8.40    0.87
  10   6   2    8.25    0.81
 -10  -6   2    7.22    0.78
  10  -6  -2    7.63    0.81
 -10   6  -2    7.67    0.77
  -1  -7   2  381.48    8.79
   3   7  -2  339.51    7.73
  -3   7   2  334.88    7.72
  -3  -7  -2  327.86    7.70
  -3  -7   2  334.76    7.64
  -3  -7   2  333.44    7.56
  -3   7  -2  331.04    7.49
   3  -7  -2  324.57    7.74
   5  -7   2  217.02    5.67
   5   7  -2  226.52    5.66
  -5  -7  -2  217.27    5.67
   5  -7   2  228.07    5.61
  -5  -7  -2  227.45    5.67
   5  -7   2  219.29    5.42
  -5  -7   2  227.93    5.66
   5  -7  -2  214.82    5.26
   5  -7  -2  225.74    5.71
   5   7   2  228.38    5.59
   5  -7  -2  228.24    5.21
  -5  -7   2  230.56    5.63
   5  -7  -2  217.64    5.39
   7  -7   2  124.78    3.61
   7  -7   2  125.58    3.30
  -7  -7  -2  127.25    3.80
   7   7  -2  126.87    3.74
   7  -7  -2  126.23    3.39
  -7   7  -2  119.35    2.98
   7  -7  -2  117.44    2.99
   7   7   2  128.63    3.68
  -7  -7   2  126.10    3.72
   7  -7  -2  130.53    3.47
   9   7  -2   64.79    2.54
  -9  -7  -2   67.00    2.63
   9  -7   2   65.30    2.40
   9  -7  -2   66.52    2.25
  -9  -7   2   67.10    2.58
   9   7   2   64.11    2.47
   9  -7  -2   64.97    2.52
   0  -8  -2   56.85    1.82
   0  -8   2   58.88    1.90
   0  -8   2   57.24    1.85
   0   8   2   54.37    1.78
   0  -8  -2   59.77    1.93
   0  -8   2   59.25    1.70
   0   8  -2   57.32    1.67
   0  -8  -2   52.96    1.74
   2  -8   2   50.12    1.12
   2   8  -2   49.97    1.60
  -2  -8  -2   51.23    1.80
  -2  -8  -2   52.65    1.81
  -2  -8  -2   49.04    1.63
   2  -8  -2   49.89    1.63
   2  -8  -2   49.10    1.76
  -2  -8   2   50.82    1.60
  -2   8  -2   47.93    1.47
  -2  -8   2   50.64    1.84
   4   8  -2   37.39    1.50
   4  -8   2   37.37    1.46
   4  -8   2   37.56    1.52
  -4  -8  -2   36.39    1.47
  -4  -8  -2   36.09    1.47
   4  -8  -2   36.50    1.34
  -4  -8   2   36.73    1.41
   4   8   2   36.03    1.41
   4  -8  -2   37.51    1.53
  -4  -8   2   36.44    1.47
   4  -8  -2   36.93    1.13
  -4   8  -2   35.71    1.23
   4  -8  -2   31.56    1.22
  -6  -8  -2   21.71    1.18
  -6  -8  -2   21.56    1.17
   6  -8   2   20.83    1.11
   6   8  -2   21.58    1.17
   6  -8   2   22.17    1.21
   6  -8   2   21.04    0.99
  -6  -8   2   22.75    1.19
   6  -8  -2   22.52    1.04
   6  -8  -2   19.59    0.82
   6  -8  -2   21.40    1.20
  -6  -8   2   21.97    1.15
   6  -8  -2   22.03    0.84
   6   8   2   22.04    1.14
   8  -8   2   11.03    0.87
   8   8  -2   12.10    0.92
  -8  -8  -2   11.34    0.92
   8  -8   2   11.35    0.66
  -8  -8  -2   13.48    0.98
   8   8   2   10.90    0.86
   8  -8  -2   10.73    0.76
  -8  -8   2   10.68    0.88
  -8  -8   2   11.22    0.90
 -10  -8  -2    6.25    0.74
  10   8  -2    6.20    0.74
 -10  -8  -2    5.33    0.70
  10  -8   2    5.55    0.67
  10  -8   2    5.51    0.75
 -10  -8   2    4.96    0.70
 -10   8  -2    5.79    0.67
 -10  -8   2    4.95    0.68
  10  -8  -2    5.78    0.61
  10   8   2    5.42    0.70
   1  -9   2   43.06    1.39
   1   9  -2   41.47    1.42
  -1  -9  -2   46.68    1.70
  -1  -9  -2   42.72    1.57
   1  -9   2   44.08    1.65
   1  -9   2   43.10    1.58
   1  -9  -2   42.72    1.76
   1  -9  -2   40.88    1.51
   1  -9  -2   41.10    1.62
  -1   9  -2   42.78    1.42
  -1  -9   2   42.76    1.59
  -1  -9   2   40.83    1.42
  -1  -9   2   44.57    1.65
   3  -9   2   34.28    1.47
  -3  -9  -2   31.97    1.43
  -3  -9  -2   35.22    1.43
   3  -9   2   32.98    1.39
  -3  -9   2   34.60    1.33
   3  -9  -2   35.53    1.09
  -3   9  -2   33.52    1.18
  -3  -9   2   32.72    1.42
   3   9   2   36.29    1.42
   3  -9  -2   34.78    1.50
   3  -9  -2   34.08    1.33
   5  -9   2   24.75    1.21
  -5  -9  -2   23.48    1.22
   5   9  -2   22.83    1.20
  -5  -9  -2   23.03    1.20
   5  -9   2   23.30    1.25
  -5  -9   2   23.94    1.22
   5  -9  -2   22.40    1.07
   5  -9  -2   21.90    0.83
   5  -9  -2   24.28    1.28
   5   9   2   23.73    1.18
  -5  -9   2   22.65    1.14
  -7  -9  -2   13.60    0.98
   7   9  -2   12.14    0.93
   7  -9   2   13.50    0.93
   7  -9   2   13.39    0.79
  -7  -9  -2   15.11    1.03
   7  -9  -2   12.56    0.81
  -7  -9   2   13.11    0.96
   7   9   2   14.32    1.40
  -7  -9   2   12.91    0.98
   9   9  -2    7.40    0.79
  -9  -9  -2    7.57    0.80
  -9  -9  -2    7.13    0.78
   9  -9   2    7.02    0.74
  -9  -9   2    5.80    0.70
  -9  -9   2    7.41    0.81
   9   9   2    7.90    0.76
   9  -9  -2    6.89    0.64
   0 -10  -2    0.36    0.16
   0  10  -2    0.32    0.13
   0 -10   2    0.71    0.18
   0 -10   2    0.50    0.19
   0 -10   2    1.09    0.27
   0 -10  -2    0.13    0.11
   0 -10  -2    0.36    0.15
   2 -10   2    0.46    0.04
  -2 -10  -2    0.51    0.21
   2 -10   2    0.39    0.16
   2 -10   2    0.40    0.20
  -2 -10  -2    0.42    0.21
  -2 -10   2    0.42    0.17
   2 -10  -2    0.39    0.18
   2 -10  -2    0.26    0.17
   2 -10  -2    0.68    0.15
  -2 -10   2    0.98    0.27
  -2  10  -2    0.45    0.15
  -4 -10  -2    0.52    0.22
  -4 -10  -2    0.33    0.18
   4 -10   2    0.13    0.17
   4 -10   2    0.48    0.20
   4  10  -2    0.51    0.24
  -4 -10   2    0.33    0.17
   4 -10  -2    0.20    0.16
   4  10   2    0.25    0.19
   4 -10  -2    0.56    0.20
  -4 -10   2    0.76    0.26
   4 -10  -2    0.21    0.09
   6 -10   2    0.04    0.12
   6  10  -2    0.62    0.35
   6 -10   2    0.04    0.23
   6 -10   2    0.40    0.20
   6  10   2    0.32    0.20
  -6 -10   2    0.04    0.15
   6 -10  -2    1.06    0.28
  -8 -10  -2    0.10    0.22
   8  10  -2    0.31    0.22
  -8 -10  -2    0.17    0.19
   8 -10   2   -0.24    0.15
   8 -10   2    0.79    0.31
   8 -10  -2   -0.35    0.16
  -8 -10   2    0.09    0.19
   8  10   2    0.04    0.16
  -8 -10   2   -0.10    0.20
   8 -10  -2    0.07    0.16
   1 -11   2   94.42    2.68
  -1 -11  -2   96.28    2.91
   1 -11   2   96.19    3.03
   1 -11   2   94.24    2.26
   1 -11   2   97.11    2.95
  -1 -11  -2   96.62    3.04
   1 -11   2   94.06    2.27
  -1 -11   2   93.52    2.95
   1 -11  -2   96.01    2.53
   1 -11  -2   97.37    2.89
   1 -11  -2   96.35    2.90
   1 -11  -2   96.54    3.05
  -1 -11   2   99.16    2.77
  -1 -11   2   92.48    2.47
  -1 -11   2   97.60    3.03
   3 -11   2   77.77    2.60
  -3 -11  -2   79.87    2.61
   3 -11   2   78.69    2.72
  -3 -11  -2   81.71    2.76
   3 -11  -2   76.28    2.72
   3 -11  -2   77.56    2.51
  -3 -11   2   79.99    2.48
   3 -11  -2   78.54    2.08
  -3 -11   2   80.43    2.71
  -5 -11  -2   53.13    2.22
   5  11  -2   58.16    2.25
   5 -11   2   54.86    2.26
   5 -11   2   54.91    2.14
  -5 -11  -2   57.48    2.18
   5 -11  -2   54.61    2.01
   5  11   2   57.21    2.15
  -5 -11   2   56.43    2.47
   5 -11  -2   54.39    2.86
   5 -11  -2   53.83    1.53
  -5 -11   2   54.54    2.05
   7  11  -2   33.12    1.70
   7 -11   2   33.96    1.65
   7 -11   2   35.21    1.80
   7 -11   2   32.71    1.46
  -7 -11  -2   31.53    1.67
  -7 -11  -2   34.67    1.71
   7 -11  -2   31.82    1.74
  -7 -11   2   32.80    1.70
  -7 -11   2   33.27    1.63
   7 -11  -2   29.63    1.51
   7  11   2   33.21    1.65
   9 -11   2   18.07    1.90
   9  11  -2   16.41    1.25
  -9 -11  -2   16.29    1.23
  -9 -11  -2   17.79    1.28
  -9 -11   2   17.21    1.24
   9  11   2   19.01    1.31
  -9 -11   2   18.52    1.32
   0 -12   2   93.14    2.41
   0 -12   2   93.93    3.02
   0 -12   2   97.83    3.11
   0 -12   2   97.17    2.78
   0 -12  -2   96.21    2.98
   0 -12  -2   98.11    2.98
   0 -12  -2  100.43    3.17
   2 -12   2   85.84    2.84
   2 -12   2   86.12    2.95
  -2 -12  -2   87.63    2.96
  -2 -12  -2   90.89    2.87
   2 -12  -2   88.53    2.80
   2 -12  -2   90.31    3.02
  -2 -12   2   87.24    2.89
  -2 -12   2   89.11    2.70
  -2 -12   2   92.76    3.00
   2 -12  -2   86.12    2.33
  -4 -12  -2   65.51    2.40
   4 -12   2   68.71    3.35
   4 -12   2   68.72    2.46
   4 -12  -2   66.93    1.77
  -4 -12   2   66.60    2.30
   4 -12  -2   61.41    2.26
   6 -12   2   42.60    2.05
   6 -12   2   43.97    1.96
  -6 -12  -2   44.87    1.98
   6 -12   2   45.00    1.87
  -6 -12  -2   42.90    2.03
   6 -12  -2   45.11    2.11
   6 -12  -2   43.77    1.83
  -6 -12   2   43.96    2.04
   6  12   2   44.99    1.97
  -6 -12   2   45.77    1.91
   8  12  -2   25.45    1.55
   8 -12   2   25.86    1.51
  -8 -12  -2   26.54    1.55
  -8 -12  -2   26.77    1.61
  -8 -12   2   25.13    1.58
   8 -12  -2   25.03    1.35
  -1 -13  -2   10.77    0.82
   1 -13   2   11.94    0.87
   1 -13   2   10.74    0.40
  -1 -13  -2   11.97    0.91
   1 -13   2   10.03    0.39
   1 -13   2   10.29    0.84
  -1 -13  -2   10.55    0.80
  -1 -13   2   11.03    0.84
  -1 -13   2   10.91    0.86
   1 -13  -2   10.45    0.58
   1 -13  -2   10.72    0.80
   1 -13  -2   11.21    0.80
   1 -13  -2   10.19    0.86
   3 -13   2   10.22    0.88
  -3 -13  -2    9.02    0.79
  -3 -13  -2    9.18    0.84
   3 -13  -2    9.85    0.49
  -3 -13   2    9.81    0.85
  -3 -13   2   10.83    0.77
   3 -13  -2   10.39    0.80
   3 -13  -2    8.44    0.82
  -3 -13   2   10.38    0.85
  -5 -13  -2    6.86    0.76
   5 -13   2    7.38    0.75
   5 -13   2    6.99    0.77
  -5 -13  -2    7.48    0.72
   5 -13  -2    5.87    0.72
  -5 -13   2    6.41    0.73
   5 -13  -2    5.64    0.73
  -5 -13   2    7.39    0.68
   7 -13   2    3.42    0.60
   7 -13   2    5.53    0.62
  -7 -13   2    4.51    0.58
   7 -13  -2    2.95    0.51
   7 -13  -2    3.92    0.84
  -7 -13   2    5.66    1.09
   0 -14   2    0.47    0.26
   0 -14  -2    0.96    0.32
   0 -14  -2    1.65    0.37
   0 -14  -2    0.65    0.40
   0 -14   2    0.89    0.31
   0 -14   2    0.93    0.25
  -2 -14  -2    0.88    0.30
  -2 -14  -2    0.60    0.29
   2 -14   2    0.66    0.28
   2 -14   2    0.53    0.27
  -2 -14  -2    0.87    0.29
  -2 -14   2    1.00    0.32
   2 -14  -2    0.60    0.26
  -2 -14   2    0.26    0.23
  -2 -14   2    1.00    0.29
  -4 -14  -2    0.45    0.27
   4 -14   2    0.61    0.24
   4 -14   2    0.67    0.33
  -4 -14  -2    0.63    0.27
  -4 -14   2    1.03    0.35
   4 -14  -2    0.52    0.26
  -4 -14   2    0.72    0.27
   4 -14  -2    0.58    0.30
  -4 -14   2    0.64    0.23
  -6 -14  -2    0.59    0.31
   6 -14   2    0.40    0.25
   6 -14   2    0.44    0.28
  -6 -14   2    0.25    0.23
   6 -14  -2    0.25    0.22
  -1 -15  -2    0.21    0.19
   1 -15   2    0.22    0.19
   1 -15   2   -0.11    0.15
  -1 -15  -2    0.00    0.18
  -1 -15  -2    0.08    0.14
   1 -15  -2    0.09    0.15
  -1 -15   2    0.27    0.23
  -1 -15   2    0.79    0.22
  -1 -15   2    0.25    0.20
   1 -15  -2    0.69    0.14
   1 -15  -2    0.04    0.16
  -3 -15  -2    0.27    0.25
  -3 -15  -2    0.23    0.22
   3 -15   2    0.15    0.20
   3 -15   2    0.31    0.27
  -3 -15  -2   -0.02    0.17
  -3 -15   2   -0.19    0.16
  -3 -15   2    0.02    0.20
   3 -15  -2   -0.21    0.14
   3 -15  -2   -0.13    0.15
  -3 -15   2    0.44    0.24
  -5 -15  -2    0.11    0.26
   5 -15   2    0.12    0.21
  -5 -15  -2    0.22    0.20
   5 -15   2    0.56    0.34
   5 -15  -2   -0.06    0.22
  -5 -15   2    0.16    0.23
   5 -15  -2   -0.10    0.21
  -5 -15   2    1.49    0.43
  -5 -15   2   -0.08    0.22
   0 -16   2   21.91    1.39
   0 -16  -2   20.80    0.94
   0 -16   2   22.66    1.38
   0 -16  -2   22.74    1.27
   0 -16  -2   23.69    1.47
   0 -16  -2   23.07    1.34
   2 -16   2   22.22    1.44
  -2 -16  -2   21.27    1.33
   2 -16   2   22.30    1.36
  -2 -16  -2   20.89    1.37
  -2 -16  -2   21.91    1.30
   2 -16  -2   21.04    1.29
  -2 -16   2   21.08    1.15
  -2 -16   2   22.33    1.40
   2 -16  -2   20.87    1.41
  -2 -16   2   21.08    1.35
   4 -16   2   16.47    1.24
  -4 -16  -2   17.26    1.24
   4 -16   2   17.74    1.33
  -4 -16  -2   16.77    1.26
  -4 -16   2   16.27    1.22
  -4 -16   2   16.27    1.08
   4 -16  -2   15.76    1.13
   4 -16  -2   15.81    1.28
  -4 -16   2   17.70    1.27
   1 -17   2   43.27    2.09
  -1 -17  -2   36.43    1.73
  -1 -17  -2   37.08    1.93
  -1 -17  -2   39.21    1.99
   1 -17   2   36.44    1.87
  -1 -17   2   42.37    2.03
  -1 -17   2   38.01    1.89
   1 -17  -2   41.14    2.06
  -1 -17   2   35.81    1.57
  -1   0   3  628.16   14.91
  -1   0  -3  586.24   16.45
   1   0   3  597.56   16.49
  -1   0   3  623.79   15.16
   3   0  -3  460.26   14.29
   3   0   3  461.36   16.21
  -3   0  -3  503.54   16.63
  -3   0   3  468.23   14.26
  -5   0  -3  301.31    6.95
  -5   0   3  304.61    6.78
  -5   0   3  295.21    6.97
  -5   0   3  297.30    6.91
   7   0   3  159.11    4.19
   7   0   3  157.84    3.85
  -7   0  -3  159.76    4.26
   7   0  -3  165.44    4.29
  -7   0  -3  154.71    3.89
   7   0   3  162.90    4.31
  -9   0  -3   77.32    2.65
   9   0   3   71.54    2.68
  -9   0   3   69.02    2.70
  11   0  -3   35.83    1.82
 -11   0  -3   36.67    1.87
  11   0   3   36.50    2.03
 -11   0   3   33.47    1.85
   0   1   3  123.31    4.98
   0  -1   3  115.02    4.09
   0  -1  -3  115.52    4.87
   2   1   3   99.69    2.38
  -2  -1   3   98.28    2.36
  -4  -1  -3   63.36    1.82
  -4   1   3   62.43    1.74
   4  -1   3   64.44    1.68
  -4  -1  -3   64.00    1.82
   4  -1   3   64.67    1.81
   4   1  -3   60.17    1.76
   4   1  -3   64.33    1.81
  -4  -1  -3   62.63    1.68
  -4   1   3   63.20    1.80
  -4   1   3   64.93    1.64
  -4  -1   3   64.51    1.41
  -4   1  -3   65.68    1.80
   4   1   3   64.95    1.69
  -4  -1   3   62.75    1.77
  -4  -1   3   63.37    1.67
   4   1   3   63.14    1.80
   4  -1  -3   61.45    1.76
  -4   1  -3   62.41    1.78
   4  -1  -3   62.79    1.79
   4   1   3   63.25    1.79
   4  -1  -3   62.47    1.63
  -4   1  -3   62.19    1.68
  -6  -1  -3   35.12    1.16
   6  -1   3   34.87    1.12
  -6  -1  -3   37.30    1.40
   6   1  -3   37.32    1.39
   6  -1   3   36.05    1.34
   6  -1   3   36.97    1.41
  -6   1   3   35.57    1.20
   6   1   3   34.51    1.35
   6   1   3   35.64    1.15
  -6   1  -3   36.30    1.35
  -6   1  -3   36.46    1.24
  -6  -1   3   34.09    1.21
   6  -1  -3   37.18    1.38
   8  -1   3   18.59    1.08
  -8  -1  -3   18.36    1.06
  -8  -1  -3   17.33    0.81
   8  -1   3   18.64    1.01
   8   1  -3   17.79    1.04
   8  -1   3   18.56    0.75
  -8  -1   3   20.73    1.14
  -8   1  -3   18.52    1.05
   8   1   3   18.95    1.06
   8   1   3   19.15    0.78
   8  -1  -3   19.51    1.08
 -10  -1  -3    9.33    0.84
 -10   1   3    9.37    0.86
  10  -1   3    7.97    0.79
  10   1  -3    9.09    0.82
  10   1   3    8.11    0.78
  10  -1  -3    8.09    0.78
 -10   1  -3    8.53    0.81
 -10  -1   3    9.01    0.86
  -1  -2  -3  285.14   10.03
  -1   2  -3  281.67    9.72
   1   2   3  280.87   10.07
  -3  -2   3  205.11    4.74
   5   2  -3  121.19    3.14
  -5  -2  -3  117.95    3.16
  -5  -2  -3  115.78    2.92
  -5   2   3  112.57    2.97
   5  -2   3  121.06    3.11
   5  -2   3  117.33    2.90
  -5   2   3  118.22    2.90
  -5   2  -3  117.19    3.09
   5  -2  -3  114.39    3.00
  -5   2  -3  118.13    2.90
   5   2   3  116.07    3.10
   5  -2  -3  120.31    2.95
  -5  -2   3  116.86    2.65
   5   2   3  115.81    2.91
   5  -2  -3  123.24    3.13
   7  -2   3   64.35    2.08
   7   2  -3   64.51    2.14
  -7  -2  -3   64.19    2.17
   7  -2   3   62.23    2.15
   7  -2   3   61.33    1.75
  -7  -2  -3   58.86    1.81
   7   2   3   62.85    1.80
   7  -2  -3   63.90    2.13
  -7   2  -3   60.82    2.06
  -7  -2   3   63.61    2.17
   7   2   3   62.37    2.11
  -9  -2  -3   28.57    1.94
   9   2  -3   31.58    1.52
   9  -2   3   29.72    1.51
   9  -2   3   29.80    1.41
  -9  -2   3   29.53    1.51
  -9   2  -3   30.47    1.48
   9   2   3   29.77    1.48
 -11  -2  -3   13.80    1.14
 -11   2   3   15.16    1.35
  11  -2  -3   13.28    1.12
 -11   2  -3   14.22    1.13
  11   2   3   17.31    1.80
   0   3   3   68.08    1.74
   0  -3  -3   65.51    1.55
   0  -3   3   68.86    1.52
   0  -3  -3   67.85    1.65
   0  -3  -3   66.60    1.74
   0   3  -3   65.11    1.50
   0   3  -3   66.51    1.70
   0  -3   3   63.89    1.70
   0   3  -3   64.16    1.51
   0  -3   3   64.35    1.51
   0   3   3   64.80    1.64
   0  -3  -3   66.09    1.69
   0   3   3   67.16    1.70
   0  -3   3   61.94    1.66
   2  -3   3   59.10    1.58
  -2  -3  -3   57.94    1.53
   2  -3   3   56.80    1.55
  -2  -3  -3   57.25    1.48
  -2  -3  -3   57.10    1.61
  -2   3   3   57.86    1.54
   2   3  -3   57.32    1.58
  -2   3   3   60.88    1.58
  -2   3   3   55.58    1.40
  -2  -3  -3   58.91    1.53
  -2   3   3   57.44    1.47
   2  -3   3   53.78    1.51
   2  -3  -3   56.07    1.38
   2   3   3   50.56    1.45
  -2  -3   3   53.32    1.49
   2   3   3   58.17    1.53
  -2   3  -3   57.69    1.55
  -2   3  -3   57.77    1.27
  -2  -3   3   58.39    1.59
   2  -3  -3   56.01    1.39
  -2   3  -3   56.39    1.51
  -2  -3   3   55.44    1.49
   2  -3  -3   55.26    1.48
   2   3   3   57.51    1.61
  -4   3   3   39.40    1.15
  -4  -3  -3   40.93    1.38
   4  -3   3   39.88    1.32
  -4  -3  -3   40.06    1.23
  -4   3   3   38.95    1.31
  -4   3   3   41.00    1.22
   4   3  -3   41.61    1.35
  -4  -3  -3   40.04    1.31
  -4   3  -3   40.95    1.10
   4   3   3   41.71    1.24
  -4  -3   3   40.54    1.10
   4  -3  -3   40.03    1.15
   4   3   3   38.70    1.34
   4   3   3   39.69    1.29
  -4   3  -3   40.01    1.30
   4  -3  -3   41.24    0.98
  -4  -3   3   39.16    1.29
  -4  -3   3   39.40    1.34
  -4   3  -3   40.24    1.73
   4  -3  -3   39.67    1.24
  -4  -3   3   39.08    1.32
  -6  -3  -3   23.61    1.11
   6  -3   3   22.06    0.85
  -6  -3  -3   22.87    0.91
   6   3  -3   22.72    1.06
  -6   3   3   21.84    0.89
   6  -3   3   23.42    1.04
   6  -3  -3   24.85    1.09
   6  -3  -3   25.74    0.94
  -6  -3   3   23.95    0.72
  -6  -3   3   22.31    1.07
   6  -3  -3   24.67    1.16
   6   3   3   23.54    0.90
   6   3   3   24.45    1.08
   8  -3   3   11.91    0.80
   8  -3   3   11.81    0.57
   8   3  -3   11.40    0.82
   8  -3   3   10.67    0.82
  -8  -3  -3   11.45    0.86
   8   3   3   11.74    0.83
  -8   3  -3   11.89    0.82
   8  -3  -3   11.20    0.82
  -8  -3   3   12.06    0.86
   8   3   3   12.32    0.68
 -10  -3  -3    5.19    0.67
  10  -3   3    4.75    0.62
  10   3  -3    5.60    0.65
 -10   3  -3    5.23    0.63
  10  -3  -3    4.40    0.58
 -10  -3   3    5.76    0.70
  10   3   3    5.33    0.63
   1   4  -3  305.86    9.46
  -1   4   3  298.61   12.15
   1  -4   3  293.65   11.10
  -1  -4  -3  301.72   11.75
  -1   4   3  313.57   12.58
   1   4  -3  315.77    9.44
  -1   4  -3  306.73   11.57
   1   4   3  281.29   11.67
  -3   4   3  223.44    5.19
  -3   4   3  223.34    5.02
   3   4   3  213.92    5.24
  -3   4  -3  217.39    5.15
  -3   4  -3  219.16    5.17
  -3  -4   3  220.78    5.12
  -3  -4   3  231.08    5.28
  -5   4   3  135.32    3.34
  -5  -4  -3  135.82    3.41
   5   4  -3  138.02    3.61
  -5  -4  -3  138.59    3.67
   5  -4   3  136.68    3.38
  -5   4   3  130.42    3.35
   5   4   3  142.35    3.42
   5   4   3  136.57    3.54
  -5  -4   3  136.59    3.24
  -5  -4   3  135.40    3.82
   5  -4  -3  137.63    3.34
   5  -4  -3  136.38    3.41
   5  -4  -3  137.27    3.05
   5  -4  -3  132.00    3.10
  -5   4  -3  136.54    3.19
   7  -4   3   73.62    2.35
   7   4  -3   69.32    2.38
  -7  -4  -3   70.45    2.44
   7  -4   3   71.45    2.03
   7   4   3   73.59    2.38
   7  -4  -3   73.89    2.15
  -7   4  -3   71.06    2.01
  -7  -4   3   72.54    1.86
  -7  -4   3   71.90    2.41
   7  -4  -3   76.58    2.43
   7   4   3   82.17    2.23
  -9  -4  -3   37.85    1.79
   9  -4   3   37.54    1.66
   9   4  -3   38.22    1.74
   9  -4   3   38.50    1.80
  -9  -4   3   38.06    1.78
   9  -4  -3   38.87    1.75
   9   4   3   36.57    1.69
  -9   4  -3   39.13    1.71
  11  -4   3   17.36    1.27
 -11   4   3   18.71    1.35
  11   4  -3   17.31    1.24
 -11  -4  -3   17.45    1.33
  11   4   3   17.52    1.22
  11  -4  -3   16.68    1.38
 -11   4  -3   17.52    1.24
 -11  -4   3   17.01    1.27
   0  -5   3   52.00    1.69
   0  -5   3   50.60    1.34
   0   5   3   53.13    1.57
   0   5  -3   54.35    1.55
   0  -5   3   52.90    1.59
   0  -5  -3   51.36    1.56
   0  -5   3   50.22    1.53
   0   5  -3   50.01    1.33
   0  -5  -3   51.12    1.42
   0  -5  -3   52.94    1.47
   0   5   3   53.44    1.55
   0  -5   3   52.76    1.26
  -2  -5  -3   49.58    1.49
  -2   5   3   46.13    1.43
   2  -5   3   47.29    1.46
  -2   5   3   46.79    1.45
   2   5  -3   49.26    1.53
  -2  -5  -3   48.02    1.42
  -2  -5  -3   49.16    1.38
   2  -5   3   48.01    1.48
  -2  -5  -3   45.76    1.49
  -2  -5   3   44.85    1.49
   2  -5  -3   49.77    1.35
  -2  -5   3   45.74    1.32
  -2   5  -3   45.18    1.44
  -2  -5   3   46.11    1.37
   2   5   3   47.56    1.38
  -2   5  -3   47.53    1.44
   2  -5  -3   49.10    1.34
   2   5   3   47.14    1.51
  -2   5  -3   46.48    1.48
   2   5   3   50.31    1.43
  -2  -5   3   45.66    1.44
   2  -5  -3   47.26    1.48
   2  -5  -3   47.76    1.32
  -4  -5  -3   35.52    1.25
   4  -5   3   36.13    1.22
   4   5  -3   35.92    1.32
   4  -5   3   34.76    1.28
  -4  -5  -3   37.95    1.38
  -4   5   3   34.57    1.13
  -4  -5  -3   34.18    1.19
  -4   5   3   35.56    1.10
   4  -5   3   35.48    1.29
   4   5   3   36.19    1.20
   4  -5  -3   34.88    1.14
   4   5   3   36.17    1.24
  -4  -5   3   34.38    1.25
  -4  -5   3   36.23    1.13
   4  -5  -3   35.62    1.31
  -4   5  -3   37.51    1.45
   4  -5  -3   34.68    1.01
   4  -5  -3   31.33    1.37
  -4   5  -3   34.95    0.89
   6  -5   3   20.81    1.02
   6   5  -3   20.20    1.04
  -6  -5  -3   21.31    1.10
   6  -5   3   21.97    0.89
  -6   5  -3   20.67    0.73
  -6  -5   3   20.43    0.79
   6   5   3   22.00    0.95
  -6  -5   3   21.80    1.07
   6   5   3   22.57    1.04
   6  -5  -3   20.68    0.62
   6  -5  -3   20.77    0.88
   8  -5   3   10.59    0.79
   8   5  -3   11.15    0.84
   8  -5   3   11.11    0.79
  -8  -5  -3   10.96    0.86
   8   5   3   10.81    0.80
   8  -5  -3   10.74    0.67
   8  -5  -3   10.45    0.80
  -8  -5   3   10.45    0.50
  -8  -5   3   11.49    0.86
  10  -5   3    5.98    0.66
  10  -5   3    5.43    0.68
 -10  -5  -3    6.57    0.74
  10   5  -3    6.08    0.68
  10  -5  -3    4.69    0.64
 -10  -5   3    5.03    0.68
 -10   5  -3    5.76    0.68
  10   5   3    4.86    0.61
  -1  -6  -3    0.75    0.21
  -1   6   3    1.10    0.21
   1  -6   3    1.16    0.22
   1  -6   3    1.41    0.07
  -1  -6  -3    1.46    0.26
   1   6  -3    1.23    0.15
  -1   6   3    1.66    0.27
   1  -6   3    0.84    0.11
  -1  -6  -3    1.23    0.24
   1  -6   3    0.80    0.18
  -1  -6  -3    1.11    0.16
   1  -6  -3    1.11    0.22
   1   6   3    1.06    0.22
   1  -6  -3    1.06    0.18
  -1  -6   3    1.17    0.15
   1  -6  -3    1.35    0.24
  -1  -6   3    1.06    0.26
  -1   6  -3    1.00    0.20
  -1  -6   3    1.17    0.13
  -1   6  -3    1.01    0.12
  -1  -6   3    1.21    0.22
   1  -6  -3    1.79    0.21
  -3  -6  -3    0.46    0.15
  -3  -6  -3    0.83    0.19
  -3   6   3    0.50    0.15
   3   6  -3    1.00    0.23
   3  -6   3    1.78    0.29
  -3  -6  -3    0.78    0.21
   3  -6   3    0.86    0.21
  -3   6   3    0.59    0.17
   3  -6  -3    0.73    0.15
   3  -6  -3    0.77    0.18
   3   6   3    0.62    0.16
  -3   6  -3    1.15    0.14
  -3   6  -3    0.74    0.18
   3  -6  -3    1.69    0.28
  -3  -6   3    0.78    0.18
  -3  -6   3    1.08    0.21
   3  -6  -3    1.15    0.16
  -3  -6   3    0.89    0.18
   5  -6   3    1.14    0.23
  -5   6   3    0.55    0.15
  -5  -6  -3    0.94    0.26
   5  -6   3    0.69    0.21
   5  -6   3    0.56    0.20
  -5   6   3    0.46    0.14
  -5  -6   3    0.43    0.14
   5   6   3    0.85    0.22
   5  -6  -3    0.99    0.19
   5  -6  -3    0.58    0.19
   5  -6  -3    0.64    0.13
  -5  -6   3    0.35    0.17
  -5   6  -3    0.63    0.16
   5  -6  -3    0.40    0.13
   7  -6   3    0.62    0.21
   7   6  -3    0.29    0.18
  -7  -6  -3    0.34    0.18
   7  -6   3    0.14    0.12
  -7  -6   3    0.50    0.22
   7  -6  -3    0.50    0.17
  -7  -6   3    0.36    0.15
   7  -6  -3    0.31    0.09
   7   6   3    0.45    0.20
  -7   6  -3    0.59    0.14
   9   6  -3    0.31    0.25
  -9  -6  -3    0.50    0.26
   9  -6   3    0.20    0.19
   9  -6  -3    0.79    0.31
   9   6   3    0.25    0.16
  -9  -6   3    0.20    0.20
   9  -6  -3    0.33    0.17
  -9   6  -3    0.35    0.22
   0  -7  -3   42.16    1.48
   0   7  -3   43.09    1.49
   0   7   3   40.77    1.44
   0  -7   3   43.25    1.52
   0   7  -3   43.75    1.28
   0  -7   3   43.07    1.29
   0  -7   3   52.01    1.57
   0  -7  -3   45.09    1.41
   0  -7  -3   44.76    1.39
   0  -7   3   45.35    1.51
   0   7   3   42.34    1.50
   0  -7  -3   41.71    1.50
   0  -7   3   43.16    1.13
  -2  -7  -3   38.36    1.29
  -2  -7  -3   39.79    1.43
   2  -7   3   40.12    1.42
  -2  -7  -3   40.04    1.45
   2  -7   3   37.77    1.41
  -2   7   3   39.53    1.37
   2   7  -3   40.28    1.30
   2   7   3   38.30    1.32
   2  -7  -3   38.77    1.29
  -2  -7   3   40.79    1.43
  -2   7  -3   38.36    1.39
   2  -7  -3   39.34    1.21
   2  -7  -3   38.86    1.25
  -2  -7   3   38.99    1.28
   2  -7  -3   39.73    1.45
  -2   7  -3   39.14    1.15
  -2  -7   3   37.96    1.19
   4  -7   3   29.53    1.24
  -4  -7  -3   29.81    1.27
   4  -7   3   29.35    1.25
  -4  -7  -3   30.24    1.25
   4   7  -3   27.82    1.23
  -4  -7   3   29.70    1.23
   4   7   3   31.25    1.68
  -4  -7   3   29.14    1.17
   4  -7  -3   26.51    0.97
   4  -7  -3   28.88    1.07
   4  -7  -3   27.79    0.99
   4  -7  -3   28.84    1.26
  -4   7  -3   27.94    0.99
  -6  -7  -3   17.10    0.99
   6   7  -3   18.07    1.02
   6  -7   3   17.28    0.98
   6  -7   3   16.52    0.84
  -6  -7  -3   19.07    1.08
   6  -7  -3   16.97    0.71
   6  -7  -3   21.41    0.89
   6   7   3   17.24    0.95
   6  -7  -3   17.50    1.04
   6  -7  -3   16.74    0.66
   6  -7  -3   17.26    0.84
  -6  -7   3   18.10    1.00
   8   7  -3    9.51    0.81
   8  -7   3   10.17    0.61
   8  -7   3    8.00    1.02
  -8  -7  -3    9.02    0.81
   8  -7  -3    9.85    0.66
   8   7   3   10.24    0.80
  -8  -7   3    7.91    0.74
   8  -7  -3    9.22    0.78
  10  -7   3    4.45    0.63
  10  -7   3    4.00    0.94
 -10  -7  -3    4.26    1.07
  10   7   3    4.36    0.59
  10  -7  -3    3.54    0.64
 -10  -7   3    5.06    1.06
 -10   7  -3    4.21    0.56
  -1  -8  -3    9.61    0.64
  -1  -8  -3   11.22    0.61
   1  -8   3   10.22    0.50
   1  -8   3   10.53    0.67
   1  -8   3    9.82    0.32
   1   8  -3   10.51    0.54
  -1  -8  -3   11.17    0.70
   1  -8  -3    9.75    0.63
   1  -8  -3   10.64    0.68
   1  -8  -3   10.39    0.60
  -1  -8   3   10.39    0.67
  -1   8  -3   10.26    0.50
  -1  -8   3   10.47    0.55
  -1  -8   3    9.73    0.45
  -3  -8  -3    7.95    0.61
   3   8  -3    8.69    0.64
   3  -8   3    6.70    0.55
  -3  -8  -3    7.75    0.60
   3  -8   3    8.31    0.62
   3  -8  -3    7.61    0.51
  -3  -8   3    8.76    0.62
   3  -8  -3    8.22    0.63
  -3  -8   3    7.85    0.54
   3   8   3    8.15    0.56
   3  -8  -3    7.62    0.51
   3  -8  -3    8.32    0.46
  -3   8  -3    7.59    0.44
   5  -8   3    4.94    0.50
  -5  -8  -3    5.25    0.54
   5  -8   3    5.72    0.49
  -5  -8  -3    4.92    0.52
   5   8  -3    4.87    0.52
   5  -8   3    5.41    0.54
  -5  -8   3    5.63    0.52
   5  -8  -3    5.04    0.38
   5  -8  -3    5.68    0.57
   5  -8  -3    5.22    0.44
   5  -8  -3    5.37    0.39
   5   8   3    5.46    0.50
  -5  -8   3    6.10    0.56
   7  -8   3    2.52    0.35
  -7  -8  -3    2.84    0.51
  -7  -8  -3    2.71    0.59
   7   8  -3    3.58    0.51
   7  -8   3    2.42    0.43
  -7  -8   3    2.82    0.48
   7   8   3    2.99    0.44
  -7  -8   3    3.22    0.46
   7  -8  -3    3.39    0.39
  -9  -8  -3    1.23    0.38
   9   8  -3    1.57    0.41
  -9  -8  -3    1.04    0.34
   9  -8   3    1.56    0.40
   9  -8  -3    1.60    0.45
  -9  -8   3    1.58    0.40
   9  -8  -3    1.16    0.30
   9   8   3    1.97    0.47
  -9  -8   3    1.91    0.44
   0  -9  -3   43.85    1.58
   0  -9  -3   44.86    1.68
   0  -9   3   45.25    1.20
   0  -9   3   45.69    1.65
   0  -9   3   44.09    1.64
   0  -9  -3   43.15    1.51
   0  -9  -3   45.72    1.64
   0  -9   3   44.83    1.42
   0   9  -3   43.68    1.40
  -2  -9  -3   40.58    1.56
   2  -9   3   40.05    1.54
   2  -9   3   40.63    1.59
  -2  -9  -3   40.88    1.62
   2  -9  -3   38.35    1.26
   2  -9  -3   40.08    1.61
  -2  -9   3   42.02    1.41
  -2   9  -3   38.50    1.26
   2  -9  -3   39.65    1.44
  -2  -9   3   40.34    1.27
  -2  -9   3   40.01    1.58
   4  -9   3   29.37    1.38
   4   9  -3   28.65    1.36
  -4  -9  -3   30.70    1.38
   4  -9   3   29.57    1.34
  -4  -9  -3   28.66    1.35
   4  -9  -3   29.29    1.39
  -4  -9   3   28.85    1.33
   4  -9  -3   29.59    1.04
   4  -9  -3   29.85    1.20
   4   9   3   30.86    1.30
  -4  -9   3   30.63    1.27
  -4   9  -3   27.69    1.06
  -6  -9  -3   19.58    1.14
   6  -9   3   18.13    0.98
   6  -9   3   18.39    1.09
   6  -9   3   19.48    1.17
   6   9  -3   19.11    1.15
  -6  -9  -3   19.45    1.15
   6  -9  -3   17.76    1.14
   6   9   3   20.07    1.10
  -6  -9   3   18.08    1.05
   6  -9  -3   17.96    0.93
   6  -9  -3   18.63    0.80
  -6  -9   3   18.60    1.12
   8   9  -3   10.30    0.90
   8  -9   3   10.63    0.87
   8  -9   3    9.40    0.68
  -8  -9  -3    9.73    0.86
  -8  -9  -3   11.13    0.93
  -8  -9   3   11.15    0.90
  -8  -9   3   10.08    0.88
   8  -9  -3   10.12    0.72
   8   9   3   11.10    0.88
  -1 -10  -3  132.83    3.73
   1 -10   3  129.59    3.67
   1 -10   3  125.76    2.87
  -1 -10  -3  130.72    3.63
   1 -10   3  125.83    3.60
   1 -10   3  126.27    3.26
  -1 -10   3  130.19    3.38
  -1  10  -3  124.49    3.26
   1 -10  -3  131.58    3.54
   1 -10  -3  126.77    3.69
  -1 -10   3  129.69    3.64
  -1 -10   3  127.53    3.13
   1 -10  -3  129.67    3.27
   1 -10  -3  129.91    3.60
  -1 -10   3  132.41    3.68
  -3 -10  -3  108.42    3.28
   3 -10   3  106.37    3.27
   3 -10   3  106.64    3.18
  -3 -10  -3  106.79    3.20
  -3  10  -3  100.39    2.76
  -3 -10   3  104.71    2.98
   3 -10  -3  103.94    3.01
   3 -10  -3  106.54    2.73
  -3 -10   3  106.44    3.23
   3 -10  -3  106.79    3.29
   5  10  -3   73.33    2.59
   5 -10   3   74.66    2.44
   5 -10   3   71.62    2.60
  -5 -10  -3   75.46    2.59
   5 -10   3   72.46    2.54
  -5 -10  -3   71.62    2.57
   5  10   3   71.68    2.46
  -5 -10   3   73.79    2.57
   5 -10  -3   73.14    2.03
   5 -10  -3   74.87    2.67
   5 -10  -3   71.98    2.32
  -5 -10   3   73.35    2.44
  -7 -10  -3   42.06    1.92
   7 -10   3   42.46    1.70
  -7 -10  -3   41.74    1.93
   7  10  -3   44.46    1.98
   7 -10   3   44.31    1.93
   7  10   3   43.21    1.88
  -7 -10   3   45.67    1.91
  -7 -10   3   43.90    1.95
   7 -10  -3   43.50    1.68
   9 -10   3   22.84    1.40
   9  10  -3   24.66    1.51
  -9 -10  -3   22.09    1.43
  -9 -10  -3   21.42    1.42
   9 -10  -3   23.43    1.21
  -9 -10   3   21.77    1.43
   9 -10  -3   24.28    1.46
   9  10   3   25.37    1.64
   0 -11  -3   17.07    0.97
   0 -11   3   17.10    0.81
   0 -11  -3   16.60    1.01
   0 -11   3   18.00    1.03
   0 -11  -3   16.44    0.93
   0 -11   3   15.60    0.95
   0 -11   3   16.18    0.60
   2 -11   3   15.40    0.94
  -2 -11  -3   15.49    0.99
  -2 -11  -3   15.79    0.96
   2 -11   3   15.74    0.99
  -2 -11   3   14.34    0.95
   2 -11  -3   14.28    0.97
   2 -11  -3   15.56    0.89
   2 -11  -3   15.20    0.70
  -2 -11   3   14.61    0.93
  -2 -11   3   15.96    0.84
   4 -11   3   11.46    0.85
  -4 -11  -3   11.93    0.91
  -4 -11  -3   13.16    0.90
   4 -11   3   10.77    0.87
   4 -11  -3   12.25    0.93
  -4 -11   3   12.12    0.78
   4 -11  -3   10.59    0.75
   4 -11  -3   11.72    0.58
  -4 -11   3   11.43    0.87
   6 -11   3    6.34    0.71
   6 -11   3    7.83    0.76
   6  11  -3    7.46    0.74
   6 -11   3    8.21    0.69
  -6 -11  -3    7.65    0.75
  -6 -11  -3    6.19    0.70
  -6 -11   3    8.28    0.71
   6 -11  -3    7.07    0.77
  -6 -11   3    7.58    0.76
   6 -11  -3    7.65    0.46
   6 -11  -3    7.94    0.64
   6  11   3    7.74    0.87
  -8 -11  -3    3.08    0.59
   8 -11   3    3.95    0.55
  -8 -11  -3    4.02    0.68
   8 -11   3    4.93    0.63
   8  11  -3    5.20    0.67
  -8 -11   3    4.69    0.61
  -8 -11   3    3.10    0.60
   8  11   3    5.17    0.64
   1 -12   3   68.51    2.45
  -1 -12  -3   68.00    2.47
  -1 -12  -3   67.54    2.34
  -1 -12  -3   69.67    2.39
   1 -12   3   69.75    2.42
   1 -12   3   64.17    1.56
   1 -12   3   67.91    1.72
  -1 -12   3   63.15    1.87
   1 -12  -3   69.94    2.33
  -1 -12   3   68.31    2.40
  -1 -12   3   70.56    2.47
   1 -12  -3   69.87    2.36
  -1 -12   3   67.66    2.13
   1 -12  -3   70.99    2.03
   1 -12  -3   72.49    2.55
   3 -12   3   55.52    2.23
  -3 -12  -3   55.44    2.16
  -3 -12  -3   57.13    2.25
   3 -12   3   60.61    2.22
   3 -12  -3   54.64    2.26
  -3 -12   3   56.35    2.21
   3 -12  -3   58.15    2.07
  -3 -12   3   55.50    2.16
   3 -12  -3   56.39    1.67
  -3 -12   3   58.87    2.00
   5 -12   3   39.89    1.90
  -5 -12  -3   38.49    1.80
  -5 -12  -3   41.14    1.92
   5 -12   3   40.32    1.85
  -5 -12   3   42.11    1.92
   5 -12  -3   42.67    1.33
  -5 -12   3   38.59    1.68
   5 -12  -3   40.62    1.67
   5 -12  -3   40.39    1.95
   7 -12   3   22.93    1.49
   7 -12   3   23.01    1.26
  -7 -12  -3   25.64    1.53
   7  12  -3   24.63    1.49
   7 -12   3   25.14    1.46
  -7 -12  -3   24.56    1.46
  -7 -12   3   25.36    1.51
   7 -12  -3   24.51    1.55
   7  12   3   22.57    1.35
  -7 -12   3   22.78    1.34
   7 -12  -3   24.21    1.25
   0 -13  -3   11.88    0.85
   0 -13  -3   12.52    0.86
   0 -13   3   10.75    0.84
   0 -13   3   12.23    0.91
   0 -13   3   11.21    0.69
   0 -13  -3   10.68    0.89
  -2 -13  -3   10.81    0.83
   2 -13   3   11.38    1.08
   2 -13   3   10.18    0.99
  -2 -13   3   10.14    0.71
   2 -13  -3   10.29    0.57
  -2 -13   3   10.64    0.90
   2 -13  -3   11.15    0.80
   2 -13  -3    9.55    1.24
   4 -13   3    6.88    0.72
   4 -13   3    8.57    0.82
  -4 -13  -3    7.58    0.73
  -4 -13  -3    7.13    0.77
   4 -13  -3    7.61    0.68
  -4 -13   3    8.80    0.79
   4 -13  -3    9.33    0.56
   4 -13  -3    7.71    0.82
  -4 -13   3    8.53    0.82
  -4 -13   3    9.03    0.71
   6 -13   3    4.40    0.70
  -6 -13  -3    5.75    0.73
   6 -13   3    4.58    0.58
   6 -13   3    5.22    0.71
  -6 -13  -3    6.26    0.73
   6 -13  -3    6.58    0.65
   6 -13  -3    4.73    0.81
  -6 -13   3    5.54    0.70
  -6 -13   3    4.35    0.55
  -1 -14  -3  116.26    3.71
   1 -14   3  113.50    3.66
  -1 -14  -3  116.97    3.57
  -1 -14  -3  112.89    3.57
   1 -14   3  109.99    3.55
  -1 -14   3  107.50    3.55
   1 -14  -3  113.35    3.59
   1 -14  -3  112.97    3.01
   1 -14  -3  117.41    3.75
  -1 -14   3  109.49    3.21
  -1 -14   3  115.30    3.66
   3 -14   3   99.92    3.43
   3 -14   3   99.10    3.30
  -3 -14  -3  101.68    3.30
  -3 -14  -3   95.94    3.36
  -3 -14   3  100.96    3.38
   3 -14  -3   93.63    2.54
   3 -14  -3  100.68    4.11
  -3 -14   3   99.90    3.06
  -3 -14   3   98.55    3.34
   3 -14  -3   95.31    3.43
   5 -14   3   71.52    2.86
  -5 -14  -3   71.07    2.73
  -5 -14  -3   69.80    2.80
   5 -14   3   66.91    2.69
  -5 -14   3   70.02    2.73
  -5 -14   3   71.62    2.54
  -5 -14   3   73.32    2.84
   5 -14  -3   69.73    2.88
   0 -15   3    7.61    0.77
   0 -15   3    6.75    0.56
   0 -15  -3    6.76    0.74
   0 -15  -3    7.68    0.71
   0 -15   3    6.23    0.69
   0 -15  -3    7.64    0.72
   0 -15  -3    6.63    0.52
  -2 -15  -3    6.31    0.73
   2 -15   3    6.95    0.77
  -2 -15  -3    6.35    0.68
   2 -15   3    6.29    0.70
  -2 -15  -3    7.16    0.72
   2 -15  -3    6.81    0.69
  -2 -15   3    5.90    0.69
  -2 -15   3    7.00    0.76
   2 -15  -3    6.11    0.43
   2 -15  -3    5.95    0.74
  -2 -15   3    5.91    0.61
  -4 -15  -3    4.57    0.72
   4 -15   3    4.84    0.66
  -4 -15  -3    5.17    0.67
   4 -15   3    4.98    0.68
  -4 -15   3    4.27    0.71
   4 -15  -3    5.16    0.62
  -4 -15   3    5.63    0.70
   4 -15  -3    4.54    0.76
  -4 -15   3    4.80    0.57
  -1 -16  -3   25.92    1.56
   1 -16   3   27.50    1.58
   1 -16   3   23.73    1.42
  -1 -16  -3   26.34    1.48
  -1 -16  -3   26.70    1.45
   1 -16  -3   25.26    1.55
  -1 -16   3   27.74    1.57
   1 -16  -3   24.40    1.01
  -1 -16   3   26.19    1.49
   1 -16  -3   26.86    1.45
  -3 -16  -3   18.41    1.51
  -3 -16  -3   21.80    1.32
  -3 -16  -3   21.51    1.67
   3 -16   3   22.24    1.85
   3 -16  -3   22.52    1.32
  -3 -16   3   23.94    1.23
  -3 -16   3   18.38    1.37
  -3 -16   3   25.47    1.95
   3 -16  -3   24.51    1.65
   0 -17   3    6.31    0.78
   0 -17  -3    5.98    0.78
   0 -17   3    5.80    0.76
   2 -17   3    5.89    0.81
  -2 -17  -3    5.55    0.74
   2 -17   3    6.25    0.75
  -2 -17  -3    5.26    0.66
  -2 -17   3    4.77    0.58
  -2 -17   3    6.86    0.79
   2 -17  -3    5.40    0.77
  -2 -17   3    4.13    0.69
   0   0  -4  177.64    6.36
   0   0   4  180.45    6.69
  -2   0   4  141.75    5.69
  -2   0  -4  152.39    7.39
   2   0   4  159.65    8.87
   2   0  -4  140.48    5.52
   4   0  -4   87.78    2.41
  -4   0   4   91.32    2.45
   4   0   4   98.37    2.56
   4   0   4   92.01    2.45
   4   0  -4   92.83    2.41
  -4   0   4   93.17    2.24
  -4   0  -4   91.91    2.46
  -4   0  -4   90.13    2.43
  -4   0  -4   88.80    2.33
  -4   0   4   92.20    2.43
  -6   0  -4   46.92    1.99
   6   0   4   50.08    1.68
  -6   0   4   50.67    1.51
   6   0   4   50.35    1.72
   6   0   4   50.17    1.50
   6   0  -4   50.61    1.70
  -6   0  -4   47.91    1.50
   8   0   4   25.49    0.98
   8   0   4   26.68    1.30
  -8   0  -4   25.23    1.27
   8   0  -4   25.28    1.26
 -10   0  -4   11.10    0.93
 -10   0   4   11.40    0.96
  10   0   4   12.12    0.95
  10   0  -4   12.46    0.96
  -1  -1  -4  258.45    9.50
   1  -1   4  262.56    9.16
  -1   1   4  247.02    8.87
  -1  -1   4  264.01    6.74
   1   1   4  261.01    9.52
  -1   1  -4  260.39    9.26
  -3  -1   4  186.53    4.34
   5   1  -4  111.72    3.00
   5  -1   4  109.96    2.83
  -5  -1  -4  114.22    3.03
   5  -1   4  112.12    3.00
  -5  -1  -4  112.15    2.86
   5   1  -4  108.83    2.96
  -5   1   4  116.23    2.78
  -5   1  -4  113.67    2.96
   5  -1  -4  118.24    3.01
  -5   1  -4  110.81    2.96
  -5   1  -4  112.57    2.86
  -5  -1   4  113.02    2.83
   5   1   4  116.15    3.03
   5   1   4  116.66    3.02
   5  -1  -4  110.95    2.95
   5   1   4  112.77    2.85
   7  -1   4   58.11    1.73
   7  -1   4   57.50    1.98
  -7  -1  -4   58.14    2.04
   7   1  -4   61.42    2.07
   7  -1   4   60.51    2.08
   7   1   4   58.83    1.75
   7   1   4   59.77    2.05
   7  -1  -4   59.47    2.03
  -7   1  -4   59.84    2.00
   9  -1   4   29.05    1.08
  -9  -1  -4   29.63    1.49
   9  -1   4   30.08    1.50
   9   1  -4   29.55    1.52
   9   1   4   28.05    1.43
  -9  -1   4   29.02    1.51
  -9   1  -4   27.96    1.43
   9   1   4   28.20    1.07
 -11  -1  -4   13.37    1.08
  11   1  -4   10.54    1.32
 -11   1  -4   13.05    1.07
  11  -1  -4   12.95    1.09
   0  -2   4  119.09    4.66
   0   2  -4  119.53    4.73
   0   2   4  118.48    6.21
  -2   2   4  102.18    2.26
  -2  -2  -4   99.43    2.41
  -2  -2  -4   99.93    2.40
  -2   2   4   98.10    2.38
  -2   2   4   96.12    2.37
  -2  -2  -4   98.86    2.47
   2   2  -4   98.24    2.40
  -2   2   4   96.68    2.18
   2  -2   4   93.55    2.34
  -2   2  -4   96.69    2.34
  -2  -2   4  103.32    2.40
   2   2   4   98.75    2.46
  -2   2  -4   95.25    2.23
   2  -2  -4   96.43    2.23
  -2  -2   4  102.15    2.44
   2  -2  -4   98.17    2.38
  -2   2  -4   95.40    2.41
   4  -2   4   62.49    1.83
   4   2  -4   62.18    1.82
   4  -2   4   63.56    1.74
  -4  -2  -4   62.66    1.75
   4   2  -4   63.33    1.82
  -4   2   4   64.30    1.61
  -4  -2  -4   61.01    1.85
  -4  -2  -4   62.45    1.82
  -4   2   4   65.50    2.04
  -4   2   4   63.40    2.19
   4   2   4   61.20    1.73
  -4  -2   4   64.16    1.51
  -4  -2   4   62.22    1.80
  -4   2  -4   61.51    1.81
   4   2   4   61.12    1.79
  -4  -2   4   62.63    1.87
   4  -2  -4   61.94    1.79
  -4  -2   4   62.41    1.69
   4  -2  -4   66.16    1.80
  -4   2  -4   63.60    1.73
   4  -2  -4   62.68    1.59
  -4   2  -4   67.44    1.81
  -6  -2  -4   33.74    1.37
   6   2  -4   34.34    1.35
  -6  -2  -4   34.14    1.19
   6  -2   4   34.72    1.16
   6  -2   4   35.70    1.35
  -6   2  -4   34.43    1.29
  -6  -2   4   33.52    1.47
   6  -2  -4   36.12    1.36
   6   2   4   36.48    1.37
   6  -2  -4   32.16    1.25
  -6   2  -4   33.69    1.16
   6   2   4   36.86    1.20
   8  -2   4   18.08    1.01
   8  -2   4   17.38    0.78
   8  -2   4   17.81    1.07
   8   2  -4   17.38    1.04
  -8  -2  -4   16.20    1.03
  -8  -2   4   16.62    1.03
   8  -2  -4   17.80    1.03
   8   2   4   22.13    1.14
  -8   2  -4   19.33    1.04
   8   2   4   18.89    0.83
 -10  -2  -4    8.31    0.80
  10  -2   4    7.12    0.76
  10   2  -4    7.86    0.77
  10   2   4    8.47    0.79
 -10   2  -4    9.36    0.82
 -10  -2   4    8.75    0.84
  10  -2  -4    8.16    0.78
   1   3  -4    6.54    0.38
   1   3  -4    5.93    0.28
   1  -3   4    5.74    0.30
  -1  -3  -4    5.84    0.36
  -1  -3  -4    5.63    0.32
   1  -3   4    5.83    0.34
  -1   3   4    5.69    0.32
  -1   3   4    5.31    0.28
  -1  -3  -4    5.94    0.33
  -1   3   4    5.71    0.34
  -1  -3  -4    5.60    0.24
  -1  -3   4    5.38    0.26
   1  -3  -4    5.84    0.25
  -1  -3   4    6.29    0.29
   1   3   4    5.84    0.33
   1   3   4    6.53    0.38
   1  -3  -4    5.69    0.35
  -1   3  -4    6.37    0.35
   1   3   4    5.92    0.26
  -1   3  -4    5.76    0.30
   1  -3  -4    5.36    0.31
  -1  -3   4    5.87    0.31
  -1  -3   4    5.42    0.32
   1  -3  -4    5.56    0.28
   1  -3  -4    5.48    0.31
  -1  -3   4    6.08    0.36
  -1   3  -4    5.96    0.19
  -3   3   4    3.91    0.30
  -3   3   4    3.89    0.22
  -3  -3  -4    4.21    0.31
  -3  -3  -4    3.93    0.33
  -3   3   4    3.44    0.26
   3  -3   4    3.51    0.29
   3  -3   4    3.72    0.30
  -3  -3  -4    3.23    0.27
   3   3  -4    3.44    0.30
  -3   3  -4    3.40    0.28
   3  -3  -4    3.99    0.31
   3  -3  -4    3.75    0.19
   3   3   4    3.96    0.32
  -3  -3   4    3.83    0.31
  -3   3  -4    3.35    0.27
   3  -3  -4    3.60    0.28
   3  -3  -4    4.08    0.21
   3   3   4    3.24    0.27
   3   3   4    3.27    0.26
  -3  -3   4    3.85    0.36
  -3  -3   4    3.69    0.28
   5  -3   4    2.13    0.38
   5  -3   4    2.11    0.24
  -5  -3  -4    2.08    0.24
  -5   3   4    1.88    0.19
  -5  -3  -4    2.36    0.31
  -5  -3   4    2.17    0.25
   5  -3  -4    3.20    0.31
   5   3   4    1.77    0.26
  -5  -3   4    1.80    0.15
  -5  -3   4    2.39    0.31
   5   3   4    1.85    0.23
  -5   3  -4    2.44    0.21
   5  -3  -4    2.12    0.27
   7  -3   4    1.12    0.22
   7  -3   4    1.32    0.30
   7   3  -4    1.39    0.33
  -7  -3  -4    1.55    0.34
  -7  -3   4    1.25    0.30
   7   3   4    0.95    0.26
   7   3   4    1.34    0.25
  -7   3  -4    1.18    0.27
   7  -3  -4    1.17    0.30
  -7  -3   4    1.15    0.07
   9   3  -4    0.15    0.20
   9  -3   4    0.62    0.25
   9  -3   4    0.72    0.29
   9  -3   4    0.28    0.11
  -9  -3  -4    0.85    0.32
   9  -3  -4    0.40    0.24
   9   3   4    0.53    0.15
   9   3   4    0.82    0.30
  -9  -3   4    0.40    0.21
  -9   3  -4    0.54    0.25
  11  -3   4   -0.12    0.18
  11   3  -4    0.44    0.30
 -11   3   4    0.33    0.30
 -11   3  -4    0.31    0.28
 -11  -3   4    0.14    0.25
  11   3   4    0.37    0.21
   0  -4   4   54.61    1.54
   0  -4   4   55.77    1.33
   0  -4  -4   54.57    1.61
   0  -4   4   57.69    1.64
   0   4   4   58.77    1.64
   0  -4  -4   55.37    1.39
   0  -4   4   56.40    1.34
   0   4  -4   54.36    1.53
   0   4   4   57.31    1.53
   0  -4  -4   56.39    1.52
   0   4   4   55.14    1.56
   0  -4  -4   57.48    1.57
   0  -4   4   55.66    1.58
  -2   4   4   48.92    1.45
   2  -4   4   45.91    1.43
  -2  -4  -4   48.03    1.48
  -2  -4  -4   47.12    1.39
   2  -4   4   48.22    1.45
  -2  -4  -4   48.65    1.31
  -2   4   4   47.39    1.40
   2   4  -4   48.28    1.48
  -2  -4  -4   47.30    1.41
   2  -4   4   47.24    1.39
   2  -4  -4   49.05    1.28
   2   4   4   47.47    1.39
  -2   4  -4   48.05    1.38
  -2  -4   4   43.67    1.37
  -2  -4   4   48.24    1.47
  -2  -4   4   45.98    1.32
   2   4   4   51.31    1.52
   2  -4  -4   46.44    1.22
  -2   4  -4   47.17    1.15
  -2  -4   4   46.74    1.32
  -2   4  -4   47.90    1.42
   2   4   4   46.79    1.30
   2  -4  -4   48.40    1.40
   4  -4   4   30.55    1.15
  -4   4   4   30.60    0.96
  -4  -4  -4   29.88    1.08
  -4   4   4   29.21    1.12
   4  -4   4   30.15    1.12
   4  -4   4   30.67    1.09
  -4   4   4   30.38    1.03
  -4  -4  -4   31.62    1.22
   4   4  -4   32.27    1.18
   4  -4  -4   30.51    1.07
   4  -4  -4   32.29    1.17
   4   4   4   29.95    1.35
  -4   4  -4   29.71    1.10
   4  -4  -4   31.80    0.95
   4  -4  -4   32.00    0.96
  -4  -4   4   30.10    0.95
   4   4   4   30.38    1.09
  -4   4  -4   31.70    0.94
  -4  -4   4   31.83    1.14
   4   4   4   33.13    1.10
  -4  -4   4   30.14    1.10
   6   4  -4   18.35    0.96
  -6  -4  -4   17.98    0.98
  -6   4   4   16.64    0.73
   6  -4   4   17.91    0.79
   6  -4   4   16.58    0.89
   6   4   4   17.62    0.90
   6  -4  -4   17.68    0.74
   6  -4  -4   19.11    0.94
  -6  -4   4   17.99    0.64
   6  -4  -4   18.14    0.84
  -6  -4   4   17.30    0.92
  -6   4  -4   16.82    0.66
   8  -4   4    9.39    0.72
   8   4  -4    9.31    0.76
   8  -4   4    9.20    0.56
  -8  -4  -4    9.29    0.79
  -8   4  -4    8.42    0.70
   8  -4  -4    8.14    0.70
  -8  -4   4    9.94    0.78
   8   4   4    9.47    0.75
   8   4   4    9.56    0.60
  10  -4   4    4.59    0.56
 -10  -4  -4    5.25    0.66
  10   4  -4    5.27    0.64
  10  -4   4    4.39    0.62
  10  -4  -4    3.15    0.60
  10   4   4    4.09    0.57
 -10   4  -4    4.02    0.63
 -10  -4   4    3.15    0.58
   1   5  -4  517.92   14.94
  -1   5   4  540.29   19.44
   1  -5   4  492.67   16.72
   1   5  -4  521.75   15.02
  -1   5   4  517.03   18.71
  -1  -5  -4  514.54   18.38
  -1   5  -4  506.04   17.37
   1   5   4  507.53   18.44
   3   5   4  408.79    9.24
  -3  -5   4  396.71    9.20
   5  -5   4  269.97    6.45
   5  -5   4  265.90    6.28
  -5   5   4  263.52    6.13
  -5  -5  -4  264.15    6.53
   5  -5  -4  268.18    5.88
   5  -5  -4  268.64    6.10
   5  -5  -4  268.33    6.25
  -5   5  -4  264.18    5.86
  -5  -5   4  263.75    6.08
   5   5   4  269.79    6.69
  -7  -5  -4  147.74    4.22
   7   5  -4  143.07    4.11
   7  -5   4  149.82    4.11
   7  -5   4  146.13    3.76
  -7  -5   4  139.23    3.50
  -7  -5   4  153.43    4.18
   7  -5  -4  146.65    3.86
   7   5   4  147.98    4.06
   7  -5  -4  151.59    4.10
   7   5   4  154.82    3.85
   9   5  -4   78.49    2.79
   9  -5   4   76.05    2.68
  -9  -5  -4   74.56    2.82
   9  -5   4   72.96    2.80
  -9  -5   4   77.86    2.80
   9   5   4   76.55    2.70
   9  -5  -4   78.86    2.75
  -9   5  -4   83.34    2.69
  11  -5   4   32.49    1.85
  11   5  -4   34.44    1.83
 -11  -5  -4   34.32    1.89
 -11  -5   4   36.40    1.90
  11  -5  -4   34.76    1.80
 -11   5  -4   35.23    1.77
   0  -6   4    1.59    0.23
   0  -6  -4    1.64    0.28
   0  -6   4    1.68    0.13
   0  -6  -4    1.86    0.25
   0   6   4    1.66    0.23
   0  -6  -4    1.90    0.19
   0   6  -4    1.81    0.22
   0   6  -4    1.65    0.15
   0   6   4    2.07    0.25
   0  -6   4    1.51    0.21
   0  -6  -4    1.98    0.25
   0  -6   4    2.28    0.18
   0  -6   4    1.85    0.24
  -2  -6  -4    2.09    0.34
  -2  -6  -4    1.51    0.21
   2   6  -4    1.51    0.28
  -2   6   4    1.64    0.27
  -2   6   4    1.53    0.26
  -2  -6  -4    2.06    0.27
  -2  -6  -4    1.39    0.18
   2  -6   4    1.36    0.26
   2  -6  -4    1.33    0.17
   2   6   4    1.18    0.25
   2   6   4    1.82    0.23
   2  -6  -4    1.26    0.24
   2  -6  -4    1.13    0.19
  -2   6  -4    2.29    0.27
  -2  -6   4    1.14    0.18
  -2  -6   4    2.21    0.26
   2  -6  -4    1.35    0.18
  -2  -6   4    1.64    0.22
   4  -6   4    0.75    0.20
  -4  -6  -4    1.23    0.26
   4  -6   4    1.23    0.27
   4   6  -4    1.35    0.30
   4  -6   4    1.19    0.25
  -4  -6  -4    1.15    0.28
   4  -6  -4    0.96    0.17
   4   6   4    1.30    0.25
   4  -6  -4    1.04    0.17
   4  -6  -4    0.83    0.22
  -4   6  -4    1.13    0.16
  -4  -6   4    0.92    0.19
   4   6   4    1.34    0.42
   4  -6  -4    0.96    0.19
  -4  -6   4    0.80    0.20
  -4  -6   4    1.08    0.24
   6  -6   4    0.96    0.28
   6  -6   4    0.64    0.19
   6   6  -4    0.56    0.22
  -6  -6  -4    0.72    0.25
   6  -6  -4    0.18    0.13
   6   6   4    0.96    0.23
   6   6   4    0.87    0.25
  -6  -6   4    0.74    0.23
  -6   6  -4    0.67    0.11
  -6  -6   4    0.48    0.14
   6  -6  -4    0.64    0.10
   6  -6  -4    0.72    0.17
   6  -6  -4    0.53    0.10
   8  -6   4    0.50    0.16
   8   6  -4    0.36    0.22
   8  -6   4    0.20    0.15
  -8  -6  -4   -0.04    0.13
   8  -6  -4    0.19    0.15
   8   6   4    0.28    0.21
  -8  -6   4    0.44    0.34
  -8   6  -4    0.51    0.22
   8  -6  -4    0.75    0.21
  10   6  -4    0.06    0.20
  10  -6   4    0.10    0.23
 -10  -6  -4    0.07    0.21
  10  -6   4    0.07    0.20
  10  -6  -4   -0.31    0.16
 -10   6  -4    0.23    0.22
 -10  -6   4   -0.04    0.21
  10   6   4    0.32    0.20
   1   7  -4   38.46    1.17
   1  -7   4   38.59    1.39
   1  -7   4   38.80    1.08
  -1   7   4   37.51    1.36
  -1   7   4   36.40    1.38
  -1  -7  -4   40.42    1.43
   1  -7   4   36.86    1.35
  -1  -7  -4   37.20    1.21
  -1  -7  -4   36.44    1.39
  -1  -7   4   40.57    1.39
   1  -7  -4   36.71    1.22
  -1  -7   4   37.28    1.08
   1  -7  -4   37.44    1.26
  -1   7  -4   39.44    1.09
  -1   7  -4   37.05    1.35
   1   7   4   36.29    1.36
   1  -7  -4   37.38    1.37
   1  -7  -4   37.82    1.26
  -1  -7   4   38.10    1.17
   1  -7  -4   36.24    1.20
  -1  -7   4   39.61    1.39
   1  -7  -4   37.87    1.39
   3   7  -4   30.68    1.28
  -3  -7  -4   29.16    1.25
   3  -7   4   29.96    1.24
   3  -7   4   32.44    1.26
  -3  -7  -4   30.15    1.12
  -3  -7   4   33.64    1.45
   3  -7  -4   29.44    1.30
  -3  -7   4   30.67    1.13
   3  -7  -4   28.88    1.05
  -3  -7   4   28.55    1.05
   3  -7  -4   29.62    1.18
   3   7   4   30.75    1.14
  -3   7  -4   30.56    0.95
   3  -7  -4   30.21    1.06
   5  -7   4   19.96    0.96
  -5  -7  -4   19.38    1.02
   5  -7   4   20.09    1.04
   5   7  -4   20.45    1.06
   5  -7   4   19.56    1.04
  -5  -7  -4   19.94    1.07
  -5  -7   4   19.59    0.98
   5  -7  -4   18.89    0.74
   5  -7  -4   21.54    1.09
  -5  -7   4   20.11    1.03
   5  -7  -4   20.07    0.84
   5  -7  -4   22.17    0.90
   5   7   4   20.66    0.99
  -5   7  -4   19.11    0.80
   7  -7   4   11.62    0.71
   7  -7   4   11.83    0.84
  -7  -7  -4   11.52    0.84
  -7  -7  -4   11.54    0.89
   7   7  -4   10.71    0.82
   7   7   4   12.03    0.81
  -7  -7   4   11.34    0.82
   7  -7  -4   11.64    0.67
   7  -7  -4   11.07    0.66
   9  -7   4    6.01    0.64
  -9  -7  -4    6.36    0.72
   9   7  -4    6.16    0.69
   9  -7  -4    5.28    0.50
  -9  -7   4    6.24    0.69
   9   7   4    6.23    0.66
   9  -7  -4    6.09    0.67
  -9   7  -4    5.19    0.59
   0  -8   4    6.51    0.51
   0  -8  -4    6.76    0.45
   0  -8   4    6.88    0.53
   0  -8   4    6.55    0.30
   0  -8  -4    7.74    0.57
   0  -8   4    6.63    0.39
   0   8  -4    6.53    0.38
   0  -8  -4    5.78    0.69
  -2  -8  -4    4.78    0.40
  -2  -8  -4    5.88    0.51
  -2  -8  -4    5.18    0.49
   2  -8   4    5.65    0.72
   2  -8   4    5.91    0.50
   2  -8  -4    6.02    0.52
  -2  -8   4    5.43    0.48
   2  -8  -4    5.79    0.40
  -2  -8   4    5.22    0.37
   2  -8  -4    4.87    0.40
  -2  -8   4    5.80    0.41
  -2   8  -4    5.87    0.34
   4  -8   4    4.66    0.49
   4   8  -4    3.94    0.45
  -4  -8  -4    4.36    0.47
   4  -8   4    4.30    0.47
  -4  -8  -4    4.29    0.46
   4   8   4    4.21    0.42
   4  -8  -4    4.11    0.46
  -4  -8   4    3.53    0.38
  -4  -8   4    4.19    0.45
  -4   8  -4    4.49    0.33
   4  -8  -4    3.47    0.34
   4  -8  -4    3.62    0.33
   4  -8  -4    3.65    0.34
   6  -8   4    1.84    0.39
  -6  -8  -4    2.15    0.42
  -6  -8  -4    2.30    0.44
   6  -8   4    2.60    0.47
   6  -8   4    2.06    0.36
   6   8  -4    2.96    0.43
  -6  -8   4    3.44    0.44
   6  -8  -4    2.10    0.37
   6  -8  -4    2.21    0.30
   6  -8  -4    2.74    0.49
   6  -8  -4    2.76    0.31
   6   8   4    2.94    0.39
  -6  -8   4    1.39    0.34
   8  -8   4    1.07    0.33
   8   8  -4    1.56    0.41
  -8  -8  -4    1.43    0.40
  -8  -8  -4    0.85    0.30
   8  -8   4    1.48    0.29
  -8  -8   4    1.24    0.34
   8   8   4    1.14    0.31
  -8  -8   4    1.08    0.33
   8  -8  -4    1.24    0.27
   8  -8  -4    1.10    0.34
 -10  -8  -4    0.45    0.27
  10  -8   4    0.12    0.27
  10   8  -4    1.00    0.35
 -10  -8   4    0.61    0.32
  10   8   4    0.70    0.29
 -10   8  -4    0.71    0.35
 -10  -8   4    0.87    0.35
   1  -9   4  277.05    6.66
  -1  -9  -4  259.43    6.39
  -1  -9  -4  285.81    6.76
  -1  -9  -4  277.40    6.70
   1   9  -4  264.14    6.52
  -1  -9   4  272.42    6.12
  -1  -9   4  275.08    6.65
  -1   9  -4  266.13    6.18
   1  -9  -4  276.22    6.72
  -1  -9   4  271.42    6.30
   1  -9  -4  280.24    6.50
   1  -9  -4  267.62    6.64
   1  -9  -4  257.84    6.40
   1  -9  -4  271.08    6.32
   3  -9   4  221.94    5.74
  -3  -9  -4  221.87    5.74
   3  -9   4  230.29    5.75
  -3  -9  -4  233.19    5.81
  -3   9  -4  216.62    5.19
  -3  -9   4  223.83    5.46
   3  -9  -4  223.95    5.32
   3  -9  -4  224.87    5.78
   3  -9  -4  224.09    5.46
  -3  -9   4  225.83    5.73
   5   9  -4  151.93    4.34
   5  -9   4  152.90    4.15
  -5  -9  -4  156.93    4.36
   5  -9   4  148.51    4.30
   5  -9   4  157.32    4.33
  -5  -9  -4  151.32    4.29
   5  -9  -4  152.59    4.36
  -5  -9   4  152.74    4.27
  -5  -9   4  151.46    4.14
   5  -9  -4  154.23    3.83
  -5   9  -4  150.73    3.92
   5  -9  -4  150.66    3.94
   5   9   4  152.35    4.16
   7   9  -4   90.26    3.08
   7  -9   4   92.38    3.04
  -7  -9  -4   89.70    3.09
   7  -9   4   91.64    2.77
  -7  -9  -4   88.59    3.03
  -7  -9   4   90.41    3.04
   7  -9  -4   89.49    2.64
   7   9   4   80.15    2.94
   7  -9  -4   88.92    2.51
  -7  -9   4   88.57    2.95
  -9  -9  -4   46.16    2.14
   9  -9   4   49.27    2.14
   9   9  -4   47.70    2.23
  -9  -9  -4   45.44    2.17
  -9  -9   4   49.41    2.16
  -9  -9   4   47.49    2.17
   9  -9  -4   47.89    2.09
   9   9   4   47.16    2.07
   0 -10   4   24.15    1.18
   0 -10  -4   24.83    1.12
   0  10  -4   23.64    1.30
   0 -10   4   25.33    0.96
   0 -10  -4   25.41    1.24
   0 -10  -4   26.12    1.22
   0 -10   4   24.89    0.76
   0 -10   4   27.06    1.24
   2 -10   4   22.65    1.16
  -2 -10  -4   23.07    1.19
  -2 -10  -4   22.80    1.17
   2 -10   4   21.84    1.13
  -2 -10   4   23.00    1.15
  -2  10  -4   21.42    0.85
   2 -10  -4   24.31    1.07
   2 -10  -4   22.29    0.92
  -2 -10   4   23.50    1.00
   2 -10  -4   23.16    1.20
  -2 -10   4   23.39    1.17
  -4 -10  -4   17.10    1.06
  -4 -10  -4   18.03    1.07
   4 -10   4   16.06    1.01
   4 -10   4   16.27    1.02
   4  10   4   17.32    0.96
  -4 -10   4   17.29    1.04
   4 -10  -4   16.55    0.87
  -4 -10   4   17.45    0.92
   4 -10  -4   15.59    1.02
  -4  10  -4   16.74    0.75
   6  10  -4    9.55    0.83
   6 -10   4   10.77    0.79
  -6 -10  -4   10.88    0.87
  -6 -10  -4   10.10    0.99
   6 -10  -4   11.23    0.71
   6  10   4   10.24    0.79
  -6 -10   4   10.88    0.81
  -6 -10   4   12.22    0.91
   6 -10  -4   10.90    0.62
   6 -10  -4   10.20    0.87
   8  10  -4    6.40    0.72
  -8 -10  -4    7.01    0.77
   8 -10   4    6.53    0.70
   8 -10   4    6.29    0.62
  -8 -10  -4    5.41    0.70
   8 -10  -4    5.65    0.55
   8  10   4    6.38    0.67
  -8 -10   4    6.91    0.71
  -8 -10   4    7.03    0.76
   1 -11   4    0.64    0.24
  -1 -11  -4    0.03    0.10
   1 -11   4    0.01    0.12
  -1 -11  -4    0.06    0.13
   1 -11  -4   -0.03    0.10
  -1 -11   4    0.16    0.13
   1 -11  -4    0.34    0.14
  -1 -11   4    0.28    0.14
  -1 -11   4    0.07    0.09
  -1  11  -4   -0.02    0.11
   1 -11  -4    0.54    0.22
   1 -11  -4    0.05    0.10
  -3 -11  -4    0.20    0.16
   3 -11   4    0.05    0.14
   3 -11   4    0.16    0.16
  -3 -11  -4    0.30    0.23
   3 -11  -4    0.01    0.13
   3 -11  -4    0.24    0.11
  -3 -11   4    0.02    0.11
  -3 -11   4    0.04    0.11
  -3 -11   4    0.04    0.15
   3 -11  -4    0.17    0.14
  -3  11  -4    0.10    0.14
   5 -11   4    1.04    0.31
  -5 -11  -4    0.15    0.18
   5 -11   4   -0.03    0.11
   5 -11   4    0.67    0.32
   5 -11  -4    0.39    0.16
   5 -11  -4    0.77    0.42
   5 -11  -4    0.09    0.09
   5  11   4    0.23    0.16
  -5 -11   4    0.13    0.18
   7  11  -4    0.13    0.21
  -7 -11  -4    0.30    0.24
   7 -11   4    0.02    0.17
   7 -11   4    0.07    0.20
  -7 -11  -4    0.01    0.20
   7  11   4    0.01    0.19
  -7 -11   4   -0.11    0.18
   7 -11  -4   -0.04    0.15
  -7 -11   4    0.08    0.18
   7 -11  -4   -0.02    0.13
   0 -12  -4   26.32    1.33
   0 -12  -4   28.02    1.43
   0 -12  -4   28.17    1.32
   0 -12   4   28.73    1.39
   0 -12   4   29.17    1.31
   0 -12   4   26.31    0.82
   0 -12   4   29.68    1.43
   2 -12   4   26.46    1.36
  -2 -12  -4   24.26    1.33
  -2 -12  -4   24.51    1.30
   2 -12   4   25.38    1.32
   2 -12  -4   26.09    1.03
  -2 -12   4   24.92    1.31
  -2 -12   4   27.39    1.37
   2 -12  -4   24.63    1.20
  -2 -12   4   23.73    1.09
   2 -12  -4   23.52    1.34
   4 -12   4   19.48    1.39
  -4 -12  -4   20.05    1.22
  -4 -12  -4   17.90    1.25
   4 -12  -4   19.16    1.03
   4 -12  -4   18.39    0.81
  -4 -12   4   20.52    1.31
   4 -12  -4   20.64    1.28
  -4 -12   4   18.07    1.01
   6 -12   4   11.91    0.97
  -6 -12  -4   12.70    1.00
   6 -12   4   12.11    1.01
   6 -12   4   12.76    0.91
  -6 -12  -4   10.21    0.95
   6 -12  -4   11.63    1.02
   6 -12  -4   12.54    0.62
  -6 -12   4   12.84    1.02
  -6 -12   4   11.89    0.89
   6 -12  -4   11.79    0.81
  -8 -12  -4    8.49    0.89
   8 -12   4    7.61    0.75
   8 -12   4    5.69    0.79
   8  12  -4    7.36    0.85
  -8 -12  -4    8.52    0.90
  -8 -12   4    6.12    0.76
  -8 -12   4    8.62    0.85
   1 -13   4   23.03    1.81
  -1 -13  -4   16.05    1.02
   1 -13   4   16.60    1.08
  -1 -13  -4   17.11    1.14
  -1 -13  -4   16.93    1.06
   1 -13  -4   18.22    1.04
  -1 -13   4   17.05    0.87
   1 -13  -4   16.04    1.04
   1 -13  -4   17.90    0.85
   1 -13  -4   17.38    1.20
  -1 -13   4   16.09    1.06
   3 -13   4   14.34    1.02
  -3 -13  -4   14.03    1.04
  -3 -13  -4   14.83    1.03
   3 -13   4   18.73    1.18
  -3 -13   4   13.91    1.00
   3 -13  -4   13.51    0.69
  -3 -13   4   14.46    0.87
  -3 -13   4   14.22    1.02
   3 -13  -4   16.25    1.14
   3 -13  -4   14.85    0.94
  -5 -13  -4   10.64    0.94
   5 -13   4    9.55    0.80
   5 -13   4   10.54    0.92
   5 -13   4    9.35    0.89
  -5 -13  -4    9.14    0.85
   5 -13  -4   10.71    0.79
  -5 -13   4    9.64    0.76
  -5 -13   4   10.24    0.92
   5 -13  -4   10.37    0.55
   5 -13  -4    9.66    0.92
  -7 -13  -4    6.24    0.83
  -7 -13  -4    6.07    0.74
   7 -13   4    5.64    0.67
   7 -13   4    7.68    0.85
   7 -13  -4    6.12    0.81
  -7 -13   4    6.05    0.79
  -7 -13   4    6.08    0.67
   0 -14   4   22.39    0.69
   0 -14  -4   25.21    1.35
   0 -14  -4   24.29    1.41
   0 -14   4   24.79    1.06
   0 -14   4   25.32    1.40
   0 -14   4   25.41    1.39
   0 -14  -4   23.91    1.07
  -2 -14  -4   23.69    1.32
   2 -14   4   24.70    1.40
  -2 -14  -4   22.72    1.31
  -2 -14  -4   23.92    1.41
   2 -14   4   25.67    1.40
  -2 -14   4   23.22    1.12
  -2 -14   4   23.01    1.34
   2 -14  -4   22.38    0.96
   2 -14  -4   22.79    1.40
  -2 -14   4   22.08    1.32
   2 -14  -4   23.67    1.25
  -4 -14  -4   17.50    1.22
   4 -14   4   18.88    1.27
  -4 -14  -4   17.97    1.20
   4 -14   4   18.11    1.20
   4 -14  -4   17.85    1.09
  -4 -14   4   16.91    1.02
   4 -14  -4   17.66    0.76
  -4 -14   4   18.47    1.24
  -4 -14   4   17.82    1.21
   4 -14  -4   16.64    1.23
   6 -14   4   14.10    1.03
  -6 -14  -4   12.07    1.03
   6 -14   4   14.35    1.37
  -6 -14  -4   11.81    1.15
   6 -14  -4   11.89    1.10
  -6 -14   4   12.23    1.05
  -6 -14   4   10.78    1.10
  -6 -14   4   13.45    0.99
   6 -14  -4   12.50    0.89
  -1 -15  -4   37.65    1.86
  -1 -15  -4   36.08    1.71
   1 -15   4   37.25    1.81
   1 -15   4   37.95    1.80
  -1 -15  -4   35.77    1.72
  -1 -15   4   35.94    1.76
   1 -15  -4   38.71    1.91
  -1 -15   4   36.37    1.79
   1 -15  -4   35.72    1.35
   1 -15  -4   36.98    1.68
  -1 -15   4   36.06    1.44
  -3 -15  -4   31.20    1.62
  -3 -15  -4   30.55    1.61
   3 -15   4   30.52    1.63
  -3 -15  -4   31.06    1.69
   3 -15   4   32.30    1.73
   3 -15  -4   28.43    1.09
   3 -15  -4   32.59    1.53
  -3 -15   4   32.80    1.69
   3 -15  -4   33.46    1.81
  -3 -15   4   29.98    1.38
  -3 -15   4   31.48    1.67
   5 -15   4   24.10    1.58
  -5 -15  -4   21.79    1.45
   5 -15   4   22.33    1.36
   5 -15   4   24.02    1.52
  -5 -15  -4   22.89    1.43
  -5 -15   4   21.26    1.43
   5 -15  -4   23.00    1.29
  -5 -15   4   21.49    1.43
   5 -15  -4   21.69    1.51
   0 -16  -4   10.16    0.97
   0 -16   4    9.69    0.89
   0 -16   4   10.08    0.90
   0 -16  -4   10.20    0.88
   0 -16  -4   10.60    0.88
  -2 -16  -4    9.73    0.89
  -2 -16  -4    8.45    0.82
   2 -16   4    9.62    0.93
  -2 -16  -4    9.30    0.90
   2 -16   4    9.36    0.94
  -2 -16   4    8.61    0.68
   2 -16  -4    9.92    0.85
  -2 -16   4    9.95    0.90
   2 -16  -4    8.75    1.04
   4 -16   4    7.70    0.87
  -4 -16  -4    6.77    0.82
   4 -16   4    6.60    0.82
  -4 -16  -4    8.25    0.85
  -4 -16  -4    6.59    0.79
  -4 -16   4    7.27    0.83
  -4 -16   4    7.90    0.71
  -4 -16   4    7.40    0.82
   4 -16  -4    6.64    0.76
   4 -16  -4    6.43    0.84
   1 -17   4    3.53    0.66
  -1 -17  -4    5.48    0.70
  -1 -17  -4    3.29    0.59
   1 -17   4    3.80    0.64
  -1 -17  -4    4.08    0.44
  -1 -17  -4    3.06    0.58
   1 -17  -4    3.63    0.68
  -1 -17   4    3.67    0.67
   1 -17  -4    2.05    0.64
  -1 -17   4    3.75    0.67
  -1   0  -5  278.95   10.39
   1   0  -5  289.50    9.25
   1   0   5  291.55   10.48
  -1   0   5  297.80    8.95
  -3   0   5  198.76    4.63
  -5   0  -5  115.19    3.07
   5   0   5  118.84    2.98
   5   0  -5  113.15    3.14
  -5   0  -5  117.72    3.05
  -5   0   5  117.71    2.85
  -5   0  -5  119.04    3.00
   5   0  -5  117.69    3.08
   7   0   5   64.12    2.13
   7   0   5   62.91    2.17
   7   0  -5   65.56    2.17
   7   0   5   64.90    2.11
  -7   0  -5   64.32    2.14
  -9   0  -5   32.15    1.53
   9   0   5   30.17    1.51
   9   0   5   31.77    1.19
   9   0  -5   31.20    1.58
 -11   0   5   12.32    1.09
 -11   0  -5   15.48    1.15
  11   0   5   12.15    1.18
  11   0  -5   15.80    1.67
   0  -1   5   31.92    0.95
   0  -1   5   34.06    0.92
   0  -1   5   33.33    0.75
   0   1   5   32.09    0.93
   0  -1   5   33.11    0.88
   0   1   5   31.89    0.81
   0   1   5   32.63    0.73
   0  -1  -5   31.82    0.77
   0   1   5   32.99    0.96
   0  -1  -5   31.66    0.81
   0  -1   5   31.77    0.83
   0  -1  -5   33.22    0.94
   0   1   5   32.74    0.78
   0   1  -5   31.35    0.94
   0  -1  -5   32.54    0.93
   0   1  -5   30.86    0.88
   0   1  -5   32.84    0.89
   0  -1  -5   31.07    0.93
   2   1  -5   27.44    0.85
  -2  -1  -5   26.99    0.87
   2  -1   5   27.11    0.89
  -2   1   5   27.59    0.76
  -2   1   5   26.87    0.87
   2   1  -5   26.62    0.87
  -2  -1  -5   27.07    0.88
  -2  -1  -5   27.59    0.86
   2  -1   5   26.68    0.88
  -2   1   5   28.72    0.82
  -2  -1   5   26.03    0.76
   2  -1  -5   27.14    0.88
  -2   1  -5   26.61    0.87
   2   1   5   25.92    0.85
  -2   1  -5   27.01    0.76
   2  -1  -5   26.19    0.72
   2   1   5   27.36    0.89
  -2   1  -5   26.04    0.88
   2  -1  -5   27.86    0.78
  -2  -1   5   26.16    0.83
  -2  -1   5   27.72    0.87
  -2   1  -5   25.06    0.76
   2   1   5   26.11    0.85
  -4   1   5   17.91    0.58
  -4  -1  -5   18.01    0.77
  -4  -1  -5   17.77    0.77
  -4   1   5   17.07    0.73
  -4  -1  -5   17.20    0.72
   4   1  -5   17.29    0.75
   4  -1   5   18.57    0.73
   4  -1   5   17.02    0.77
   4   1  -5   18.30    0.78
  -4   1   5   17.11    0.74
  -4   1  -5   18.30    0.73
   4  -1  -5   18.37    0.74
  -4  -1   5   18.12    0.46
  -4  -1   5   17.48    0.63
  -4   1  -5   17.88    0.77
   4  -1  -5   17.22    0.76
   4   1   5   17.58    0.75
  -4   1  -5   17.39    0.71
   4   1   5   17.79    0.72
  -4   1  -5   17.85    0.73
  -4  -1   5   17.92    0.46
  -4  -1   5   16.35    0.73
  -4  -1   5   17.77    0.76
   4   1   5   18.35    0.78
   6   1  -5    9.20    0.63
  -6   1   5   10.69    0.52
   6  -1   5    9.78    0.55
  -6  -1  -5   10.07    0.66
   6  -1   5   10.69    0.67
   6  -1  -5   10.41    0.65
   6  -1  -5   10.58    0.65
  -6   1  -5    9.93    0.63
   6   1   5   10.47    0.67
   6   1   5   10.17    0.65
  -6  -1   5   10.48    0.55
  -6   1  -5   10.06    0.67
  -6   1  -5   10.14    0.65
   6   1   5   10.50    0.57
   8   1  -5    5.79    0.57
   8  -1   5    5.07    0.56
   8  -1   5    5.59    0.55
  -8  -1  -5    5.32    0.57
   8  -1   5    4.85    0.41
   8   1   5    5.53    0.45
   8  -1  -5    5.87    0.58
  -8   1  -5    6.37    0.59
   8   1   5    5.68    0.58
 -10   1   5    1.91    0.49
  10  -1   5    2.45    0.55
 -10  -1  -5    3.08    0.58
  10   1  -5    2.14    0.46
  10  -1  -5    2.98    0.57
 -10  -1   5    3.02    0.58
  10   1   5    2.77    0.55
 -10   1  -5    2.60    0.52
  -1  -2  -5    9.74    0.44
  -1   2   5   10.43    0.47
  -1  -2  -5   10.12    0.40
  -1   2   5    9.58    0.39
  -1  -2  -5   11.76    0.41
   1  -2   5   10.64    0.48
   1   2  -5   10.86    0.42
   1  -2   5   10.24    0.37
   1  -2   5   10.26    0.45
  -1  -2  -5    9.99    0.47
  -1   2   5   10.34    0.40
   1  -2  -5   10.17    0.40
  -1   2  -5    9.63    0.34
  -1   2  -5    9.98    0.37
  -1  -2   5    9.34    0.37
   1   2   5    9.65    0.44
   1  -2  -5   10.32    0.26
   1   2   5   10.18    0.47
  -1  -2   5   10.42    0.46
   1  -2  -5    9.68    0.44
  -1   2  -5   10.49    0.45
  -1  -2   5    9.84    0.43
   1  -2  -5   10.46    0.30
   1   2   5   10.07    0.32
  -1  -2   5    9.99    0.41
  -1  -2   5   10.38    0.42
   1  -2  -5    9.81    0.38
   3  -2   5    8.48    0.47
  -3   2   5    7.80    0.43
   3   2  -5    8.63    0.46
  -3  -2  -5    9.00    0.50
  -3   2   5    8.44    0.29
   3  -2   5    8.25    0.45
  -3  -2  -5    7.82    0.44
  -3  -2  -5    7.82    0.44
  -3   2   5    8.19    0.44
   3   2  -5    8.59    0.46
   3  -2  -5    8.36    0.46
  -3   2  -5    8.44    0.38
   3  -2  -5    8.30    0.41
   3   2   5    8.11    0.42
  -3   2  -5    7.83    0.41
   3   2   5    8.35    0.45
  -3  -2   5    7.87    0.45
   3   2   5    7.88    0.45
  -3  -2   5    8.73    0.45
   3  -2  -5    8.16    0.28
  -3   2  -5    7.95    0.45
   5   2  -5    4.63    0.40
  -5   2   5    4.96    0.30
   5  -2   5    4.97    0.42
   5  -2   5    4.80    0.37
  -5  -2  -5    5.06    0.38
  -5  -2   5    6.12    0.21
   5  -2  -5    5.02    0.41
   5   2   5    5.30    0.39
   5   2   5    4.47    0.39
  -5   2  -5    5.17    0.34
  -5  -2   5    5.32    0.21
   5  -2  -5    5.34    0.42
  -5   2  -5    5.59    0.41
  -5   2  -5    5.13    0.38
  -5  -2   5    5.41    0.36
  -7  -2  -5    2.12    0.40
   7  -2   5    2.94    0.37
  -7   2   5    2.40    0.27
   7   2  -5    2.51    0.42
  -7   2  -5    3.12    0.37
   7  -2  -5    2.96    0.36
   7   2   5    2.77    0.38
  -7  -2   5    2.17    0.40
   7   2   5    2.21    0.28
   7  -2  -5    2.84    0.38
   9  -2   5    1.01    0.32
   9  -2   5    1.16    0.36
   9  -2   5    0.89    0.20
   9   2  -5    2.15    0.46
   9   2   5    1.01    0.33
  -9  -2   5    0.81    0.30
   9   2   5    1.38    0.26
  -9   2  -5    1.31    0.35
   9  -2  -5    1.11    0.42
 -11  -2  -5    0.61    0.31
  11  -2   5    0.46    0.31
 -11   2   5    0.22    0.26
  11   2  -5    0.44    0.30
 -11  -2   5    0.00    0.21
 -11   2  -5    0.04    0.27
  11   2   5    0.08    0.23
   0   3   5  422.69   14.59
   0  -3   5  409.44   12.11
   0  -3  -5  445.51   14.99
   0   3  -5  377.67   12.00
   2  -3   5  368.15   13.92
  -2   3   5  382.64   14.63
  -2   3   5  382.32   14.16
  -2  -3  -5  376.77   14.42
  -2   3  -5  360.95   14.08
   2   3   5  375.04   14.64
  -4   3   5  261.71    6.06
  -4   3   5  261.58    5.97
  -4  -3  -5  249.76    5.98
  -4  -3  -5  264.60    6.09
  -4  -3   5  254.12    6.09
  -4   3  -5  269.22    6.26
   4   3   5  250.08    6.09
  -4  -3   5  254.85    6.02
   6  -3   5  152.94    3.87
   6   3  -5  157.70    4.12
  -6  -3  -5  150.33    4.14
   6  -3   5  153.15    4.10
  -6   3   5  153.44    3.73
   6  -3  -5  149.64    3.98
  -6   3  -5  156.22    3.78
   6   3   5  154.09    4.18
   6  -3  -5  162.97    4.08
   6   3   5  159.94    4.07
  -6   3  -5  158.47    3.95
  -6  -3   5  151.04    3.45
  -6  -3   5  158.11    4.14
   8   3  -5   79.84    2.70
  -8  -3  -5   82.17    2.78
   8  -3   5   78.66    2.75
   8  -3   5   80.89    2.68
   8  -3   5   81.32    2.34
  -8  -3   5   82.36    2.76
   8  -3  -5   84.48    2.71
  -8   3  -5   87.26    2.64
   8   3   5   81.64    2.39
   8   3   5   81.77    2.69
  10   3  -5   39.03    1.85
 -10  -3  -5   36.90    1.85
  10  -3   5   38.22    1.77
  10  -3   5   39.73    1.90
 -10   3  -5   41.13    1.82
  10  -3  -5   37.50    1.79
  10   3   5   38.15    1.80
 -10  -3   5   37.01    1.83
   1   4  -5  107.02    2.44
   1  -4   5   98.88    2.60
  -1   4   5  104.65    2.58
   1  -4   5   96.23    2.49
  -1   4   5   99.56    2.48
  -1   4   5  105.07    2.66
  -1  -4  -5   99.65    2.35
  -1  -4  -5   93.19    2.55
  -1  -4  -5  105.82    2.69
  -1  -4  -5  103.34    2.57
  -1  -4   5  100.29    2.58
  -1   4  -5  100.21    2.53
   1  -4  -5  103.31    2.54
  -1  -4   5   99.83    2.53
   1  -4  -5   98.35    2.58
   1   4   5  100.03    2.66
   1   4   5  105.03    2.39
  -1   4  -5  101.72    2.60
   1  -4  -5  105.64    2.67
   1   4   5  103.63    2.57
  -1  -4   5   98.09    2.37
  -1  -4   5  104.29    2.43
  -1   4  -5  102.46    2.25
   1  -4  -5  101.69    2.49
  -1  -4   5   97.82    2.63
  -3  -4  -5   79.37    2.12
   3  -4   5   74.29    2.15
  -3   4   5   73.02    2.08
  -3  -4  -5   75.38    2.11
  -3   4   5   73.50    2.14
  -3   4   5   74.53    2.04
   3  -4   5   77.46    2.08
   3   4  -5   75.25    2.17
  -3  -4  -5   73.56    2.19
   3  -4   5   78.81    2.15
  -3  -4   5   73.63    2.16
   3   4   5   81.13    2.21
   3  -4  -5   76.65    2.08
   3   4   5   78.99    2.12
  -3  -4   5   74.81    2.35
   3  -4  -5   76.84    1.83
  -3   4  -5   78.32    1.72
   3   4   5   73.90    2.19
  -3   4  -5   73.79    2.11
   3  -4  -5   78.55    2.12
  -3   4  -5   77.02    2.06
  -3  -4   5   76.80    2.06
   3  -4  -5   77.91    1.88
   5  -4   5   46.48    1.65
   5   4  -5   47.30    1.66
  -5  -4  -5   47.87    1.71
   5  -4   5   49.18    1.56
  -5   4   5   46.65    1.36
  -5   4  -5   48.55    1.29
   5  -4  -5   47.99    1.35
   5   4   5   48.61    1.59
   5  -4  -5   48.03    1.63
   5  -4  -5   47.26    1.10
   5   4   5   48.44    1.55
  -5  -4   5   49.72    1.65
   5  -4  -5   48.35    1.58
  -5  -4   5   47.89    1.34
  -5   4  -5   50.10    1.49
   7  -4   5   26.47    1.07
   7  -4   5   26.19    1.25
  -7  -4  -5   25.83    1.31
  -7   4   5   29.16    1.24
   7   4  -5   25.58    1.26
  -7   4  -5   27.70    1.17
   7   4   5   26.14    1.10
   7   4   5   27.82    1.25
   7  -4  -5   28.19    1.26
   7  -4  -5   27.48    1.18
  -7   4  -5   26.27    0.95
  -7  -4   5   27.88    1.30
  -9  -4  -5   14.43    1.05
   9   4  -5   14.30    1.01
   9  -4   5   11.98    0.97
   9  -4   5   13.14    0.95
   9  -4   5   13.08    0.71
   9   4   5   14.47    0.78
   9  -4  -5   14.77    1.00
  -9   4  -5   12.86    0.89
   9   4   5   12.82    0.93
  -9  -4   5   14.51    1.02
  11   4  -5    5.53    0.69
 -11  -4  -5    5.59    0.75
  11  -4   5    5.16    0.70
  11   4   5    5.81    0.70
 -11  -4   5    6.26    0.79
  11  -4  -5    6.33    0.73
   0  -5  -5   52.35    1.51
   0  -5   5   51.62    1.28
   0   5   5   51.10    1.49
   0  -5   5   52.85    1.64
   0  -5   5   55.22    1.60
   0   5   5   50.21    1.54
   0  -5   5   52.52    1.27
   0  -5  -5   50.48    1.61
   0   5  -5   50.72    1.51
   0  -5  -5   51.30    1.33
   0  -5   5   51.91    1.52
   0   5   5   52.05    1.61
  -2   5   5   44.38    1.41
   2  -5   5   43.45    1.45
   2   5  -5   46.60    1.52
  -2   5   5   45.08    1.47
   2  -5   5   43.96    1.39
  -2  -5  -5   42.71    1.39
  -2  -5  -5   43.93    1.49
  -2  -5  -5   45.54    1.27
  -2  -5  -5   45.97    1.44
   2   5   5   44.84    1.40
   2   5   5   44.12    1.28
  -2   5  -5   44.47    1.38
   2  -5  -5   44.30    1.36
  -2  -5   5   44.65    1.39
   2  -5  -5   43.90    1.21
  -2   5  -5   42.46    1.42
  -2  -5   5   44.96    1.29
[truncated: 260,061 more chars]
