# Supplementary material for: Crystal structures of 2,4,6-tri­iodo­benzo­nitrile and 2,4,6-tri­iodo­phenyl isocyanide
Source: Acta Crystallogr E Crystallogr Commun. 2018 Jan 9;74(Pt 2):98–102. doi: 10.1107/S2056989017018217 (PMC5956315; doi:10.1107/S2056989017018217)
Supplement: Supplementary file 2 [file e-74-00098-I3CNsup2.hkl]

data_I3CN                                                                       
_shelx_title ' 17221z in Imma redo of cyanide D. Britton structure'             
_shelx_refln_list_code          4                                               
_shelx_F_calc_maximum      480.05                                               
_exptl_crystal_F_000       840.00                                               
_reflns_d_resolution_high  0.5988                                               
                                                                                
loop_                                                                           
 _space_group_symop_operation_xyz                                               
 'x, y, z'                                                                      
 '-x, -y+1/2, z'                                                                
 '-x, y+1/2, -z'                                                                
 'x, -y, -z'                                                                    
 'x+1/2, y+1/2, z+1/2'                                                          
 '-x+1/2, -y+1, z+1/2'                                                          
 '-x+1/2, y+1, -z+1/2'                                                          
 'x+1/2, -y+1/2, -z+1/2'                                                        
 '-x, -y, -z'                                                                   
 'x, y-1/2, -z'                                                                 
 'x, -y-1/2, z'                                                                 
 '-x, y, z'                                                                     
 '-x+1/2, -y+1/2, -z+1/2'                                                       
 'x+1/2, y, -z+1/2'                                                             
 'x+1/2, -y, z+1/2'                                                             
 '-x+1/2, y+1/2, z+1/2'                                                         
                                                                                
_cell_length_a     7.0593                                                       
_cell_length_b    10.5346                                                       
_cell_length_c    13.0658                                                       
_cell_angle_alpha  90.000                                                       
_cell_angle_beta   90.000                                                       
_cell_angle_gamma  90.000                                                       
                                                                                
_shelx_F_squared_multiplier     1.000                                           
                                                                                
loop_                                                                           
 _refln_index_h                                                                 
 _refln_index_k                                                                 
 _refln_index_l                                                                 
 _refln_F_squared_calc                                                          
 _refln_F_squared_meas                                                          
 _refln_F_squared_sigma                                                         
 _refln_observed_status                                                         
   4   0   0     230451.38     244764.06      4224.77 o                         
   6   0   0     113014.66     113152.38      2394.63 o                         
   8   0   0      53323.13      57290.33      1555.27 o                         
  10   0   0      23968.52      24967.61       511.17 o                         
   0   2   0       4271.27       4303.96        56.22 o                         
   2   2   0       4451.27       4369.87        49.10 o                         
   4   2   0       3917.53       3706.85        60.15 o                         
   6   2   0       2352.65       2276.05        65.89 o                         
   8   2   0       1055.74       1055.07        53.66 o                         
  10   2   0        414.03        455.50        40.28 o                         
   0   4   0     139639.17     137780.92      3107.39 o                         
   2   4   0     114270.62     116765.92      1447.12 o                         
   4   4   0      71523.64      70288.71      1814.44 o                         
   6   4   0      38379.95      39313.44       473.81 o                         
   8   4   0      18360.89      18848.03       312.94 o                         
  10   4   0       8181.25       8584.60       171.15 o                         
   0   6   0      11116.13      11313.59       131.31 o                         
   2   6   0       9267.22       9292.64       101.34 o                         
   4   6   0       5910.01       5921.02        87.41 o                         
   6   6   0       3269.70       3259.71        76.75 o                         
   8   6   0       1659.10       1773.57        61.04 o                         
  10   6   0        787.54        795.49        46.32 o                         
   0   8   0      11832.42      11600.30       203.15 o                         
   2   8   0      10320.88      10409.45       113.52 o                         
   4   8   0       7259.46       7321.27       112.90 o                         
   6   8   0       4489.42       4553.83        87.80 o                         
   8   8   0       2533.07       2446.34        71.29 o                         
  10   8   0       1309.68       1205.16       151.94 o                         
   0  10   0      62678.34      61376.70      1637.10 o                         
   2  10   0      56172.79      54993.26       830.67 o                         
   4  10   0      41196.56      40316.91       368.17 o                         
   6  10   0      25757.95      25915.62       286.01 o                         
   8  10   0      14278.62      13737.75       273.32 o                         
   0  12   0       5322.65       5454.48       161.55 o                         
   2  12   0       4825.84       4898.98       108.53 o                         
   4  12   0       3635.19       3521.17       126.35 o                         
   6  12   0       2338.35       2378.33        74.24 o                         
   8  12   0       1325.11       1288.46        95.82 o                         
   0  14   0      35873.22      36974.32       679.45 o                         
   2  14   0      32826.54      32787.21       609.51 o                         
   4  14   0      25360.93      25381.45       498.76 o                         
   6  14   0      16875.10      16794.77       401.84 o                         
   0  16   0       1062.19       1186.50       130.23 o                         
   2  16   0        971.83        915.85        62.64 o                         
   4  16   0        749.56        530.90       107.47 o                         
   1   0   1        540.64        590.90        13.59 o                         
   3   0   1        347.43        375.77        16.73 o                         
   5   0   1        181.48        211.50        11.81 o                         
   7   0   1         85.67         94.26        18.50 o                         
   9   0   1         38.76         18.60        25.83 o                         
  11   0   1         17.21        -14.91        14.91 o                         
   0   1   1       2956.62       2980.80        25.79 o                         
   2   1   1       3523.09       3288.09        26.76 o                         
   4   1   1       3451.92       3121.44        30.92 o                         
   6   1   1       2067.96       1989.91        33.85 o                         
   8   1   1        874.62        986.66        36.96 o                         
  10   1   1        313.96        336.57        25.54 o                         
   1   2   1      94745.60      98052.16      1013.92 o                         
   3   2   1      62823.93      62713.57       715.04 o                         
   5   2   1      36004.60      34471.75       270.01 o                         
   7   2   1      18106.08      18608.80       232.83 o                         
   9   2   1       8202.17       8461.32       155.47 o                         
  11   2   1       3499.72       3658.36        84.29 o                         
   0   3   1      13874.31      14435.27       602.70 o                         
   2   3   1      11161.66      11366.53        80.58 o                         
   4   3   1       6972.39       6911.54        61.53 o                         
   6   3   1       3805.09       3797.36        70.10 o                         
   8   3   1       1853.11       1899.71        53.75 o                         
  10   3   1        842.58        882.08        35.53 o                         
   1   4   1         46.03        100.83         6.86 o                         
   3   4   1        107.29        127.49         7.68 o                         
   5   4   1        112.77        100.06         9.41 o                         
   7   4   1         60.63         85.29         9.90 o                         
   9   4   1         23.13         27.64        13.45 o                         
  11   4   1          7.97         -3.43        19.38 o                         
   0   5   1      94733.16      94648.71      1315.30 o                         
   2   5   1      79737.01      79950.36       778.50 o                         
   4   5   1      51968.56      50000.70       517.95 o                         
   6   5   1      28790.82      29665.12       318.17 o                         
   8   5   1      14176.09      14468.45       158.32 o                         
  10   5   1       6454.25       6657.67       101.98 o                         
   1   6   1      17524.58      17326.78        96.90 o                         
   3   6   1      13560.16      13455.54       129.21 o                         
   5   6   1       8460.26       8477.02        96.13 o                         
   7   6   1       4451.29       4584.59        66.83 o                         
   9   6   1       2096.20       2235.74        58.25 o                         
  11   6   1        920.73        903.75        48.87 o                         
   0   7   1      38757.47      37273.87       441.00 o                         
   2   7   1      33732.19      32927.47       275.65 o                         
   4   7   1      23301.73      23177.22       170.24 o                         
   6   7   1      13715.77      13890.56       130.28 o                         
   8   7   1       7228.09       7290.29        96.54 o                         
  10   7   1       3516.32       3519.52        84.16 o                         
   1   8   1      14760.22      14714.19       111.75 o                         
   3   8   1      11692.59      11754.46        95.98 o                         
   5   8   1       7574.60       7682.99        77.78 o                         
   7   8   1       4199.33       4265.91        61.36 o                         
   9   8   1       2088.19       2209.92        48.53 o                         
   0   9   1      28370.85      28846.27       321.32 o                         
   2   9   1      25205.70      25027.39       170.34 o                         
   4   9   1      17852.88      17765.53       134.19 o                         
   6   9   1      10431.10      10374.29       102.00 o                         
   8   9   1       5298.60       5388.14        68.46 o                         
  10   9   1       2441.29       2425.73        72.53 o                         
   1  10   1        189.85        249.72        26.33 o                         
   3  10   1        153.32        181.03        10.86 o                         
   5  10   1        101.17        110.13         9.51 o                         
   7  10   1         56.46         61.72         9.50 o                         
   9  10   1         27.93         25.87        11.84 o                         
   0  11   1       4587.36       4649.95       106.12 o                         
   2  11   1       4149.43       4165.13        66.84 o                         
   4  11   1       3114.97       3109.01        46.92 o                         
   6  11   1       2006.71       1979.29        39.64 o                         
   8  11   1       1148.05       1124.69        40.46 o                         
   1  12   1      15556.20      15696.33       166.77 o                         
   3  12   1      12780.51      12881.38       157.82 o                         
   5  12   1       8807.59       8769.50       103.99 o                         
   7  12   1       5260.15       5126.64        82.47 o                         
   0  13   1       3236.19       3397.46        88.84 o                         
   2  13   1       2952.53       3004.67        59.81 o                         
   4  13   1       2263.44       2227.28        64.33 o                         
   6  13   1       1490.73       1386.18        54.20 o                         
   1  14   1        668.12        636.37        28.36 o                         
   3  14   1        566.14        527.89        30.94 o                         
   5  14   1        411.84        378.79        29.42 o                         
   7  14   1        261.55        224.80        33.17 o                         
   0  15   1       1616.11       1588.97        76.83 o                         
   2  15   1       1479.17       1528.88        49.16 o                         
   4  15   1       1141.94       1084.70        47.46 o                         
   6  15   1        756.22        778.82        52.77 o                         
   1  16   1       7246.24       7148.95       144.30 o                         
   3  16   1       6173.43       6136.96       133.95 o                         
   2  17   1       3108.72       3092.35        94.04 o                         
   2   0   2       4560.17       4731.97        43.14 o                         
   4   0   2       2338.19       2463.96        35.49 o                         
   6   0   2       1262.04       1377.13        48.38 o                         
   8   0   2        672.24        727.53        45.77 o                         
  10   0   2        340.44        286.85        35.94 o                         
   1   1   2       2086.10       2239.14        18.67 o                         
   3   1   2       1564.11       1587.65        17.18 o                         
   5   1   2        967.53        940.20        17.18 o                         
   7   1   2        487.53        517.58        24.12 o                         
   9   1   2        214.91        251.72        25.70 o                         
  11   1   2         89.39        104.57        19.11 o                         
   0   2   2      94037.79      95767.57      1210.93 o                         
   2   2   2      71973.41      72202.85       707.98 o                         
   4   2   2      41552.78      41293.30       946.55 o                         
   6   2   2      21455.64      21517.29       275.87 o                         
   8   2   2      10024.13      10242.19       141.91 o                         
  10   2   2       4373.17       4454.53        82.51 o                         
   1   3   2     113840.38     115805.26      1112.26 o                         
   3   3   2      75191.37      75329.23       729.60 o                         
   5   3   2      41953.54      41411.76       482.98 o                         
   7   3   2      21039.98      21191.86       215.40 o                         
   9   3   2       9706.03       9815.50       191.42 o                         
  11   3   2       4223.96       4118.05       123.00 o                         
   0   4   2       4237.58       4559.57        52.15 o                         
   2   4   2       3012.81       3362.45        29.17 o                         
   4   4   2       1468.71       1569.81        22.90 o                         
   6   4   2        712.15        758.92        21.99 o                         
   8   4   2        360.73        366.43        23.14 o                         
  10   4   2        177.22        169.26        18.28 o                         
   1   5   2      11233.21      10852.74        94.69 o                         
   3   5   2       8586.29       8335.99        69.57 o                         
   5   5   2       5236.52       5199.43        63.19 o                         
   7   5   2       2668.03       2695.01        49.18 o                         
   9   5   2       1219.41       1244.31        42.11 o                         
  11   5   2        525.50        539.59        37.28 o                         
   0   6   2      18966.97      18773.10       153.44 o                         
   2   6   2      16108.56      16042.77        99.15 o                         
   4   6   2      10580.45      10643.75        94.11 o                         
   6   6   2       5905.96       6086.91        75.41 o                         
   8   6   2       2956.50       2939.23        53.42 o                         
  10   6   2       1367.48       1385.23        49.22 o                         
   1   7   2      91972.36      91215.32       976.68 o                         
   3   7   2      71157.18      68822.04      1542.24 o                         
   5   7   2      44733.07      44266.39       302.73 o                         
   7   7   2      24143.77      24196.70       205.77 o                         
   9   7   2      11769.27      12031.87       147.69 o                         
   0   8   2       9007.92       9078.08       106.13 o                         
   2   8   2       7924.53       7993.45        66.39 o                         
   4   8   2       5492.38       5480.55        55.55 o                         
   6   8   2       3134.95       3133.26        47.83 o                         
   8   8   2       1557.54       1575.67        35.52 o                         
  10   8   2        701.30        614.97        44.64 o                         
   1   9   2      10069.38       9955.34        96.96 o                         
   3   9   2       8036.23       8075.73        94.73 o                         
   5   9   2       5303.11       5291.71        57.04 o                         
   7   9   2       3030.27       3006.85        46.81 o                         
   9   9   2       1556.60       1536.81        41.01 o                         
   0  10   2          9.22         49.86        10.44 o                         
   2  10   2          9.66         21.69         7.26 o                         
   4  10   2         10.34         30.54         5.61 o                         
   6  10   2         10.13         30.37         7.65 o                         
   8  10   2          8.76         -2.19         8.72 o                         
   1  11   2      23251.31      23661.15       224.47 o                         
   3  11   2      18984.51      19106.03       176.92 o                         
   5  11   2      12963.58      12978.30       144.22 o                         
   7  11   2       7673.25       7487.35       104.66 o                         
   9  11   2       4056.94       4003.83       109.51 o                         
   0  12   2      17509.87      17539.27       304.33 o                         
   2  12   2      15891.08      16110.37       170.82 o                         
   4  12   2      12017.04      11794.68       159.27 o                         
   6  12   2       7783.48       7700.14       103.93 o                         
   8  12   2       4440.27       4091.08        94.31 o                         
   1  13   2        887.78        939.18        31.77 o                         
   3  13   2        745.90        773.01        34.98 o                         
   5  13   2        534.92        512.40        28.68 o                         
   7  13   2        334.18        237.75        98.16 o                         
   0  14   2        198.42        249.90        35.23 o                         
   2  14   2        180.10        213.42        21.17 o                         
   4  14   2        136.09        155.93        19.34 o                         
   6  14   2         88.09        106.76        23.12 o                         
   1  15   2        137.18        152.23        24.23 o                         
   3  15   2        116.62        153.79        18.86 o                         
   5  15   2         85.12         81.94        16.59 o                         
   0  16   2       5166.03       5034.50       149.84 o                         
   2  16   2       4756.03       4839.56       103.66 o                         
   4  16   2       3730.61       3541.86       104.51 o                         
   1  17   2       5937.08       5903.38       148.66 o                         
   1   0   3     143536.62     143453.62      2042.24 o                         
   3   0   3      97339.61      97294.10      1554.46 o                         
   5   0   3      56395.95      53060.24      1214.74 o                         
   7   0   3      28483.84      28203.72       515.96 o                         
   9   0   3      12977.06      13255.69       251.20 o                         
  11   0   3       5588.81       5585.03       144.69 o                         
   0   1   3      28176.74      28481.72       667.05 o                         
   2   1   3      22241.02      21773.46       439.84 o                         
   4   1   3      13527.42      13103.73        88.61 o                         
   6   1   3       7185.02       7106.71        75.99 o                         
   8   1   3       3383.50       3513.23        80.94 o                         
  10   1   3       1480.34       1520.27        48.38 o                         
   1   2   3      69870.00      71518.97       815.89 o                         
   3   2   3      46391.13      45869.46       536.06 o                         
   5   2   3      25906.70      25455.10       198.87 o                         
   7   2   3      12848.37      12814.60       178.45 o                         
   9   2   3       5828.18       6010.65       105.09 o                         
  11   2   3       2492.11       2542.28        94.81 o                         
   2   3   3      13336.75      13268.22        95.63 o                         
   4   3   3       8756.85       8394.64        66.49 o                         
   6   3   3       4682.78       4604.56        62.06 o                         
   8   3   3       2133.85       2220.89        55.08 o                         
  10   3   3        888.83        932.80        40.05 o                         
   1   4   3      62600.84      64609.82       689.35 o                         
   3   4   3      44836.81      44878.15       572.78 o                         
   5   4   3      26636.12      26754.33       209.13 o                         
   7   4   3      13923.56      13920.77       200.01 o                         
   9   4   3       6636.82       6755.39       104.22 o                         
  11   4   3       2966.31       2982.36        80.92 o                         
   0   5   3      12470.01      12031.32       204.41 o                         
   2   5   3      11004.85      10649.32        73.14 o                         
   4   5   3       7635.42       7634.96        67.68 o                         
   6   5   3       4241.14       4322.92        67.16 o                         
   8   5   3       1994.84       2023.94        52.21 o                         
  10   5   3        850.70        920.76        49.76 o                         
   1   6   3        199.10        203.41         7.76 o                         
   3   6   3        138.86        181.73         9.12 o                         
   5   6   3         71.92        111.90        10.86 o                         
   7   6   3         30.29         70.29         8.52 o                         
   9   6   3         11.19         77.54        16.21 o                         
   0   7   3       9591.78       9372.85        90.10 o                         
   2   7   3       8418.81       8282.45        62.24 o                         
   4   7   3       5824.96       5838.79        57.83 o                         
   6   7   3       3333.34       3411.11        57.72 o                         
   8   7   3       1670.85       1705.75        44.72 o                         
  10   7   3        767.71        812.92        42.25 o                         
   1   8   3       1076.02       1135.11        20.58 o                         
   3   8   3        825.50        882.48        17.04 o                         
   5   8   3        522.91        565.11        16.04 o                         
   7   8   3        291.08        345.25        20.43 o                         
   9   8   3        145.62        147.69        18.26 o                         
   0   9   3       9455.82       9229.55       185.13 o                         
   2   9   3       8425.53       8487.21        81.31 o                         
   4   9   3       6063.03       6060.43        67.66 o                         
   6   9   3       3672.41       3709.19        60.24 o                         
   8   9   3       1962.78       1898.47        47.37 o                         
  10   9   3        955.62        864.53       105.10 o                         
   1  10   3      19397.01      19466.90       146.59 o                         
   3  10   3      15717.16      15483.96       142.99 o                         
   5  10   3      10575.79      10666.86       105.74 o                         
   7  10   3       6152.51       6187.44        92.61 o                         
   9  10   3       3213.17       3144.01        73.67 o                         
   0  11   3       3469.07       3501.91        96.12 o                         
   2  11   3       3115.64       3153.41        43.68 o                         
   4  11   3       2283.63       2193.88        59.07 o                         
   6  11   3       1409.78       1458.11        41.81 o                         
   8  11   3        761.43        735.29        32.22 o                         
   1  12   3      13005.52      13125.22       158.10 o                         
   3  12   3      10686.62      10508.68       129.69 o                         
   5  12   3       7371.06       7167.40        84.99 o                         
   7  12   3       4405.17       4351.70        84.67 o                         
   0  13   3       2461.52       2239.16       142.70 o                         
   2  13   3       2223.77       2210.47        60.99 o                         
   4  13   3       1656.20       1643.19        46.76 o                         
   6  13   3       1043.22        944.49        38.46 o                         
   1  14   3      22075.37      22727.78       283.80 o                         
   3  14   3      18601.27      18397.20       218.47 o                         
   5  14   3      13395.94      13301.62       192.77 o                         
   0  15   3       1367.59       1451.11        75.28 o                         
   2  15   3       1252.42       1289.32        51.01 o                         
   4  15   3        968.52        961.33        45.71 o                         
   1  16   3       7142.31       7011.35       129.66 o                         
   3  16   3       6089.44       6046.06       174.23 o                         
   0  17   3       1223.22       1191.81        76.99 o                         
   2  17   3       1132.52       1048.26        58.05 o                         
   0   0   4      40163.26      37239.06      1249.00 o                         
   2   0   4      31921.82      32228.00       980.28 o                         
   4   0   4      19504.93      19258.61       180.16 o                         
   6   0   4      10455.51      10396.88       137.02 o                         
   8   0   4       4996.60       5084.07       106.07 o                         
  10   0   4       2211.64       2238.81        88.63 o                         
   1   1   4      52183.91      51457.66       603.45 o                         
   3   1   4      35752.46      36297.68       858.93 o                         
   5   1   4      20456.70      20256.37       159.69 o                         
   7   1   4      10217.25       9931.67       172.07 o                         
   9   1   4       4608.12       4677.39        89.75 o                         
  11   1   4       1945.95       1993.35        82.27 o                         
   0   2   4      24050.15      24423.52       547.94 o                         
   2   2   4      19403.70      19558.11       230.02 o                         
   4   2   4      11810.68      11595.11        80.58 o                         
   6   2   4       6168.70       6057.86        62.34 o                         
   8   2   4       2882.27       2904.52        57.17 o                         
  10   2   4       1257.96       1224.55        45.94 o                         
   1   3   4        861.75        997.82        14.72 o                         
   3   3   4        535.58        596.06        15.21 o                         
   5   3   4        298.78        360.47        12.31 o                         
   7   3   4        171.13        186.86        14.07 o                         
   9   3   4         96.61        104.43        14.66 o                         
  11   3   4         51.76         25.79        16.37 o                         
   0   4   4      12958.85      13436.47       117.23 o                         
   2   4   4      11015.93      11349.18        75.20 o                         
   4   4   4       7362.15       7546.64        68.03 o                         
   6   4   4       4219.93       4218.71        55.78 o                         
   8   4   4       2162.03       2207.29        48.71 o                         
  10   4   4       1031.41       1085.01        59.16 o                         
   1   5   4     106943.58     105392.76      1213.60 o                         
   3   5   4      81306.78      81704.39      1409.84 o                         
   5   5   4      49943.93      47551.90      1167.06 o                         
   7   5   4      26119.43      26035.90       260.11 o                         
   9   5   4      12287.12      12714.69       177.32 o                         
  11   5   4       5381.16       5545.71       127.45 o                         
   0   6   4        453.60        515.68        13.81 o                         
   2   6   4        389.07        423.03        15.65 o                         
   4   6   4        251.67        265.01        13.30 o                         
   6   6   4        129.70        151.75        13.48 o                         
   8   6   4         57.04         53.98        10.69 o                         
  10   6   4         22.30         50.02        16.50 o                         
   1   7   4       8277.43       8097.39        59.69 o                         
   3   7   4       6494.03       6505.21        71.04 o                         
   5   7   4       4190.88       4243.81        60.08 o                         
   7   7   4       2350.32       2319.39        44.18 o                         
   9   7   4       1200.10       1212.22        40.25 o                         
   0   8   4        397.57        414.09        14.01 o                         
   2   8   4        343.34        357.51         9.37 o                         
   4   8   4        229.92        276.99        13.97 o                         
   6   8   4        129.77        150.68        14.47 o                         
   8   8   4         66.34         55.84        11.37 o                         
  10   8   4         31.66         35.59        21.53 o                         
   1   9   4      58306.46      57906.04       876.55 o                         
   3   9   4      46624.44      46927.68       363.72 o                         
   5   9   4      30705.82      30516.54       246.47 o                         
   7   9   4      17405.99      17523.88       184.76 o                         
   9   9   4       8832.65       8803.30       154.62 o                         
   0  10   4       4434.43       4392.27        89.82 o                         
   2  10   4       3990.35       3961.94        49.87 o                         
   4  10   4       2945.76       2987.21        42.55 o                         
   6  10   4       1844.22       1923.61        43.33 o                         
   8  10   4       1017.79       1001.62        35.16 o                         
   1  11   4        224.62        261.91        13.61 o                         
   3  11   4        190.31        200.89        13.49 o                         
   5  11   4        140.14        155.76        14.55 o                         
   7  11   4         92.39         83.79        13.17 o                         
   0  12   4       4461.15       4480.17       111.47 o                         
   2  12   4       4033.44       4063.14        75.41 o                         
   4  12   4       3014.86       3008.43        56.83 o                         
   6  12   4       1915.07       1947.10        50.34 o                         
   8  12   4       1064.12       1053.13        56.48 o                         
   3  13   4       4232.29       4319.63        88.93 o                         
   5  13   4       2954.98       2917.50        62.17 o                         
   7  13   4       1785.38       1751.63        60.11 o                         
   0  14   4       5380.15       5464.67       152.05 o                         
   2  14   4       4945.35       4982.63       155.73 o                         
   4  14   4       3869.35       3923.63        90.29 o                         
   6  14   4       2624.11       2503.19        81.31 o                         
   1  15   4       4747.60       4711.22       100.50 o                         
   3  15   4       4010.67       3959.47        92.66 o                         
   5  15   4       2895.28       3022.69        99.25 o                         
   0  16   4       2298.57       2262.81        98.87 o                         
   2  16   4       2121.91       2167.71        70.07 o                         
   4  16   4       1677.54       1614.14        62.58 o                         
   1  17   4        317.86        332.08        33.61 o                         
   1   0   5      69776.97      70912.43      1237.42 o                         
   3   0   5      46611.40      46569.71       982.03 o                         
   5   0   5      25983.24      25609.60       367.83 o                         
   7   0   5      13090.15      12917.26       167.48 o                         
   9   0   5       6128.45       6380.86       153.61 o                         
  11   0   5       2714.26       2773.65       206.83 o                         
   0   1   5       5885.53       5954.52        51.73 o                         
   2   1   5       4865.81       4913.84        37.94 o                         
   4   1   5       3070.53       2994.42        34.13 o                         
   6   1   5       1623.44       1699.30        29.33 o                         
   8   1   5        747.48        802.56        24.46 o                         
  10   1   5        314.44        298.47        30.13 o                         
   1   2   5        639.52        626.13        12.91 o                         
   3   2   5        596.94        613.14        10.74 o                         
   5   2   5        417.93        408.17        15.10 o                         
   7   2   5        213.10        237.18        16.69 o                         
   9   2   5         88.86         99.78        15.34 o                         
  11   2   5         33.89          0.50        16.75 o                         
   0   3   5      88138.23      88215.27      1295.70 o                         
   2   3   5      74686.79      75797.04       944.64 o                         
   4   3   5      49107.53      47956.89      1098.09 o                         
   6   3   5      27187.79      26582.04       421.81 o                         
   8   3   5      13302.18      13117.81       168.76 o                         
  10   3   5       6027.40       6150.51       146.30 o                         
   1   4   5      26427.34      26275.81       252.58 o                         
   3   4   5      19255.03      19216.08       151.04 o                         
   5   4   5      11463.17      11462.06       106.40 o                         
   7   4   5       5997.24       6030.16        84.03 o                         
   9   4   5       2881.72       2920.80        67.59 o                         
  11   4   5       1298.00       1222.34        66.24 o                         
   0   5   5      10080.19      10166.44        80.44 o                         
   2   5   5       8753.65       8656.33        65.74 o                         
   4   5   5       5990.83       6085.81        65.07 o                         
   6   5   5       3438.43       3487.75        51.94 o                         
   8   5   5       1738.87       1818.82        52.09 o                         
  10   5   5        806.51        858.21        48.56 o                         
   1   6   5       2967.03       3005.88        30.78 o                         
   3   6   5       2204.88       2247.61        38.80 o                         
   5   6   5       1347.73       1377.38        31.69 o                         
   7   6   5        736.06        711.39        28.97 o                         
   9   6   5        372.41        408.68        40.79 o                         
   0   7   5      91222.79      90070.54      1659.47 o                         
   2   7   5      80573.41      79902.20       943.88 o                         
   4   7   5      56758.00      56336.06      1238.04 o                         
   6   7   5      33417.80      33728.62       302.51 o                         
   8   7   5      17318.79      17428.14       197.14 o                         
  10   7   5       8200.96       8427.95       159.52 o                         
   1   8   5       1264.22       1111.35        22.11 o                         
   3   8   5       1002.45        960.21        18.05 o                         
   5   8   5        669.03        639.03        21.78 o                         
   7   8   5        397.03        435.51        22.70 o                         
   9   8   5        214.55        249.46        25.98 o                         
   0   9   5       6099.41       5975.11        77.32 o                         
   2   9   5       5478.21       5357.92        54.73 o                         
   4   9   5       4032.50       4007.13        54.33 o                         
   6   9   5       2528.30       2590.37        48.99 o                         
   8   9   5       1409.35       1389.86        47.30 o                         
   1  10   5      11453.11      11175.05       115.67 o                         
   3  10   5       9311.60       9103.64       101.48 o                         
   5  10   5       6336.10       6216.54        83.73 o                         
   7  10   5       3752.58       3735.72        69.02 o                         
   9  10   5       1992.71       1897.42        70.14 o                         
   0  11   5      23594.47      23487.14       431.61 o                         
   2  11   5      21323.07      21050.05       191.71 o                         
   4  11   5      15929.59      16307.16       168.57 o                         
   6  11   5      10138.00      10092.73       130.53 o                         
   8  11   5       5680.94       5524.61       127.91 o                         
   1  12   5        610.10        618.49        32.40 o                         
   3  12   5        500.97        542.93        25.41 o                         
   5  12   5        343.96        324.27        23.74 o                         
   7  12   5        203.67        173.26        20.19 o                         
   0  13   5        590.80        587.75        47.58 o                         
   2  13   5        539.87        529.94        34.06 o                         
   4  13   5        415.82        437.00        25.55 o                         
   6  13   5        276.36        283.71        22.57 o                         
   1  14   5       7492.94       7642.57       137.86 o                         
   3  14   5       6330.74       6382.88       132.79 o                         
   5  14   5       4579.28       4591.57        93.79 o                         
   0  15   5        259.73        251.05        60.64 o                         
   2  15   5        238.26        212.09        23.94 o                         
   4  15   5        185.07        151.30        22.48 o                         
   1  16   5        175.87        187.61        24.63 o                         
   3  16   5        149.06        134.70        22.34 o                         
   0  17   5       6893.97       6985.84       238.93 o                         
   0   0   6      30210.97      29141.30       849.34 o                         
   2   0   6      25632.02      24966.18       297.23 o                         
   4   0   6      16808.81      16252.97       176.80 o                         
   6   0   6       9163.20       8868.72       134.22 o                         
   8   0   6       4368.25       4318.64       108.26 o                         
  10   0   6       1919.26       1848.19       129.24 o                         
   1   1   6      14859.72      15380.93        97.05 o                         
   3   1   6      10311.37      10415.72        77.27 o                         
   5   1   6       5985.44       6035.39        66.64 o                         
   7   1   6       3151.09       3135.82        52.55 o                         
   9   1   6       1539.34       1565.53        68.55 o                         
  11   1   6        705.84        711.07        66.29 o                         
   0   2   6     147004.25     148903.19      3163.40 o                         
   2   2   6     125020.40     126859.33      2080.13 o                         
   4   2   6      82890.43      83983.91      1041.25 o                         
   6   2   6      46456.48      45723.79       430.24 o                         
   8   2   6      23040.76      23033.16       311.21 o                         
  10   2   6      10561.97      10674.64       207.34 o                         
   1   3   6       5979.29       6315.85        42.95 o                         
   3   3   6       4537.60       4647.14        41.95 o                         
   5   3   6       2819.92       2759.88        58.24 o                         
   7   3   6       1513.00       1500.93        45.04 o                         
   9   3   6        736.61        672.49        48.52 o                         
  11   3   6        336.05        298.79        36.51 o                         
   0   4   6       4061.11       3945.05        44.47 o                         
   2   4   6       3492.55       3458.39        35.16 o                         
   4   4   6       2335.61       2389.34        27.89 o                         
   6   4   6       1312.68       1349.22        31.76 o                         
   8   4   6        662.10        607.25        49.20 o                         
  10   4   6        312.96        319.04        37.81 o                         
   1   5   6       7451.72       7597.99        50.65 o                         
   3   5   6       5740.98       5804.60        55.08 o                         
   5   5   6       3588.96       3564.26        44.01 o                         
   7   5   6       1928.56       1884.43        46.41 o                         
   9   5   6        940.66        917.29        52.34 o                         
   0   6   6      20084.82      20149.08       179.57 o                         
   2   6   6      17723.12      17519.95       191.00 o                         
   4   6   6      12487.10      12558.98       118.34 o                         
   6   6   6       7368.23       7469.23        83.33 o                         
   8   6   6       3827.11       3592.20       121.56 o                         
  10   6   6       1817.63       1867.86        77.46 o                         
   1   7   6       3852.98       3682.71        36.87 o                         
   3   7   6       3063.74       3067.86        62.69 o                         
   5   7   6       2025.85       1994.28        37.84 o                         
   7   7   6       1169.59       1186.79        38.54 o                         
   9   7   6        611.13        543.14        39.28 o                         
   0   8   6      16950.86      16728.33       154.69 o                         
   2   8   6      15177.64      14752.80       130.86 o                         
   4   8   6      11075.69      10924.42       119.43 o                         
   6   8   6       6846.04       6909.29        88.37 o                         
   8   8   6       3743.65       3725.51        96.02 o                         
   1   9   6       6553.22       6209.46        63.24 o                         
   3   9   6       5334.44       5107.07        57.90 o                         
   5   9   6       3643.26       3567.12        51.45 o                         
   7   9   6       2170.60       2067.13        47.31 o                         
   9   9   6       1161.56       1094.74        45.91 o                         
   0  10   6       2030.37       2039.61        46.29 o                         
   2  10   6       1819.94       1825.08        37.36 o                         
   4  10   6       1328.64       1452.26        39.36 o                         
   6  10   6        817.69        848.59        31.82 o                         
   8  10   6        440.78        427.95        34.70 o                         
   1  11   6       1418.26       1452.12        38.48 o                         
   3  11   6       1175.56       1125.67        33.99 o                         
   5  11   6        825.48        830.38        30.08 o                         
   7  11   6        506.50        413.38        28.19 o                         
   2  12   6      30218.38      30432.92       286.40 o                         
   4  12   6      23031.41      23209.59       256.14 o                         
   6  12   6      15049.28      15041.29       188.39 o                         
   1  13   6       1540.44       1532.17        57.85 o                         
   3  13   6       1292.76       1318.31        47.66 o                         
   5  13   6        925.19        871.35        34.86 o                         
   7  13   6        578.18        570.77        49.67 o                         
   0  14   6       6608.22       6633.09       171.95 o                         
   2  14   6       6070.85       6027.70       128.43 o                         
   4  14   6       4740.53       4705.22       103.71 o                         
   6  14   6       3200.58       3033.47        92.18 o                         
   1  15   6        699.28        711.35        40.38 o                         
   3  15   6        597.82        580.01        36.84 o                         
   5  15   6        441.32        378.92        38.58 o                         
   0  16   6      14898.12      15118.63       365.86 o                         
   2  16   6      13786.28      13848.72       223.76 o                         
   1   0   7      74756.34      74722.27      2016.18 o                         
   3   0   7      56406.63      53373.27      1220.56 o                         
   5   0   7      34193.31      33569.64       468.02 o                         
   7   0   7      17569.98      17074.73       376.75 o                         
   9   0   7       8122.84       7968.18       236.01 o                         
  11   0   7       3507.17       3659.10       164.58 o                         
   0   1   7      12296.75      12294.65       111.01 o                         
   2   1   7      10303.81      10429.05        76.93 o                         
   4   1   7       6662.35       6764.53        75.70 o                         
   6   1   7       3728.63       3600.08        55.92 o                         
   8   1   7       1895.25       1754.83        52.52 o                         
  10   1   7        896.61        877.49        53.63 o                         
   1   2   7         12.13        140.72        21.72 o                         
   3   2   7         13.49         55.96         6.28 o                         
   5   2   7         15.18         46.98         5.51 o                         
   7   2   7         14.37         30.85        11.12 o                         
   9   2   7         11.19         20.77        15.15 o                         
  11   2   7          7.65          0.59        19.63 o                         
   0   3   7      12171.43      12119.87       112.90 o                         
   2   3   7      10525.93      10324.26        68.69 o                         
   4   3   7       7147.99       7186.48        85.30 o                         
   6   3   7       4089.92       4102.88        71.14 o                         
   8   3   7       2082.60       2158.65       106.01 o                         
  10   3   7        983.78       1080.78        60.34 o                         
   1   4   7      53183.17      53240.14       702.32 o                         
   3   4   7      40443.49      39700.76       535.02 o                         
   5   4   7      25028.66      24972.64       225.43 o                         
   7   4   7      13400.92      13354.73       187.78 o                         
   9   4   7       6495.80       6465.72       147.76 o                         
   0   5   7      43592.50      42666.92       994.98 o                         
   2   5   7      38260.76      37469.77       307.84 o                         
   4   5   7      26551.98      26417.43       196.13 o                         
   6   5   7      15332.75      15208.28       180.54 o                         
   8   5   7       7780.76       7711.49       158.35 o                         
  10   5   7       3613.27       3596.18       120.84 o                         
   1   6   7       6851.34       6842.49        51.32 o                         
   3   6   7       5313.61       5298.05        62.81 o                         
   5   6   7       3350.46       3426.22        64.56 o                         
   7   6   7       1816.92       1868.92        58.08 o                         
   9   6   7        884.48        887.93        53.06 o                         
   0   7   7      20129.25      20395.01       190.58 o                         
   2   7   7      17906.66      17882.75       155.72 o                         
   4   7   7      12809.72      12865.66       121.70 o                         
   6   7   7       7673.57       7631.33       113.88 o                         
   8   7   7       4045.26       4025.84        99.85 o                         
  10   7   7       1945.29       1950.47        94.72 o                         
   1   8   7       3377.93       3652.09        39.13 o                         
   3   8   7       2657.40       2845.79        45.38 o                         
   5   8   7       1689.88       1722.74        36.33 o                         
   7   8   7        911.51        965.00        40.38 o                         
   9   8   7        436.88        414.50        37.22 o                         
   0   9   7      27874.46      28148.39       298.50 o                         
   2   9   7      25094.09      25295.35       242.34 o                         
   4   9   7      18582.07      18300.19       174.94 o                         
   6   9   7      11723.02      11730.40       141.42 o                         
   8   9   7       6537.37       6586.90       139.46 o                         
   1  10   7      14960.85      15283.14       149.61 o                         
   3  10   7      12163.17      12317.48       136.87 o                         
   5  10   7       8233.04       8290.45       104.63 o                         
   7  10   7       4810.21       4953.23        91.67 o                         
   0  11   7       2927.27       3082.86       100.23 o                         
   2  11   7       2659.77       2784.82        49.16 o                         
   4  11   7       2016.19       2092.64        53.55 o                         
   6  11   7       1309.62       1352.25        40.88 o                         
   8  11   7        750.98        773.81        48.36 o                         
   1  12   7          2.63         45.50        12.94 o                         
   3  12   7          2.38         17.83        14.75 o                         
   5  12   7          1.99          4.50        10.51 o                         
   7  12   7          1.63         53.90        23.06 o                         
   0  13   7        709.72        674.70        50.37 o                         
   2  13   7        645.77        707.65        36.70 o                         
   4  13   7        490.26        474.35        27.05 o                         
   6  13   7        316.62        248.38        26.74 o                         
   1  14   7      14090.80      14016.97       198.15 o                         
   3  14   7      11922.12      11790.10       210.17 o                         
   5  14   7       8634.35       8617.82       212.91 o                         
   0  15   7       1496.86       1417.84        77.37 o                         
   2  15   7       1380.16       1364.79        53.75 o                         
   4  15   7       1087.39       1056.97        54.42 o                         
   1  16   7        292.89        266.37        29.47 o                         
   3  16   7        255.44        177.34        24.85 o                         
   0   0   8      49003.01      48030.51      1312.46 o                         
   2   0   8      43070.76      41011.57       793.38 o                         
   4   0   8      29962.16      29536.53       415.93 o                         
   6   0   8      17193.39      16866.28       271.26 o                         
   8   0   8       8591.51       8789.52       358.80 o                         
  10   0   8       3940.47       4099.19       169.00 o                         
   1   1   8       8075.24       7839.62        56.15 o                         
   3   1   8       6032.57       5959.68        54.49 o                         
   5   1   8       3708.09       3750.70        63.13 o                         
   7   1   8       2005.36       2169.95        72.56 o                         
   9   1   8        988.92       1059.52        56.41 o                         
   0   2   8        965.12       1058.15        21.56 o                         
   2   2   8        847.26        913.89        16.69 o                         
   4   2   8        597.60        619.47        18.61 o                         
   6   2   8        358.40        246.39        39.13 o                         
   8   2   8        190.70        184.24        31.63 o                         
  10   2   8         93.80        106.33        24.32 o                         
   1   3   8      15163.95      15058.55        93.63 o                         
   3   3   8      11760.43      11716.29       107.08 o                         
   5   3   8       7466.15       7568.49       106.36 o                         
   7   3   8       4093.03       3903.50        83.48 o                         
   9   3   8       2028.62       2026.91        79.07 o                         
   0   4   8      41151.83      39764.49       530.21 o                         
   2   4   8      36161.75      35186.33       273.41 o                         
   4   4   8      25434.60      25595.14       231.37 o                         
   6   4   8      15199.27      15037.74       179.07 o                         
   8   4   8       8092.69       8204.70       238.95 o                         
  10   4   8       3959.66       4105.85       152.43 o                         
   1   5   8      35861.11      35284.48       275.34 o                         
   3   5   8      28249.63      27735.07       214.57 o                         
   5   5   8      18106.06      18179.81       189.04 o                         
   7   5   8       9924.91      10121.75       159.95 o                         
   9   5   8       4891.30       4907.88       127.85 o                         
   0   6   8       9708.95       9888.49       101.93 o                         
   2   6   8       8667.27       8650.84        78.17 o                         
   4   6   8       6294.52       6416.43        73.36 o                         
   6   6   8       3881.28       3990.70        72.82 o                         
   8   6   8       2122.47       2213.68        79.41 o                         
  10   6   8       1060.09       1102.40        73.03 o                         
   1   7   8      24461.56      24426.41       146.07 o                         
   3   7   8      19607.21      19614.32       164.84 o                         
   5   7   8      12951.47      13106.36       142.44 o                         
   7   7   8       7369.82       7334.24       145.71 o                         
   9   7   8       3766.20       3704.31       114.39 o                         
   0   8   8       2621.64       2823.54        72.35 o                         
   2   8   8       2347.04       2447.66        36.30 o                         
   4   8   8       1701.02       1678.13        38.59 o                         
   6   8   8       1030.62       1038.74        44.88 o                         
   8   8   8        547.08        592.28        45.11 o                         
   1   9   8      27136.00      27077.82       219.51 o                         
   3   9   8      22165.78      22051.60       178.31 o                         
   5   9   8      15163.40      15082.08       178.52 o                         
   7   9   8       9002.22       9081.03       143.32 o                         
   9   9   8       4772.77       4659.96       130.55 o                         
   0  10   8      13423.00      13670.74       185.51 o                         
   2  10   8      12155.58      12331.90       141.20 o                         
   4  10   8       9126.74       9253.90       119.32 o                         
   6  10   8       5845.40       5775.54        95.01 o                         
   8  10   8       3298.93       3273.61        89.75 o                         
   1  11   8       5000.95       5055.49        72.93 o                         
   3  11   8       4150.68       4217.99        83.13 o                         
   5  11   8       2914.23       2876.09        52.97 o                         
   7  11   8       1780.27       1703.82        60.19 o                         
   0  12   8        227.65        326.85        50.63 o                         
   2  12   8        213.08        233.14        19.66 o                         
   4  12   8        175.42        162.60        17.59 o                         
   6  12   8        128.13         96.77        15.77 o                         
   1  13   8        691.92        759.82        52.11 o                         
   3  13   8        576.31        581.08        28.36 o                         
   5  13   8        406.37        337.86        31.79 o                         
   0  14   8      11105.25      11500.25       246.57 o                         
   2  14   8      10247.90      10267.79       181.54 o                         
   4  14   8       8099.12       8219.75       132.24 o                         
   1  15   8        746.68        782.57        41.56 o                         
   3  15   8        636.48        638.38        84.12 o                         
   0  16   8          0.16        -18.50        18.50 o                         
   2  16   8          0.16         -9.97        16.02 o                         
   1   0   9      15585.90      15479.76       127.57 o                         
   3   0   9      12225.40      12562.79       163.30 o                         
   5   0   9       7795.23       7784.30       191.43 o                         
   7   0   9       4246.47       3964.01       145.65 o                         
   9   0   9       2088.91       1981.26       112.59 o                         
   0   1   9       3860.77       4027.10        52.00 o                         
   2   1   9       3390.62       3498.44        31.70 o                         
   4   1   9       2354.78       2407.83        44.22 o                         
   6   1   9       1354.08       1307.40        43.10 o                         
   8   1   9        677.82        729.39        45.94 o                         
  10   1   9        307.67        290.10        40.47 o                         
   1   2   9     101599.58     101011.46      1155.61 o                         
   3   2   9      78684.50      77718.92       984.27 o                         
   5   2   9      49501.45      49591.89       503.98 o                         
   7   2   9      26754.85      26562.15       369.86 o                         
   9   2   9      13046.66      13581.14       268.31 o                         
   0   3   9       1301.78       1448.79        38.99 o                         
   2   3   9       1176.61       1206.28        17.69 o                         
   4   3   9        820.48        838.47        28.71 o                         
   6   3   9        422.26        517.29        47.73 o                         
   8   3   9        169.96        190.99        28.49 o                         
  10   3   9         58.49         87.14        27.61 o                         
   1   4   9       2165.50       2234.97        33.52 o                         
   3   4   9       1743.20       1801.87        33.65 o                         
   5   4   9       1176.85       1244.41        33.01 o                         
   7   4   9        695.78        751.00        44.38 o                         
   9   4   9        373.50        362.74        39.15 o                         
   0   5   9          7.33         32.85         6.05 o                         
   2   5   9          6.82         68.75         8.57 o                         
   4   5   9          4.99         28.78         8.32 o                         
   6   5   9          7.26         36.04        12.93 o                         
   8   5   9         13.84         22.41        15.02 o                         
  10   5   9         16.21         25.34        23.67 o                         
   1   6   9      15189.62      15183.95       104.41 o                         
   3   6   9      12068.89      12078.24       113.43 o                         
   5   6   9       7861.21       8016.61       124.80 o                         
   7   6   9       4398.41       4278.69       127.30 o                         
   9   6   9       2201.98       2297.63        86.58 o                         
   0   7   9       3364.10       3302.66        49.95 o                         
   2   7   9       3001.70       2969.97        49.33 o                         
   4   7   9       2156.66       2185.95        57.97 o                         
   6   7   9       1289.56       1308.07        48.29 o                         
   8   7   9        670.70        667.32        45.71 o                         
   1   8   9      14643.63      14768.52       113.95 o                         
   3   8   9      11849.05      11979.55       144.26 o                         
   5   8   9       7976.11       7873.18       114.22 o                         
   7   8   9       4643.91       4540.45       100.89 o                         
   9   8   9       2411.87       2526.38        84.63 o                         
   0   9   9        873.09        925.27        31.46 o                         
   2   9   9        789.43        778.10        23.87 o                         
   4   9   9        590.30        619.47        27.81 o                         
   6   9   9        375.05        387.03        34.01 o                         
   8   9   9        208.27        196.20        30.37 o                         
   1  10   9       1089.41       1119.77        29.96 o                         
   3  10   9        904.86        903.02        26.61 o                         
   5  10   9        636.90        650.51        30.91 o                         
   7  10   9        392.29        346.54        32.71 o                         
   0  11   9       1102.24       1009.68        57.69 o                         
   2  11   9        991.33        993.25        37.84 o                         
   4  11   9        728.31        659.60        34.70 o                         
   6  11   9        448.79        397.08        27.92 o                         
   1  12   9      26238.71      26453.66       259.33 o                         
   3  12   9      21967.57      22185.75       229.83 o                         
   5  12   9      15636.15      15496.66       201.96 o                         
   7  12   9       9672.94       9280.30       160.05 o                         
   0  13   9         61.66         69.08        19.63 o                         
   2  13   9         60.99         69.31        12.85 o                         
   4  13   9         57.92         90.49        17.50 o                         
   6  13   9         50.67         35.75        15.17 o                         
   1  14   9       5141.44       5164.34       107.32 o                         
   3  14   9       4396.19       4277.07        96.88 o                         
   5  14   9       3246.06       3152.74       101.44 o                         
   0  15   9        290.51        200.55        47.76 o                         
   2  15   9        265.26        218.85        32.12 o                         
   0   0  10      40021.68      36413.32       833.89 o                         
   2   0  10      35439.13      34401.00       593.20 o                         
   4   0  10      25160.65      24636.99       364.16 o                         
   6   0  10      14982.76      14481.33       245.88 o                         
   8   0  10       7853.26       7824.48       234.53 o                         
  10   0  10       3754.46       3616.88       233.81 o                         
   1   1  10       4142.98       4173.28        40.23 o                         
   3   1  10       3220.26       3236.38        45.60 o                         
   5   1  10       2053.14       2071.90        53.19 o                         
   7   1  10       1136.41       1168.03        55.52 o                         
   9   1  10        568.08        621.53        49.01 o                         
   0   2  10       5498.80       5452.05        69.53 o                         
   2   2  10       4846.03       4754.39        46.77 o                         
   4   2  10       3443.66       3397.51        48.28 o                         
   6   2  10       2107.01       2122.47        71.08 o                         
   8   2  10       1162.14       1185.27        59.08 o                         
  10   2  10        589.41        556.52        57.87 o                         
   1   3  10      44042.29      42434.86       436.96 o                         
   3   3  10      34832.78      34761.11       246.88 o                         
   5   3  10      22614.89      22148.10       243.13 o                         
   7   3  10      12666.56      12550.46       306.31 o                         
   9   3  10       6388.25       6518.27       154.80 o                         
   0   4  10       8202.26       8358.71       115.17 o                         
   2   4  10       7306.37       7469.74        76.45 o                         
   4   4  10       5146.07       5160.45        72.98 o                         
   6   4  10       2917.86       2926.59        69.50 o                         
   8   4  10       1409.02       1397.97        64.53 o                         
  10   4  10        613.59        722.55        63.63 o                         
   1   5  10       3035.91       3082.17        46.20 o                         
   3   5  10       2440.56       2537.62        62.44 o                         
   5   5  10       1611.65       1630.02        38.03 o                         
   7   5  10        911.67        931.29        53.70 o                         
   9   5  10        462.00        429.62        43.94 o                         
   0   6  10         15.22         21.97         8.96 o                         
   2   6  10         14.69         39.18         6.51 o                         
   4   6  10         15.01         29.51         9.93 o                         
   6   6  10         16.77         24.48        10.30 o                         
   8   6  10         16.87          3.91        12.76 o                         
   1   7  10      49506.79      49695.16       405.16 o                         
   3   7  10      40188.36      39996.35       373.08 o                         
   5   7  10      27185.24      27596.48       304.22 o                         
   7   7  10      15926.19      15973.47       260.76 o                         
   9   7  10       8345.54       8158.66       212.71 o                         
   0   8  10        855.87        882.89        26.35 o                         
   2   8  10        774.01        832.99        23.60 o                         
   4   8  10        578.74        587.80        27.62 o                         
   6   8  10        367.67        340.75        27.98 o                         
   8   8  10        204.63        199.58        31.06 o                         
   1   9  10       1782.14       1839.24        38.30 o                         
   3   9  10       1466.81       1463.71        37.07 o                         
   5   9  10       1014.71        979.99        39.14 o                         
   7   9  10        610.00        523.14        54.97 o                         
   0  10  10       6644.26       6697.11       115.80 o                         
   2  10  10       6041.53       6139.09        90.55 o                         
   4  10  10       4585.20       4708.52        81.61 o                         
   6  10  10       2975.28       2932.96        68.49 o                         
   8  10  10       1695.11       1671.05       120.00 o                         
   1  11  10      13549.64      13904.21       168.03 o                         
   3  11  10      11338.60      11621.76       145.70 o                         
   5  11  10       8069.10       8193.49       122.10 o                         
   7  11  10       4997.31       4879.35       118.10 o                         
   0  12  10       3214.35       3463.97       114.87 o                         
   2  12  10       2975.22       3033.47        63.27 o                         
   4  12  10       2373.10       2353.72        57.79 o                         
   6  12  10       1652.48       1637.26        54.88 o                         
   1  13  10       1032.24       1085.92        46.20 o                         
   3  13  10        877.57        878.50        35.44 o                         
   5  13  10        641.05        587.89        51.53 o                         
   0  14  10       4269.97       4353.23       223.24 o                         
   2  14  10       3920.75       3940.91        93.15 o                         
   4  14  10       3053.52       3029.62        93.68 o                         
   1  15  10        166.23        127.16        21.98 o                         
   1   0  11      14247.00      14011.41       144.10 o                         
   3   0  11      11262.63      10805.14       208.87 o                         
   5   0  11       7348.81       7244.88       162.45 o                         
   7   0  11       4163.28       3911.83       152.14 o                         
   9   0  11       2123.95       2087.59       118.44 o                         
   0   1  11      18278.95      18931.03       260.28 o                         
   2   1  11      16252.24      16584.10       137.90 o                         
   4   1  11      11581.76      11821.63       135.42 o                         
   6   1  11       6872.18       6591.35       171.43 o                         
   8   1  11       3573.79       3585.49       106.28 o                         
  10   1  11       1693.94       1869.65        83.13 o                         
   1   2  11       1901.28       1994.18        32.51 o                         
   3   2  11       1534.19       1618.41        26.05 o                         
   5   2  11       1012.32       1100.50        49.61 o                         
   7   2  11        567.92        570.74        47.32 o                         
   9   2  11        285.17        336.68        41.46 o                         
   0   3  11          0.88         27.30        12.44 o                         
   2   3  11          0.66         31.67         7.25 o                         
   4   3  11          0.44         26.39        13.59 o                         
   6   3  11          0.97          2.33        10.96 o                         
   8   3  11          1.71         21.30        16.30 o                         
   1   4  11       4088.45       4067.76        46.23 o                         
   3   4  11       3262.32       3224.12        53.92 o                         
   5   4  11       2149.29       2222.97        51.41 o                         
   7   4  11       1226.48       1211.65        67.50 o                         
   9   4  11        629.91        517.89        51.13 o                         
   0   5  11      69932.14      66584.14      1531.31 o                         
   2   5  11      62762.26      60105.24       931.94 o                         
   4   5  11      46098.06      45786.11       422.30 o                         
   6   5  11      28769.87      28876.19       428.02 o                         
   8   5  11      15875.25      15694.80       266.07 o                         
   1   6  11        159.95        218.97        15.22 o                         
   3   6  11        128.97        141.32        15.75 o                         
   5   6  11         87.56         93.55        14.46 o                         
   7   6  11         52.30         30.32        19.90 o                         
   9   6  11         28.00         31.82        23.62 o                         
   0   7  11       5931.34       6007.85        91.03 o                         
   2   7  11       5357.94       5469.92        76.60 o                         
   4   7  11       4003.11       3951.95        73.87 o                         
   6   7  11       2554.57       2530.42        74.76 o                         
   8   7  11       1439.36       1374.23        66.16 o                         
   1   8  11         12.81         33.94         7.46 o                         
   3   8  11         11.14         17.44        12.48 o                         
   5   8  11          8.71         14.86         9.73 o                         
   7   8  11          6.04          2.14        11.62 o                         
   0   9  11      31242.44      31384.24       373.84 o                         
   2   9  11      28343.63      29048.54       273.75 o                         
   4   9  11      21386.50      21719.88       285.76 o                         
   6   9  11      13782.21      13787.53       217.39 o                         
   8   9  11       7811.24       7475.07       201.14 o                         
   1  10  11       3605.18       3784.16        66.97 o                         
   3  10  11       3015.09       3170.90        62.11 o                         
   5  10  11       2143.89       2133.22        57.51 o                         
   0  11  11        159.61        134.94        30.58 o                         
   2  11  11        145.64        136.18        15.10 o                         
   4  11  11        111.59        116.75        18.14 o                         
   6  11  11         73.23        110.46        23.44 o                         
   1  12  11       1239.15       1198.46        44.25 o                         
   3  12  11       1048.98       1014.54        39.56 o                         
   5  12  11        760.98        766.84        71.51 o                         
   0  13  11       6771.07       7006.80       179.82 o                         
   2  13  11       6258.90       6090.05       105.73 o                         
   4  13  11       4968.48       4860.56       107.00 o                         
   1  14  11       2418.08       2288.57        79.50 o                         
   3  14  11       2068.25       1939.61        69.71 o                         
   0  15  11       3301.33       3191.34       154.32 o                         
   0   0  12      58852.77      50904.13      1170.21 o                         
   2   0  12      52623.29      49857.36       772.62 o                         
   4   0  12      38332.21      37025.54       452.81 o                         
   6   0  12      23717.71      23528.66       480.55 o                         
   8   0  12      12994.95      12569.02       370.74 o                         
   1   1  12       7815.75       8076.19        74.20 o                         
   3   1  12       6224.41       6302.27        68.03 o                         
   5   1  12       4063.29       4069.42        87.41 o                         
   7   1  12       2275.74       2140.91        78.55 o                         
   9   1  12       1139.82       1086.66        95.29 o                         
   0   2  12      17261.21      17853.07       192.16 o                         
   2   2  12      15463.80      15707.25       208.15 o                         
   4   2  12      11254.31      11290.80       135.08 o                         
   6   2  12       6885.81       6650.79       145.37 o                         
   8   2  12       3704.65       3635.73       109.29 o                         
   1   3  12      12035.46      12143.52        96.44 o                         
   3   3  12       9691.15       9828.35       106.39 o                         
   5   3  12       6464.34       6367.22       101.68 o                         
   7   3  12       3719.86       3667.46       105.75 o                         
   9   3  12       1909.60       1751.14       111.56 o                         
   0   4  12      17678.17      17827.30       245.35 o                         
   2   4  12      15838.42      15998.78       143.65 o                         
   4   4  12      11560.87      11736.77       125.97 o                         
   6   4  12       7130.60       7396.64       155.97 o                         
   8   4  12       3867.60       3994.23       115.98 o                         
   1   5  12       6088.15       6135.60        81.24 o                         
   3   5  12       4932.99       4910.20        72.73 o                         
   5   5  12       3327.63       3335.21        75.63 o                         
   7   5  12       1939.06       1865.79        74.60 o                         
   9   5  12       1003.97        988.70        71.52 o                         
   0   6  12         42.40         88.39        21.03 o                         
   2   6  12         38.57         71.89        12.14 o                         
   4   6  12         29.06         39.97         9.82 o                         
   6   6  12         18.55         18.40        13.53 o                         
   8   6  12         10.62         64.65        18.38 o                         
   1   7  12       8295.38       8420.78        98.48 o                         
   3   7  12       6796.54       6814.84       109.71 o                         
   5   7  12       4662.11       4667.89       105.00 o                         
   7   7  12       2765.71       2656.26        90.81 o                         
   0   8  12          1.81         17.27         7.74 o                         
   2   8  12          1.78         54.85        11.67 o                         
   4   8  12          1.88         30.74         9.72 o                         
   6   8  12          2.24         13.95        14.31 o                         
   8   8  12          2.34         51.70        37.98 o                         
   1   9  12       1643.47       1732.32        43.34 o                         
   3   9  12       1354.86       1392.37        45.58 o                         
   5   9  12        938.35        938.21        42.30 o                         
   7   9  12        561.58        452.46        75.54 o                         
   0  10  12      12237.02      12713.89       212.47 o                         
   2  10  12      11216.40      11745.74       156.02 o                         
   4  10  12       8706.35       8959.03       136.72 o                         
   6  10  12       5832.39       5868.55       122.69 o                         
   1  11  12       5103.14       5153.47        92.39 o                         
   3  11  12       4295.69       4134.49        81.24 o                         
   5  11  12       3083.91       3037.71        75.75 o                         
   0  12  12       7691.34       7680.53       186.68 o                         
   2  12  12       7088.39       7205.36       128.48 o                         
   4  12  12       5582.59       5373.03       103.85 o                         
   1  13  12       1498.18       1561.87        57.58 o                         
   3  13  12       1275.49       1324.97        64.94 o                         
   0  14  12      11150.71      11277.67       260.13 o                         
   2  14  12      10312.29      10986.96       257.82 o                         
   1   0  13       2261.64       2425.30        45.80 o                         
   3   0  13       1806.58       1880.78        50.13 o                         
   5   0  13       1188.64       1188.97        57.75 o                         
   7   0  13        674.05        751.04        68.64 o                         
   9   0  13        341.99        352.29        61.37 o                         
   0   1  13       2611.73       2596.44        47.22 o                         
   2   1  13       2359.87       2393.16        32.29 o                         
   4   1  13       1768.11       1663.06        42.26 o                         
   6   1  13       1137.67       1141.22        58.22 o                         
   8   1  13        650.87        629.50        48.77 o                         
   1   2  13      22117.70      22168.27       166.23 o                         
   3   2  13      17968.69      17489.50       222.09 o                         
   5   2  13      12161.30      12110.13       160.45 o                         
   7   2  13       7128.88       7227.22       160.25 o                         
   9   2  13       3745.74       3601.63       115.81 o                         
   0   3  13      26110.04      26029.68       298.62 o                         
   2   3  13      23520.96      23469.38       202.14 o                         
   4   3  13      17421.63      17372.90       188.93 o                         
   6   3  13      10962.38      10768.63       184.38 o                         
   8   3  13       6077.31       5857.01       146.53 o                         
   1   4  13        463.01        485.38        18.75 o                         
   3   4  13        376.80        366.31        21.93 o                         
   5   4  13        257.08        280.02        16.23 o                         
   7   4  13        151.67        122.45        17.82 o                         
   9   4  13         78.50         70.37        24.86 o                         
   0   5  13       2471.95       2473.42        62.91 o                         
   2   5  13       2236.55       2221.56        54.64 o                         
   4   5  13       1677.19       1627.16        50.94 o                         
   6   5  13       1075.49       1036.74        54.67 o                         
   8   5  13        610.24        626.57        58.91 o                         
   1   6  13       4490.30       4610.47        82.08 o                         
   3   6  13       3708.52       3822.64        77.13 o                         
   5   6  13       2581.42       2584.63        69.67 o                         
   7   6  13       1563.66       1621.84        72.07 o                         
   0   7  13      32271.99      32981.61       423.94 o                         
   2   7  13      29365.12      29440.81       317.71 o                         
   4   7  13      22352.39      22106.64       263.82 o                         
   6   7  13      14598.82      14176.16       201.91 o                         
   8   7  13       8404.67       8143.75       160.78 o                         
   1   8  13       3289.19       3285.41        65.43 o                         
   3   8  13       2749.89       2867.07        67.69 o                         
   5   8  13       1955.15       1891.49        59.51 o                         
   7   8  13       1212.12       1210.30        68.03 o                         
   0   9  13       1002.58       1048.96        60.32 o                         
   2   9  13        909.69        860.10        39.28 o                         
   4   9  13        685.73        731.35        35.07 o                         
   6   9  13        439.27        411.95        39.20 o                         
   1  10  13         37.96         72.01        15.75 o                         
   3  10  13         31.23         22.73        11.55 o                         
   5  10  13         21.48         30.61        13.12 o                         
   0  11  13       9087.04       9492.47       227.14 o                         
   2  11  13       8362.97       8621.34       144.01 o                         
   4  11  13       6559.74       6548.56       124.58 o                         
   1  12  13       6182.62       6077.42       115.46 o                         
   3  12  13       5268.78       5438.08       114.16 o                         
   5  12  13       3866.71       3230.00       204.85 o                         
   0  13  13        640.97        531.94        62.03 o                         
   2  13  13        591.56        538.10        42.36 o                         
   1  14  13       1190.58       1185.82        59.22 o                         
   0   0  14        334.88        300.99        33.29 o                         
   2   0  14        297.55        318.62        21.51 o                         
   4   0  14        211.45        224.98        28.80 o                         
   6   0  14        123.59        126.79        24.48 o                         
   8   0  14         60.71         91.62        34.31 o                         
   1   1  14       6890.35       7000.99        70.56 o                         
   3   1  14       5649.63       5632.15        72.10 o                         
   5   1  14       3892.92       3868.38        93.49 o                         
   7   1  14       2333.93       2206.34        86.28 o                         
   9   1  14       1251.22       1070.67        97.12 o                         
   0   2  14      17621.89      17296.62       205.50 o                         
   2   2  14      15883.38      15801.12       160.40 o                         
   4   2  14      11783.82      11832.45       144.29 o                         
   6   2  14       7428.50       7249.87       118.72 o                         
   8   2  14       4115.63       4294.94       128.21 o                         
   1   3  14       1835.58       1777.45        34.54 o                         
   3   3  14       1496.45       1480.04        36.23 o                         
   5   3  14       1014.91       1046.05        37.76 o                         
   7   3  14        592.21        508.53        37.12 o                         
   0   4  14       1780.28       1671.97        55.67 o                         
   2   4  14       1609.51       1607.67        43.24 o                         
   4   4  14       1204.68       1222.41        44.94 o                         
   6   4  14        769.57        761.40        42.61 o                         
   8   4  14        432.66        418.26        48.15 o                         
   1   5  14      27314.51      27870.14       371.99 o                         
   3   5  14      22612.51      22804.41       264.69 o                         
   5   5  14      15817.17      15885.76       232.17 o                         
   7   5  14       9630.46       9420.79       171.35 o                         
   0   6  14       5206.81       5337.06       100.52 o                         
   2   6  14       4729.89       4806.91        88.72 o                         
   4   6  14       3582.48       3622.55        85.47 o                         
   6   6  14       2319.83       2342.45        83.70 o                         
   8   6  14       1318.04       1422.68        71.93 o                         
   1   7  14       7055.56       7190.92        99.96 o                         
   3   7  14       5865.12       5927.44       171.99 o                         
   5   7  14       4124.26       4144.01        91.80 o                         
   7   7  14       2517.91       2703.79       115.50 o                         
   0   8  14       6059.31       6143.54       157.85 o                         
   2   8  14       5524.45       5533.10       107.97 o                         
   4   8  14       4222.27       4230.14       105.51 o                         
   6   8  14       2760.46       2776.37        86.82 o                         
   1   9  14      18222.61      19039.30       264.18 o                         
   3   9  14      15372.21      15317.69       207.90 o                         
   5   9  14      11089.34      10879.70       189.45 o                         
   0  10  14        270.06        259.81        58.89 o                         
   2  10  14        246.10        204.08        24.37 o                         
   4  10  14        187.26        147.52        20.06 o                         
   6  10  14        120.45         90.66        22.27 o                         
   1  11  14       1100.07       1103.80        62.43 o                         
   3  11  14        932.10        906.92        48.99 o                         
   5  11  14        676.46        755.51        56.95 o                         
   0  12  14       6398.38       6403.44       221.10 o                         
   2  12  14       5908.83       5900.96       170.73 o                         
   4  12  14       4675.51       4636.60       108.01 o                         
   1  13  14       1932.89       1962.06        97.66 o                         
   1   0  15      48663.11      50692.62       496.35 o                         
   3   0  15      40038.14      40797.88       452.14 o                         
   5   0  15      27667.80      27251.24       430.49 o                         
   7   0  15      16568.87      16334.67       459.96 o                         
   0   1  15         26.16         54.90        13.57 o                         
   2   1  15         23.86         61.40        13.25 o                         
   4   1  15         18.15          4.18         7.39 o                         
   6   1  15         11.58         17.03         9.88 o                         
   8   1  15          6.25        -14.75        14.75 o                         
   1   2  15       3919.50       3984.40        53.77 o                         
   3   2  15       3269.46       3315.41        62.20 o                         
   5   2  15       2322.72       2324.23        58.75 o                         
   7   2  15       1445.47       1363.29        50.94 o                         
   0   3  15        380.20        395.97        34.55 o                         
   2   3  15        347.32        371.93        21.57 o                         
   4   3  15        267.63        275.16        17.30 o                         
   6   3  15        178.45        157.49        23.18 o                         
   8   3  15        105.79         97.62        21.95 o                         
   1   4  15      20242.14      20205.53       200.99 o                         
   5   4  15      11558.85      11583.93       177.59 o                         
   7   4  15       6929.18       6900.24       142.71 o                         
   0   5  15         65.07         70.67        13.98 o                         
   2   5  15         57.98         79.39        15.21 o                         
   4   5  15         41.45         20.25        10.08 o                         
   6   5  15         24.38         37.54        16.25 o                         
   1   6  15        824.84        812.37        31.39 o                         
   3   6  15        673.60        711.08        39.10 o                         
   5   6  15        457.12        507.00        35.73 o                         
   7   6  15        265.19        239.51        30.54 o                         
   0   7  15        673.13        670.17        76.61 o                         
   2   7  15        616.30        634.18        31.48 o                         
   4   7  15        476.63        457.45        32.50 o                         
   6   7  15        317.20        283.16        29.60 o                         
   1   8  15        619.36        615.00        54.27 o                         
   3   8  15        514.71        482.03        32.55 o                         
   5   8  15        360.66        370.26        35.24 o                         
   0   9  15        153.61        150.57        30.43 o                         
   2   9  15        141.64        126.65        21.83 o                         
   4   9  15        111.93        128.60        21.13 o                         
   6   9  15         77.27         50.15        19.32 o                         
   1  10  15      12735.55      13061.22       209.60 o                         
   3  10  15      10805.61      10829.95       210.49 o                         
   5  10  15       7862.18       7778.84       151.66 o                         
   0  11  15        470.79        519.78        67.94 o                         
   2  11  15        435.79        396.07        39.26 o                         
   4  11  15        347.20        265.17        38.92 o                         
   1  12  15       2589.02       2801.22       115.00 o                         
   0   0  16        111.97        101.29        18.50 o                         
   2   0  16        101.93         98.18        14.98 o                         
   4   0  16         77.43        122.91        22.76 o                         
   6   0  16         50.15         26.37        16.67 o                         
   8   0  16         28.50          2.07        43.39 o                         
   1   1  16       2020.23       1991.17        35.70 o                         
   3   1  16       1679.03       1683.10        45.46 o                         
   5   1  16       1181.88       1183.11        42.34 o                         
   7   1  16        724.99        717.53        51.77 o                         
   0   2  16      22518.04      22676.91       251.60 o                         
   2   2  16      20496.32      20684.54       220.09 o                         
   4   2  16      15609.67      15485.12       180.15 o                         
   6   2  16      10189.31       9934.99       177.23 o                         
   1   3  16       1164.53       1216.04        33.35 o                         
   3   3  16        953.95        993.79        40.54 o                         
   5   3  16        653.15        619.28        40.22 o                         
   7   3  16        385.42        318.71        45.64 o                         
   0   4  16        125.28        114.79        18.28 o                         
   2   4  16        111.54        113.88        18.54 o                         
   4   4  16         79.42         51.21        14.33 o                         
   6   4  16         46.15         49.78        17.02 o                         
   1   5  16      15095.35      15147.49       179.82 o                         
   3   5  16      12710.72      12817.45       197.32 o                         
   5   5  16       9146.99       9045.92       148.59 o                         
   7   5  16       5745.13       5794.27       176.13 o                         
   0   6  16       6739.32       6638.62       176.79 o                         
   2   6  16       6161.70       6341.55       112.39 o                         
   4   6  16       4746.85       4636.05        98.11 o                         
   6   6  16       3140.98       2964.89       102.57 o                         
   1   7  16       4832.29       5087.78       101.18 o                         
   3   7  16       4069.14       4126.18        90.36 o                         
   5   7  16       2924.08       2818.64        77.40 o                         
   0   8  16       4642.43       4868.50       143.00 o                         
   2   8  16       4270.23       4398.03        94.07 o                         
   4   8  16       3344.58       3313.23        93.89 o                         
   1   9  16       6700.47       6868.91       138.39 o                         
   3   9  16       5698.82       5746.67       116.77 o                         
   5   9  16       4167.24       3999.09       110.16 o                         
   0  10  16        199.52        231.57        46.14 o                         
   2  10  16        183.78        184.82        26.48 o                         
   4  10  16        144.35        110.47        21.72 o                         
   1  11  16        446.20        416.12        45.12 o                         
   3  11  16        379.89        291.91        34.56 o                         
   1   0  17         31.60         51.46        16.55 o                         
   3   0  17         29.03         60.31        18.18 o                         
   5   0  17         24.20         33.24        22.61 o                         
   7   0  17         17.89         60.32        35.13 o                         
   0   1  17        171.98        155.77        17.23 o                         
   2   1  17        152.97        136.85        13.71 o                         
   4   1  17        108.61        127.65        16.08 o                         
   6   1  17         62.92        116.33        25.35 o                         
   1   2  17       7095.35       7348.82        87.75 o                         
   3   2  17       5940.57       5909.85        93.59 o                         
   5   2  17       4229.57       4138.71       101.44 o                         
   7   2  17       2620.04       2454.65        81.10 o                         
   0   3  17      14295.89      14628.58       188.84 o                         
   2   3  17      13081.55      13520.65       199.27 o                         
   4   3  17      10103.78      10093.12       155.46 o                         
   6   3  17       6715.97       6666.10       209.60 o                         
   1   4  17       1135.53       1239.14        42.07 o                         
   3   4  17        963.74       1029.46        46.28 o                         
   5   4  17        702.35        683.83        47.98 o                         
   0   5  17       2532.07       2468.00        80.76 o                         
   2   5  17       2323.32       2333.74        70.61 o                         
   4   5  17       1808.26       1747.08        58.72 o                         
   6   5  17       1216.04       1225.94        64.91 o                         
   1   6  17       2287.18       2322.95        66.14 o                         
   3   6  17       1937.29       1837.30        59.49 o                         
   5   6  17       1406.60       1364.33        72.99 o                         
   0   7  17      18180.78      17660.03       330.27 o                         
   2   7  17      16711.83      16878.68       224.95 o                         
   4   7  17      13059.88      12833.33       188.93 o                         
   1   8  17       2000.19       1976.01        69.31 o                         
   3   8  17       1694.07       1754.14        61.96 o                         
   5   8  17       1229.16       1141.91        79.32 o                         
   0   9  17       3277.31       3245.14       144.80 o                         
   2   9  17       3040.61       2782.19       127.64 o                         
   4   9  17       2438.90       2344.66        83.34 o                         
   1  10  17          0.64        -13.96        16.89 o                         
   3  10  17          0.50         -0.87        14.90 o                         
   0  11  17       6513.24       5778.74       345.90 o                         
   0   0  18      15175.75      15433.37       272.31 o                         
   2   0  18      13856.89      14065.53       220.40 o                         
   4   0  18      10633.41      10214.07       211.95 o                         
   6   0  18       6992.61       6927.12       236.55 o                         
   1   1  18       5031.41       4956.74        73.37 o                         
   3   1  18       4263.50       4390.33       100.24 o                         
   5   1  18       3099.70       2937.84        84.51 o                         
   0   2  18       6705.81       6809.89       127.46 o                         
   2   2  18       6176.52       6207.73        95.58 o                         
   4   2  18       4859.50       4958.62       111.22 o                         
   6   2  18       3320.03       3156.41        91.70 o                         
   1   3  18       1979.74       1908.59        53.24 o                         
   3   3  18       1671.44       1694.62        57.41 o                         
   5   3  18       1207.24       1152.91        77.78 o                         
   0   4  18       9495.16       9571.00       161.56 o                         
   2   4  18       8727.07       8882.43       156.11 o                         
   4   4  18       6819.13       6856.17       125.33 o                         
   6   4  18       4598.65       4428.87       113.67 o                         
   1   5  18       3924.41       3801.84        86.30 o                         
   3   5  18       3322.76       3249.73        80.74 o                         
   5   5  18       2410.83       2243.79        77.66 o                         
   0   6  18          2.30         14.41        13.44 o                         
   2   6  18          1.90         -6.80         9.53 o                         
   4   6  18          1.05         16.55        15.76 o                         
   1   7  18       1220.85       1271.01        62.77 o                         
   3   7  18       1045.36       1104.25        49.83 o                         
   0   8  18        296.93        301.66        41.35 o                         
   2   8  18        279.80        341.72        41.50 o                         
   1   9  18       4757.38       4669.13       116.64 o                         
   1   0  19       3689.13       3646.40        81.69 o                         
   3   0  19       3107.45       3087.31        99.90 o                         
   5   0  19       2231.71       2259.24       166.47 o                         
   0   1  19       9894.56      10341.77       160.70 o                         
   2   1  19       9136.23       9227.67       142.09 o                         
   4   1  19       7231.48       7348.32       167.54 o                         
   1   2  19       4330.92       4380.47       100.28 o                         
   3   2  19       3695.43       3865.98        86.86 o                         
   5   2  19       2719.11       2472.69        84.66 o                         
   0   3  19         89.15         97.01        29.35 o                         
   2   3  19         81.96         70.84        17.52 o                         
   4   3  19         64.05         61.79        26.54 o                         
   1   4  19       1881.55       1862.33        59.29 o                         
   3   4  19       1597.15       1515.13        55.01 o                         
   5   4  19       1162.33       1156.00        67.30 o                         
   2   5  19      13621.19      13499.51       191.56 o                         
   4   5  19      10744.71      10655.90       185.75 o                         
   1   6  19        361.19        371.21        31.43 o                         
   3   6  19        311.53        252.46        27.38 o                         
   0   7  19         44.60         43.05        43.39 o                         
   2   7  19         40.45         -2.11        13.93 o                         
   1   8  19        194.20        162.79        24.58 o                         
   0   0  20       1220.18       1154.10        60.21 o                         
   2   0  20       1116.63       1111.82        84.63 o                         
   4   0  20        861.40        835.46        91.67 o                         
   1   1  20        684.64        662.82        35.25 o                         
   3   1  20        578.27        492.08        56.94 o                         
   0   2  20        149.13        161.83        29.23 o                         
   2   2  20        139.12        113.57        20.97 o                         
   4   2  20        113.30        122.71        32.84 o                         
   1   3  20       9912.49       9977.79       155.27 o                         
   3   3  20       8451.95       8091.83       150.23 o                         
   2   4  20       1640.62       1561.33        52.20 o                         
   1   5  20       1186.09       1223.50        46.29 o                         
   3   5  20       1020.29       1057.47        50.21 o                         
   0   6  20        305.41        305.83        70.26 o                         
   2   6  20        282.33        250.12        28.53 o                         
   1   0  21       2478.16       2388.28       133.66 o                         
   3   0  21       2127.90       2036.18       122.09 o                         
   0   1  21       1273.05       1379.96        71.29 o                         
   2   1  21       1173.46       1282.62        66.48 o                         
   1   2  21      13322.94      12993.21       265.82 o                         
   2   3  21       1079.01       1104.74        49.26 o                         
   1   4  21        100.81         54.68        18.26 o                         
                                                                                
