# Supplementary material for: Crystal structures of 2,4,6-tri­iodo­benzo­nitrile and 2,4,6-tri­iodo­phenyl isocyanide
Source: Acta Crystallogr E Crystallogr Commun. 2018 Jan 9;74(Pt 2):98–102. doi: 10.1107/S2056989017018217 (PMC5956315; doi:10.1107/S2056989017018217)
Supplement: Supplementary file 3 [file e-74-00098-I3NCsup3.hkl]

data_I3NC                                                                       
_shelx_title ' 17220zz in Imma redo of isocyanide D. Britton structure'         
_shelx_refln_list_code          4                                               
_shelx_F_calc_maximum      485.15                                               
_exptl_crystal_F_000       840.00                                               
_reflns_d_resolution_high  0.5998                                               
                                                                                
loop_                                                                           
 _space_group_symop_operation_xyz                                               
 'x, y, z'                                                                      
 '-x, -y+1/2, z'                                                                
 '-x, y+1/2, -z'                                                                
 'x, -y, -z'                                                                    
 'x+1/2, y+1/2, z+1/2'                                                          
 '-x+1/2, -y+1, z+1/2'                                                          
 '-x+1/2, y+1, -z+1/2'                                                          
 'x+1/2, -y+1/2, -z+1/2'                                                        
 '-x, -y, -z'                                                                   
 'x, y-1/2, -z'                                                                 
 'x, -y-1/2, z'                                                                 
 '-x, y, z'                                                                     
 '-x+1/2, -y+1/2, -z+1/2'                                                       
 'x+1/2, y, -z+1/2'                                                             
 'x+1/2, -y, z+1/2'                                                             
 '-x+1/2, y+1/2, z+1/2'                                                         
                                                                                
_cell_length_a     7.0552                                                       
_cell_length_b    10.4947                                                       
_cell_length_c    13.1557                                                       
_cell_angle_alpha  90.000                                                       
_cell_angle_beta   90.000                                                       
_cell_angle_gamma  90.000                                                       
                                                                                
_shelx_F_squared_multiplier     1.000                                           
                                                                                
loop_                                                                           
 _refln_index_h                                                                 
 _refln_index_k                                                                 
 _refln_index_l                                                                 
 _refln_F_squared_calc                                                          
 _refln_F_squared_meas                                                          
 _refln_F_squared_sigma                                                         
 _refln_observed_status                                                         
   4   0   0     235372.58     250630.08      5066.05 o                         
   6   0   0     118577.75     119224.59      5839.05 o                         
   8   0   0      58040.98      60721.00      1531.92 o                         
  10   0   0      27328.51      27558.51       782.37 o                         
   0   2   0       3847.95       3809.74        55.97 o                         
   2   2   0       4057.05       3813.82        34.82 o                         
   4   2   0       3618.22       3422.09        40.61 o                         
   6   2   0       2185.10       2140.67        41.46 o                         
   8   2   0        981.60        925.62        30.62 o                         
  10   2   0        384.01        417.31        47.19 o                         
   0   4   0     130949.23     129193.20      3959.14 o                         
   2   4   0     107870.78     106979.25      1789.15 o                         
   4   4   0      68799.32      67766.26      1437.04 o                         
   6   4   0      38048.50      37553.02       374.60 o                         
   8   4   0      18979.05      18781.24       344.11 o                         
  10   4   0       8923.86       9027.09       203.23 o                         
   0   6   0      15323.07      15102.12       186.88 o                         
   2   6   0      12944.73      12931.19       110.87 o                         
   4   6   0       8530.95       8443.13       103.26 o                         
   6   6   0       4924.13       4889.52       105.47 o                         
   8   6   0       2626.80       2897.11       180.82 o                         
  10   6   0       1324.98       1304.76        70.52 o                         
   0   8   0       8081.55       8092.83       126.47 o                         
   2   8   0       7089.45       6933.49       100.71 o                         
   4   8   0       5103.63       5232.90        87.41 o                         
   6   8   0       3303.92       3369.67        78.64 o                         
   8   8   0       1984.13       2007.94        93.03 o                         
  10   8   0       1101.57       1069.46        73.90 o                         
   0  10   0      70232.30      66435.38      1594.91 o                         
   2  10   0      63303.21      63409.29       676.44 o                         
   4  10   0      47205.23      47111.57       481.69 o                         
   6  10   0      30319.02      30029.50       561.08 o                         
   8  10   0      17439.39      17178.33       302.08 o                         
   0  12   0       6359.25       6376.45       164.56 o                         
   2  12   0       5780.92       5819.32       124.30 o                         
   4  12   0       4389.92       4612.34       292.53 o                         
   6  12   0       2862.49       2755.45       101.61 o                         
   8  12   0       1653.11       1506.63        93.71 o                         
   0  14   0      35228.58      36668.15       585.53 o                         
   2  14   0      32426.70      33070.42       376.23 o                         
   4  14   0      25495.12      26464.82       412.83 o                         
   6  14   0      17462.39      17304.77       432.81 o                         
   0  16   0        451.70        431.88        54.08 o                         
   2  16   0        411.77        356.58        38.24 o                         
   4  16   0        314.38        317.33        38.27 o                         
   1   0   1        448.38        507.48         7.77 o                         
   3   0   1        281.39        323.75         8.78 o                         
   5   0   1        140.85        183.93        11.16 o                         
   7   0   1         61.05         78.73        14.20 o                         
   9   0   1         24.22         21.21        17.24 o                         
  11   0   1          9.02         26.40        21.14 o                         
   0   1   1       2606.37       2626.91        18.34 o                         
   2   1   1       3214.65       2983.74        22.03 o                         
   4   1   1       3369.04       3125.59        25.94 o                         
   6   1   1       2160.84       2126.25        27.96 o                         
   8   1   1        990.87       1043.33        33.54 o                         
  10   1   1        394.54        474.25        35.59 o                         
   1   2   1      94797.64      93240.77      1508.63 o                         
   3   2   1      63565.59      63495.99       911.38 o                         
   5   2   1      37244.95      36933.81       226.64 o                         
   7   2   1      19387.26      19734.99       156.95 o                         
   9   2   1       9206.45       9388.04       164.45 o                         
  11   2   1       4168.21       4262.38        99.23 o                         
   0   3   1      17221.11      17166.45       242.04 o                         
   2   3   1      13862.80      13777.74        72.39 o                         
   4   3   1       8638.85       8581.58        55.75 o                         
   6   3   1       4717.61       4660.55        48.82 o                         
   8   3   1       2320.63       2305.68        40.74 o                         
  10   3   1       1076.85       1083.93        50.54 o                         
   1   4   1        221.71        205.08        10.31 o                         
   3   4   1        301.18        288.87         7.79 o                         
   5   4   1        267.52        300.58        14.54 o                         
   7   4   1        154.01        154.71        10.78 o                         
   9   4   1         71.58         77.62        13.76 o                         
  11   4   1         31.95         27.47        21.59 o                         
   0   5   1      94825.56      93576.58      1644.01 o                         
   2   5   1      80392.77      79927.68      1380.94 o                         
   4   5   1      53470.07      53278.45       468.14 o                         
   6   5   1      30555.59      30027.90       220.05 o                         
   8   5   1      15662.45      15493.86       163.05 o                         
  10   5   1       7493.84       7560.65       128.35 o                         
   1   6   1      15700.69      15133.38        94.43 o                         
   3   6   1      12308.93      11856.42        74.63 o                         
   5   6   1       7881.83       7723.58        73.67 o                         
   7   6   1       4314.69       4352.71        72.01 o                         
   9   6   1       2143.64       2286.53        62.53 o                         
  11   6   1       1007.05        919.93        51.72 o                         
   0   7   1      39947.72      38775.98       315.30 o                         
   2   7   1      34861.96      34054.53       189.65 o                         
   4   7   1      24287.01      24327.19       197.22 o                         
   6   7   1      14523.22      14601.63       146.69 o                         
   8   7   1       7842.32       7701.30       137.18 o                         
  10   7   1       3940.22       3765.90        87.05 o                         
   1   8   1      17554.05      16903.69       130.05 o                         
   3   8   1      14066.68      13998.46       125.43 o                         
   5   8   1       9336.00       9324.12       102.01 o                         
   7   8   1       5376.44       5380.53        79.62 o                         
   9   8   1       2815.08       2768.64        71.33 o                         
   0   9   1      24620.55      25119.60       256.76 o                         
   2   9   1      22026.36      21907.72       180.05 o                         
   4   9   1      15913.74      16234.74       163.01 o                         
   6   9   1       9595.15       9658.71       114.16 o                         
   8   9   1       5090.10       5132.56       105.38 o                         
  10   9   1       2482.37       2469.42        65.93 o                         
   1  10   1         56.42         89.50        11.92 o                         
   3  10   1         47.85         65.35        11.10 o                         
   5  10   1         34.58         51.84        10.93 o                         
   7  10   1         21.98         32.26        10.68 o                         
   9  10   1         12.95          6.70        19.15 o                         
   0  11   1       2893.97       2934.97        70.92 o                         
   2  11   1       2624.05       2709.66        46.15 o                         
   4  11   1       1986.14       1954.93        54.49 o                         
   6  11   1       1299.59       1281.23        39.54 o                         
   8  11   1        760.64        765.05        56.01 o                         
   1  12   1      16766.99      16854.20       147.89 o                         
   3  12   1      13940.96      14001.69       175.27 o                         
   5  12   1       9840.36       9606.47       155.39 o                         
   7  12   1       6091.05       6036.58        98.35 o                         
   0  13   1       1465.35       1505.44        53.92 o                         
   2  13   1       1347.63       1440.44        33.54 o                         
   4  13   1       1057.41        994.43        33.68 o                         
   6  13   1        722.48        637.84        36.70 o                         
   1  14   1        540.52        520.19        29.88 o                         
   3  14   1        459.28        447.40        32.98 o                         
   5  14   1        335.89        323.88        29.23 o                         
   7  14   1        214.90        149.22        22.69 o                         
   0  15   1       2925.64       2940.75        70.29 o                         
   2  15   1       2697.58       2761.02        67.99 o                         
   4  15   1       2129.13       2175.70        58.68 o                         
   6  15   1       1462.72       1473.76        55.97 o                         
   1  16   1       6566.06       6742.01       106.73 o                         
   3  16   1       5660.90       5591.60       136.04 o                         
   0  17   1       4772.33       4730.45       169.57 o                         
   2  17   1       4453.02       4414.38        94.36 o                         
   0   0   2       6842.75       7564.45       127.41 o                         
   2   0   2       4566.28       4713.63        46.24 o                         
   4   0   2       2254.38       2428.00        34.01 o                         
   6   0   2       1163.53       1139.78        37.48 o                         
   8   0   2        600.85        666.99        33.54 o                         
  10   0   2        298.07        290.49        40.67 o                         
   1   1   2       1909.90       1955.68        13.74 o                         
   3   1   2       1455.87       1465.84        14.55 o                         
   5   1   2        892.44        924.79        14.54 o                         
   7   1   2        456.68        494.29        20.86 o                         
   9   1   2        215.31        209.52        31.73 o                         
  11   1   2        100.36        110.13        21.52 o                         
   0   2   2      94397.44      94092.95      3281.62 o                         
   2   2   2      72736.01      73732.39       852.94 o                         
   4   2   2      43000.74      43523.46       338.03 o                         
   6   2   2      23049.03      23159.21       215.25 o                         
   8   2   2      11297.33      11407.84       115.80 o                         
  10   2   2       5226.39       5286.60       103.47 o                         
   1   3   2     119330.27     122373.41      1265.80 o                         
   3   3   2      79541.94      80279.98      1026.14 o                         
   5   3   2      45123.47      45298.05       372.88 o                         
   7   3   2      23282.77      23241.62       188.65 o                         
   9   3   2      11222.45      11178.71       153.98 o                         
  11   3   2       5177.79       5261.36       149.55 o                         
   0   4   2       5124.91       5562.00        53.43 o                         
   2   4   2       3756.35       4029.48        30.91 o                         
   4   4   2       1983.64       2136.52        23.16 o                         
   6   4   2       1050.54       1081.07        19.96 o                         
   8   4   2        571.59        587.75        23.78 o                         
  10   4   2        300.79        296.02        27.60 o                         
   1   5   2      12345.57      11998.33        82.63 o                         
   3   5   2       9552.46       9181.92        58.63 o                         
   5   5   2       5964.01       5778.76        55.75 o                         
   7   5   2       3121.63       3064.79        46.51 o                         
   9   5   2       1460.42       1503.01        46.98 o                         
  11   5   2        642.52        638.22        44.25 o                         
   0   6   2      16985.16      16924.55       131.71 o                         
   2   6   2      14565.09      14422.90        86.47 o                         
   4   6   2       9832.07       9739.25        89.78 o                         
   6   6   2       5719.28       5605.12        61.62 o                         
   8   6   2       3015.96       2940.25        70.19 o                         
  10   6   2       1486.21       1497.09        54.59 o                         
   1   7   2      91195.37      82085.68      1891.40 o                         
   3   7   2      71177.93      69510.01       604.93 o                         
   5   7   2      45597.66      45404.16       311.88 o                         
   7   7   2      25389.44      24841.69       215.82 o                         
   9   7   2      12936.55      12942.71       184.33 o                         
   0   8   2      11056.65      11286.50       131.60 o                         
   2   8   2       9829.27       9877.81        98.34 o                         
   4   8   2       7020.29       7127.25        75.17 o                         
   6   8   2       4200.36       4224.24        57.93 o                         
   8   8   2       2223.69       2230.23        55.07 o                         
  10   8   2       1086.32       1094.34        42.82 o                         
   1   9   2       8373.65       8422.06        84.52 o                         
   3   9   2       6754.71       6735.92        79.68 o                         
   5   9   2       4539.37       4543.21        67.34 o                         
   7   9   2       2651.74       2609.71        61.72 o                         
   9   9   2       1396.67       1396.23        51.59 o                         
   0  10   2         70.34         89.10        18.08 o                         
   2  10   2         64.51         92.40         7.55 o                         
   4  10   2         50.36         68.94         9.86 o                         
   6  10   2         34.34         58.14        22.59 o                         
   8  10   2         21.02          8.00        13.67 o                         
   1  11   2      18736.81      18974.63       140.24 o                         
   3  11   2      15471.45      15610.27       167.98 o                         
   5  11   2      10815.06      10889.27       126.03 o                         
   7  11   2       6637.93       6451.45        97.51 o                         
   9  11   2       3685.03       3443.48        97.97 o                         
   0  12   2      18887.47      19111.23       216.30 o                         
   2  12   2      17248.62      17483.64       176.00 o                         
   4  12   2      13285.46      13052.12       185.34 o                         
   6  12   2       8865.79       8712.72       122.41 o                         
   8  12   2       5269.43       5051.15       121.43 o                         
   1  13   2       2171.33       2089.09        35.71 o                         
   3  13   2       1845.15       1927.48        48.94 o                         
   5  13   2       1355.87       1334.41        50.55 o                         
   7  13   2        881.61        844.72        78.84 o                         
   0  14   2        144.91        185.25        24.33 o                         
   2  14   2        130.92        136.43        18.09 o                         
   4  14   2         97.55        124.92        17.79 o                         
   6  14   2         61.72         72.43        22.02 o                         
   1  15   2         16.79         50.09        12.65 o                         
   3  15   2         13.53          8.53        12.57 o                         
   5  15   2          8.88         38.25        20.78 o                         
   0  16   2       4530.80       4360.28       100.34 o                         
   2  16   2       4198.31       4209.80        82.55 o                         
   4  16   2       3357.89       3260.28        79.68 o                         
   1  17   2       7724.52       7587.10       160.94 o                         
   1   0   3     155755.05     165400.92      2662.81 o                         
   3   0   3     106122.13     107349.98      1921.11 o                         
   5   0   3      62108.41      62435.32       718.83 o                         
   7   0   3      32054.60      32041.97       337.17 o                         
   9   0   3      15130.09      14382.09       447.05 o                         
  11   0   3       6833.82       6989.52       185.18 o                         
   0   1   3      25258.45      24776.54       558.43 o                         
   2   1   3      20075.38      20147.52       341.10 o                         
   4   1   3      12666.58      12587.57        73.02 o                         
   6   1   3       7125.78       7055.63        69.40 o                         
   8   1   3       3582.16       3661.44        56.51 o                         
  10   1   3       1680.69       1698.82        56.42 o                         
   1   2   3      61225.92      62840.90      1275.84 o                         
   3   2   3      41182.63      42557.28       983.48 o                         
   5   2   3      23670.87      23576.12       154.08 o                         
   7   2   3      12185.57      12336.88       119.85 o                         
   9   2   3       5760.83       5888.40       113.42 o                         
  11   2   3       2581.94       2825.27       109.71 o                         
   0   3   3      13612.29      13232.05        87.18 o                         
   2   3   3      11762.85      11317.60        64.21 o                         
   4   3   3       8119.92       7928.70        53.76 o                         
   6   3   3       4644.26       4617.97        52.54 o                         
   8   3   3       2286.15       2290.84        47.60 o                         
  10   3   3       1040.32       1012.15        47.08 o                         
   1   4   3      63387.39      65392.39       841.43 o                         
   3   4   3      45623.23      45783.53       403.73 o                         
   5   4   3      27413.35      27355.47       174.77 o                         
   7   4   3      14662.68      14511.32       150.85 o                         
   9   4   3       7256.63       7479.47       120.66 o                         
  11   4   3       3410.85       3418.32        88.90 o                         
   0   5   3      10904.20      10333.29        84.44 o                         
   2   5   3       9797.31       9399.16        58.92 o                         
   4   5   3       7117.43       6960.29        53.97 o                         
   6   5   3       4209.75       4138.53        51.95 o                         
   8   5   3       2133.54       2112.50        47.92 o                         
  10   5   3        994.61       1088.78        46.21 o                         
   1   6   3        147.68        238.94         8.34 o                         
   3   6   3        116.73        182.96        12.95 o                         
   5   6   3         79.83        128.18        10.20 o                         
   7   6   3         50.43         77.38         9.18 o                         
   9   6   3         30.38         66.10        14.24 o                         
   0   7   3       8940.10       8669.18       102.89 o                         
   2   7   3       7946.91       7716.46        63.14 o                         
   4   7   3       5698.44       5650.15        63.52 o                         
   6   7   3       3436.44       3472.70        53.84 o                         
   8   7   3       1835.37       1848.09        52.24 o                         
  10   7   3        908.69        829.29        52.41 o                         
   1   8   3       1893.51       2005.14        28.11 o                         
   3   8   3       1499.01       1555.03        29.80 o                         
   5   8   3        991.09       1045.30        26.36 o                         
   7   8   3        573.80        580.81        29.16 o                         
   9   8   3        298.95        293.71        25.28 o                         
   0   9   3       8762.64       8783.89        98.44 o                         
   2   9   3       7885.85       7875.36        85.80 o                         
   4   9   3       5834.54       5782.63        71.69 o                         
   6   9   3       3682.35       3670.11        59.31 o                         
   8   9   3       2072.01       2024.64        54.33 o                         
   1  10   3      25511.53      25690.93       177.01 o                         
   3  10   3      20836.46      20967.00       192.96 o                         
   5  10   3      14270.24      14442.06       140.52 o                         
   7  10   3       8542.42       8542.91       122.25 o                         
   9  10   3       4638.46       4550.24        98.64 o                         
   0  11   3       3287.32       3259.86        63.39 o                         
   2  11   3       2983.11       2991.22        55.84 o                         
   4  11   3       2252.11       2292.27        52.28 o                         
   6  11   3       1456.11       1479.54        38.85 o                         
   8  11   3        836.95        854.00        53.94 o                         
   1  12   3      13528.66      13446.35       110.12 o                         
   3  12   3      11232.78      11213.04       130.65 o                         
   5  12   3       7903.84       7987.45       114.14 o                         
   7  12   3       4861.31       4718.49        83.60 o                         
   0  13   3       2250.95       2260.50        66.26 o                         
   2  13   3       2053.40       2060.23        56.87 o                         
   4  13   3       1574.13       1618.35        47.93 o                         
   6  13   3       1040.23       1040.67        47.41 o                         
   1  14   3      22444.31      22438.86       209.76 o                         
   3  14   3      19105.34      19438.50       203.97 o                         
   5  14   3      14042.13      13900.30       191.80 o                         
   0  15   3       1403.16       1369.33        48.28 o                         
   2  15   3       1296.85       1249.81        38.69 o                         
   4  15   3       1030.62        963.36        43.67 o                         
   1  16   3       5111.96       5079.29        87.95 o                         
   3  16   3       4400.06       4341.42       126.39 o                         
   0  17   3       1175.68       1179.82        87.29 o                         
   2  17   3       1096.37       1078.32        49.22 o                         
   0   0   4      38097.83      38294.57       986.21 o                         
   2   0   4      30308.14      30165.07       888.33 o                         
   4   0   4      18435.21      18361.97       152.53 o                         
   6   0   4       9891.96       9792.16       121.86 o                         
   8   0   4       4823.77       5028.98       115.50 o                         
  10   0   4       2227.76       2306.46        92.93 o                         
   1   1   4      56681.41      56890.14       772.99 o                         
   3   1   4      39133.09      38545.66       896.84 o                         
   5   1   4      22776.01      22637.53       146.53 o                         
   7   1   4      11765.35      11684.02       128.66 o                         
   9   1   4       5607.16       5664.82        92.72 o                         
  11   1   4       2553.88       2492.07       110.33 o                         
   0   2   4      24450.10      24506.96       602.28 o                         
   2   2   4      19942.45      19846.31       115.40 o                         
   4   2   4      12604.17      12522.13        75.09 o                         
   6   2   4       6940.02       6822.24        72.81 o                         
   8   2   4       3421.04       3564.60        77.47 o                         
  10   2   4       1573.08       1624.63        58.63 o                         
   1   3   4        997.41       1137.26        11.21 o                         
   3   3   4        636.16        723.77        11.62 o                         
   5   3   4        364.46        418.33        14.06 o                         
   7   3   4        204.38        231.82        10.92 o                         
   9   3   4        106.39         94.31        12.28 o                         
  11   3   4         50.67         42.41        19.11 o                         
   0   4   4      10875.91      11157.30        83.33 o                         
   2   4   4       9171.32       9413.19        56.58 o                         
   4   4   4       6021.86       6086.92        46.18 o                         
   6   4   4       3414.58       3455.41        45.69 o                         
   8   4   4       1766.32       1802.03        45.21 o                         
  10   4   4        867.11        846.89        47.02 o                         
   1   5   4     113619.91     115299.95      1358.18 o                         
   3   5   4      87140.61      86254.77      1396.02 o                         
   5   5   4      54575.10      54645.67       402.48 o                         
   7   5   4      29500.43      29539.72       249.87 o                         
   9   5   4      14564.63      15287.00       191.94 o                         
  11   5   4       6792.29       6796.50       147.24 o                         
   0   6   4        277.53        355.44        10.90 o                         
   2   6   4        251.03        306.89        14.06 o                         
   4   6   4        185.11        206.88        10.57 o                         
   6   6   4        110.69        123.66         8.71 o                         
   8   6   4         55.04         64.03        12.30 o                         
  10   6   4         23.97          9.54        13.85 o                         
   1   7   4       7704.10       7464.80        53.36 o                         
   3   7   4       6099.65       5947.90        60.73 o                         
   5   7   4       3990.50       3934.09        49.73 o                         
   7   7   4       2263.82       2246.73        50.36 o                         
   9   7   4       1163.88       1151.59        43.76 o                         
   0   8   4       1186.95       1306.36        30.14 o                         
   2   8   4       1056.20       1082.22        24.72 o                         
   4   8   4        760.75        788.61        21.75 o                         
   6   8   4        463.84        484.70        25.48 o                         
   8   8   4        250.74        241.01        20.05 o                         
  10   8   4        124.38        119.61        22.78 o                         
   1   9   4      55673.07      55675.11       355.12 o                         
   3   9   4      45007.48      45502.79       357.99 o                         
   5   9   4      30329.91      30486.87       231.22 o                         
   7   9   4      17830.02      17620.39       180.60 o                         
   9   9   4       9512.93       9355.01       149.03 o                         
   0  10   4       4950.75       4939.49        74.72 o                         
   2  10   4       4462.24       4470.68        63.35 o                         
   4  10   4       3319.92       3301.33        59.18 o                         
   6  10   4       2119.25       2105.92        49.49 o                         
   8  10   4       1209.25       1246.17        44.23 o                         
   1  11   4          0.26         25.04        10.05 o                         
   3  11   4          0.19         21.79         7.97 o                         
   5  11   4          0.12         51.09        19.66 o                         
   7  11   4          0.09          6.52        10.96 o                         
   0  12   4       5382.83       5443.48        90.45 o                         
   2  12   4       4901.66       4925.16        77.38 o                         
   4  12   4       3739.69       3745.34        77.02 o                         
   6  12   4       2453.60       2372.80        54.99 o                         
   8  12   4       1424.84       1476.13        74.40 o                         
   1  13   4       3232.28       3379.71        69.99 o                         
   3  13   4       2714.89       2888.11        63.27 o                         
   5  13   4       1951.36       1965.40        49.66 o                         
   7  13   4       1233.57       1222.22        55.89 o                         
   0  14   4       4799.53       4698.81        80.41 o                         
   2  14   4       4429.64       4579.03        74.91 o                         
   4  14   4       3508.88       3476.12        68.35 o                         
   6  14   4       2429.52       2471.65        69.12 o                         
   1  15   4       7160.38       7196.21        99.69 o                         
   3  15   4       6136.21       6083.43        91.11 o                         
   5  15   4       4558.87       4412.49        93.88 o                         
   0  16   4       2038.01       1987.24        78.94 o                         
   2  16   4       1890.88       1815.87        56.53 o                         
   4  16   4       1517.40       1409.78        49.92 o                         
   1  17   4        706.91        741.63        37.73 o                         
   1   0   5      60428.07      63089.44      1053.93 o                         
   3   0   5      40941.71      41024.03       955.63 o                         
   5   0   5      23653.65      23439.61       228.42 o                         
   7   0   5      12494.96      12705.61       189.20 o                         
   9   0   5       6143.02       6160.70       139.71 o                         
  11   0   5       2865.03       2708.02       192.41 o                         
   0   1   5       6286.63       6402.87        40.03 o                         
   2   1   5       5257.52       5296.04        34.19 o                         
   4   1   5       3459.06       3480.91        27.51 o                         
   6   1   5       1965.21       2006.87        32.24 o                         
   8   1   5        995.38       1080.40        34.38 o                         
  10   1   5        470.76        513.23        36.79 o                         
   1   2   5       2064.26       1995.55        14.82 o                         
   3   2   5       1652.25       1614.63        17.70 o                         
   5   2   5       1005.49       1040.44        16.96 o                         
   7   2   5        482.25        512.31        21.75 o                         
   9   2   5        205.56        232.85        19.93 o                         
  11   2   5         84.38         46.26        19.35 o                         
   0   3   5      95362.56      92301.05      2628.61 o                         
   2   3   5      81299.77      81323.23      1268.44 o                         
   4   3   5      54510.19      53428.87       472.01 o                         
   6   3   5      31180.36      31128.86       219.84 o                         
   8   3   5      15933.24      16223.74       164.41 o                         
  10   3   5       7616.39       7557.44       126.69 o                         
   1   4   5      20343.88      20414.32       114.95 o                         
   3   4   5      15139.82      15192.17        86.21 o                         
   5   4   5       9402.57       9485.58        74.70 o                         
   7   4   5       5180.00       5304.27        66.82 o                         
   9   4   5       2620.83       2670.46        56.35 o                         
  11   4   5       1245.70       1131.45        57.82 o                         
   0   5   5      10194.22      10270.89        84.35 o                         
   2   5   5       8852.33       8819.32        56.08 o                         
   4   5   5       6058.98       6000.96        52.76 o                         
   6   5   5       3489.10       3549.52        45.85 o                         
   8   5   5       1784.57       1826.96        49.34 o                         
  10   5   5        844.60        869.89        42.26 o                         
   1   6   5       2266.04       2309.87        23.79 o                         
   3   6   5       1753.64       1831.21        32.31 o                         
   5   6   5       1151.38       1141.02        21.71 o                         
   7   6   5        677.61        670.92        22.63 o                         
   9   6   5        365.29        359.11        31.18 o                         
   0   7   5      93044.67      90623.68      1462.88 o                         
   2   7   5      82719.62      82491.15       929.79 o                         
   4   7   5      59399.45      59527.41       424.99 o                         
   6   7   5      36077.35      36381.80       300.07 o                         
   8   7   5      19507.17      19523.27       205.74 o                         
  10   7   5       9748.08       9495.15       260.32 o                         
   1   8   5        292.04        241.72        12.41 o                         
   3   8   5        248.50        237.04        13.44 o                         
   5   8   5        187.94        198.40        13.55 o                         
   7   8   5        127.69        118.88        14.84 o                         
   9   8   5         77.65         38.75        14.35 o                         
   0   9   5       4298.50       4415.13        68.40 o                         
   2   9   5       3857.90       3815.89        47.53 o                         
   4   9   5       2836.25       2891.25        45.63 o                         
   6   9   5       1778.62       1809.58        40.61 o                         
   8   9   5        994.07        913.53        37.95 o                         
   1  10   5      11142.74      10955.91        96.98 o                         
   3  10   5       9196.34       9236.04       101.92 o                         
   5  10   5       6425.67       6397.99        77.96 o                         
   7  10   5       3939.10       3902.22        71.04 o                         
   9  10   5       2180.80       2047.07        71.55 o                         
   0  11   5      20402.41      20473.33       203.86 o                         
   2  11   5      18560.34      18541.46       169.71 o                         
   4  11   5      14138.92      14107.13       150.44 o                         
   6  11   5       9289.95       9157.54       122.23 o                         
   8  11   5       5439.10       5216.19       194.95 o                         
   1  12   5       1144.16       1227.75        29.40 o                         
   3  12   5        944.46        948.98        33.49 o                         
   5  12   5        658.32        694.32        31.39 o                         
   7  12   5        400.92        345.40        29.69 o                         
   0  13   5       1958.58       1977.49        60.74 o                         
   2  13   5       1803.56       1824.13        48.33 o                         
   4  13   5       1420.47       1454.36        42.75 o                         
   6  13   5        977.52       1068.05        47.66 o                         
   1  14   5       6594.99       6839.87        94.20 o                         
   3  14   5       5635.96       5853.65        92.01 o                         
   5  14   5       4167.61       4384.91        90.27 o                         
   0  15   5          8.53         13.81        13.06 o                         
   2  15   5          8.04         10.23        10.73 o                         
   4  15   5          6.76         -5.17        16.62 o                         
   1  16   5        155.26        132.03        16.17 o                         
   3  16   5        132.21        127.78        20.15 o                         
   0  17   5       9146.60       8937.65       244.27 o                         
   0   0   6      32630.48      31568.04       974.25 o                         
   2   0   6      27894.46      27205.94       202.86 o                         
   4   0   6      18790.54      18722.60       148.15 o                         
   6   0   6      10681.18      10835.10       148.15 o                         
   8   0   6       5327.15       5369.19       123.80 o                         
  10   0   6       2449.77       2428.48        95.67 o                         
   1   1   6      18292.24      18638.16        90.99 o                         
   3   1   6      12869.68      13075.54        74.92 o                         
   5   1   6       7659.68       7801.21        68.62 o                         
   7   1   6       4171.15       4180.17        60.09 o                         
   9   1   6       2127.17       2178.36        52.92 o                         
  11   1   6       1028.69       1032.62        50.07 o                         
   0   2   6     142806.95     143549.12      4016.21 o                         
   2   2   6     121692.93     126236.55      1708.99 o                         
   4   2   6      81258.31      81914.09      1083.98 o                         
   6   2   6      46288.59      46213.20       348.87 o                         
   8   2   6      23671.91      23958.83       220.07 o                         
  10   2   6      11360.87      11663.56       177.26 o                         
   1   3   6       8142.17       8325.39        46.14 o                         
   3   3   6       6237.84       6281.97        45.20 o                         
   5   3   6       3963.19       4017.33        43.91 o                         
   7   3   6       2201.71       2196.08        42.01 o                         
   9   3   6       1122.16       1148.26        36.63 o                         
  11   3   6        541.25        561.32        43.54 o                         
   0   4   6       3479.74       3376.10        32.13 o                         
   2   4   6       3040.36       3032.50        25.04 o                         
   4   4   6       2121.52       2193.36        29.13 o                         
   6   4   6       1249.91       1276.07        25.17 o                         
   8   4   6        646.77        708.06        27.72 o                         
  10   4   6        306.37        311.62        29.13 o                         
   1   5   6       9325.79       9263.97        60.56 o                         
   3   5   6       7265.57       7308.34        53.44 o                         
   5   5   6       4652.51       4649.41        57.60 o                         
   7   5   6       2593.22       2527.07        39.47 o                         
   9   5   6       1326.32       1272.92        42.02 o                         
   0   6   6      15045.31      14798.25       113.65 o                         
   2   6   6      13283.46      13135.18        95.56 o                         
   4   6   6       9405.11       9433.43        81.26 o                         
   6   6   6       5651.16       5633.49        55.32 o                         
   8   6   6       3050.31       3075.29        59.86 o                         
  10   6   6       1535.10       1385.80        67.03 o                         
   1   7   6       5298.40       4972.72        46.78 o                         
   3   7   6       4264.30       4193.28        45.83 o                         
   5   7   6       2885.58       2852.42        39.64 o                         
   7   7   6       1722.69       1754.04        37.14 o                         
   9   7   6        940.59        903.32        41.19 o                         
   0   8   6      20353.14      19998.12       201.46 o                         
   2   8   6      18256.99      17795.56       144.81 o                         
   4   8   6      13424.59      13208.74       107.70 o                         
   6   8   6       8451.94       8128.10       100.01 o                         
   8   8   6       4772.47       4726.57        81.27 o                         
   1   9   6       7653.97       7154.63        69.59 o                         
   3   9   6       6302.14       6086.98        73.92 o                         
   5   9   6       4402.22       4335.37        59.37 o                         
   7   9   6       2711.51       2610.74        61.07 o                         
   9   9   6       1516.09       1431.03        64.32 o                         
   0  10   6       4030.39       3959.42        67.46 o                         
   2  10   6       3644.38       3636.73        57.79 o                         
   4  10   6       2723.60       2709.06        54.20 o                         
   6  10   6       1731.45       1732.34        41.73 o                         
   8  10   6        969.73        995.13        39.55 o                         
   1  11   6       2062.80       2011.28        36.13 o                         
   3  11   6       1730.36       1751.87        43.26 o                         
   5  11   6       1243.86       1161.15        39.24 o                         
   7  11   6        789.86        776.34        45.49 o                         
   0  12   6      34372.73      33762.68       340.65 o                         
   2  12   6      31460.57      31691.04       278.90 o                         
   4  12   6      24365.82      24731.60       225.22 o                         
   6  12   6      16365.64      16337.40       209.09 o                         
   1  13   6       1863.26       1876.17        44.29 o                         
   3  13   6       1583.57       1649.66        44.94 o                         
   5  13   6       1161.84       1079.45        36.78 o                         
   7  13   6        752.91        674.31        50.65 o                         
   0  14   6       6673.68       6743.08       132.23 o                         
   2  14   6       6154.31       6085.33        88.81 o                         
   4  14   6       4859.15       4885.45        81.31 o                         
   6  14   6       3339.27       3304.00        85.74 o                         
   1  15   6       1045.19       1055.37        37.17 o                         
   3  15   6        904.56        900.64        37.96 o                         
   5  15   6        684.08        633.90        40.16 o                         
   0  16   6      12335.06      12119.55       245.42 o                         
   2  16   6      11476.03      11218.60       177.75 o                         
   1   0   7      69117.25      69845.43      1246.41 o                         
   3   0   7      53164.86      52007.17       601.97 o                         
   5   0   7      33405.82      33216.62       314.12 o                         
   7   0   7      17982.20      18197.55       203.20 o                         
   9   0   7       8775.07       9118.56       181.44 o                         
  11   0   7       4038.53       4228.28       157.03 o                         
   0   1   7      17556.80      17505.83       137.56 o                         
   2   1   7      14815.15      14961.53        77.15 o                         
   4   1   7       9738.34       9795.09        68.05 o                         
   6   1   7       5567.89       5634.71        62.47 o                         
   8   1   7       2915.63       2885.32        58.76 o                         
  10   1   7       1438.50       1455.41        49.97 o                         
   1   2   7         96.75        165.36         4.86 o                         
   3   2   7         66.97        110.96         5.54 o                         
   5   2   7         36.20         87.38         9.23 o                         
   7   2   7         17.71          9.54         6.54 o                         
   9   2   7          8.69        -10.35        10.35 o                         
  11   2   7          4.23         -7.91        16.75 o                         
   0   3   7       9823.00       9695.50        70.08 o                         
   2   3   7       8533.82       8478.83        49.79 o                         
   4   3   7       5874.63       5917.34        58.09 o                         
   6   3   7       3429.07       3415.44        40.15 o                         
   8   3   7       1785.68       1873.32        47.16 o                         
  10   3   7        864.60        931.67        44.06 o                         
   1   4   7      47708.32      46787.03       346.44 o                         
   3   4   7      36942.52      36600.41       185.86 o                         
   5   4   7      23680.92      23713.44       170.72 o                         
   7   4   7      13290.64      13345.58       123.42 o                         
   9   4   7       6813.17       6659.88        97.20 o                         
   0   5   7      53624.79      52798.79       551.98 o                         
   2   5   7      47288.00      47383.78       423.48 o                         
   4   5   7      33317.19      33386.86       186.39 o                         
   6   5   7      19775.76      19964.26       162.24 o                         
   8   5   7      10456.71      10595.85       125.20 o                         
  10   5   7       5128.76       5301.25       155.87 o                         
   1   6   7       7250.41       7202.84        54.79 o                         
   3   6   7       5795.35       5809.41        56.81 o                         
   5   6   7       3853.05       3843.72        42.31 o                         
   7   6   7       2231.19       2303.91        48.09 o                         
   9   6   7       1171.51       1175.08        48.80 o                         
   0   7   7      16735.55      17088.11       154.41 o                         
   2   7   7      14959.49      15164.46       110.69 o                         
   4   7   7      10849.46      10961.67        90.80 o                         
   6   7   7       6638.85       6798.00        71.95 o                         
   8   7   7       3599.56       3528.33        67.91 o                         
  10   7   7       1793.65       1735.25        61.48 o                         
   1   8   7       1973.33       2171.56        32.50 o                         
   3   8   7       1597.94       1718.83        31.28 o                         
   5   8   7       1066.42       1122.75        22.87 o                         
   7   8   7        610.79        674.91        34.19 o                         
   9   8   7        315.11        260.88        24.50 o                         
   0   9   7      29281.15      28955.27       277.96 o                         
   2   9   7      26483.37      26391.17       196.29 o                         
   4   9   7      19890.03      19925.51       171.51 o                         
   6   9   7      12854.00      13244.80       150.64 o                         
   8   9   7       7418.35       7283.48       107.43 o                         
   1  10   7      16065.63      16303.01       152.28 o                         
   3  10   7      13269.59      13491.38       136.74 o                         
   5  10   7       9254.52       9427.40       111.88 o                         
   7  10   7       5641.15       5766.58        92.29 o                         
   0  11   7       1128.46       1231.47        34.31 o                         
   2  11   7       1029.22       1132.55        33.83 o                         
   4  11   7        788.41        811.51        29.66 o                         
   6  11   7        520.15        540.10        30.41 o                         
   8  11   7        304.38        271.23        24.30 o                         
   1  12   7         47.89         39.58         9.17 o                         
   3  12   7         38.31         38.48        10.31 o                         
   5  12   7         25.27         32.31        10.69 o                         
   7  12   7         14.45         38.14        16.43 o                         
   0  13   7        386.57        435.77        51.27 o                         
   2  13   7        354.54        401.27        25.99 o                         
   4  13   7        275.86        237.48        24.45 o                         
   6  13   7        185.93        161.28        21.28 o                         
   1  14   7      13499.96      13490.37       157.16 o                         
   3  14   7      11566.41      11650.47       135.69 o                         
   5  14   7       8587.30       8414.77       140.50 o                         
   0  15   7       3372.67       3376.53        90.20 o                         
   2  15   7       3129.12       3145.75        64.76 o                         
   4  15   7       2511.84       2580.68        79.88 o                         
   1  16   7        187.35        204.84        27.39 o                         
   0   0   8      52141.81      53458.74      1523.66 o                         
   2   0   8      45993.08      46592.83       439.29 o                         
   4   0   8      32362.58      32252.10       260.90 o                         
   6   0   8      18990.96      18954.56       202.83 o                         
   8   0   8       9853.52       9938.21       185.72 o                         
  10   0   8       4768.82       4706.97       136.61 o                         
   1   1   8       5747.07       5929.24        35.07 o                         
   3   1   8       4282.46       4365.70        34.03 o                         
   5   1   8       2651.34       2695.06        34.01 o                         
   7   1   8       1474.74       1500.94        32.22 o                         
   9   1   8        764.98        758.01        34.52 o                         
   0   2   8       1053.75       1119.13        15.95 o                         
   2   2   8        923.57        972.98        13.38 o                         
   4   2   8        647.87        654.09        15.51 o                         
   6   2   8        391.24        394.57        16.28 o                         
   8   2   8        217.88        228.38        18.80 o                         
  10   2   8        116.78        127.03        19.32 o                         
   1   3   8      21656.52      21292.00       106.01 o                         
   3   3   8      16965.42      16936.69       106.15 o                         
   5   3   8      10989.32      11103.08       107.92 o                         
   7   3   8       6192.27       6217.10        77.67 o                         
   9   3   8       3172.27       3270.77        65.02 o                         
   0   4   8      41106.48      40299.30       316.27 o                         
   2   4   8      36244.04      35630.80       190.77 o                         
   4   4   8      25762.44      25673.90       169.87 o                         
   6   4   8      15708.32      15723.98       127.18 o                         
   8   4   8       8642.44       8633.86       117.03 o                         
  10   4   8       4426.43       4452.14       103.45 o                         
   1   5   8      31843.89      31657.43       161.00 o                         
   3   5   8      25282.45      25575.97       150.63 o                         
   5   5   8      16469.41      16633.84       133.50 o                         
   7   5   8       9273.64       9411.61        94.66 o                         
   9   5   8       4753.68       4722.60        92.06 o                         
   0   6   8      11028.49      11079.53       102.08 o                         
   2   6   8       9873.41       9849.82        75.76 o                         
   4   6   8       7240.39       7282.07        72.77 o                         
   6   6   8       4557.61       4614.61        55.26 o                         
   8   6   8       2582.19       2523.60        60.26 o                         
  10   6   8       1356.37       1332.23        61.54 o                         
   1   7   8      28679.56      28722.64       177.82 o                         
   3   7   8      23219.66      23372.27       168.92 o                         
   5   7   8      15634.29      15692.94       116.59 o                         
   7   7   8       9139.88       9220.05       104.02 o                         
   9   7   8       4834.17       4841.15        91.35 o                         
   0   8   8       2134.70       2246.43        47.71 o                         
   2   8   8       1918.95       1957.50        31.04 o                         
   4   8   8       1411.84       1446.96        30.77 o                         
   6   8   8        883.99        831.27        31.38 o                         
   8   8   8        496.42        513.38        30.11 o                         
   1   9   8      21578.87      21470.64       169.74 o                         
   3   9   8      17802.04      17536.67       152.95 o                         
   5   9   8      12433.10      12499.22       134.03 o                         
   7   9   8       7623.01       7434.07       108.80 o                         
   9   9   8       4221.31       4114.57        92.86 o                         
   0  10   8      15203.37      15231.13       194.09 o                         
   2  10   8      13841.18      14048.57       125.69 o                         
   4  10   8      10566.93      10713.89       118.83 o                         
   6  10   8       6968.51       7064.86       102.64 o                         
   8  10   8       4102.70       3971.31       113.64 o                         
   1  11   8       4598.51       4549.49        56.98 o                         
   3  11   8       3852.94       3946.76        67.62 o                         
   5  11   8       2754.43       2770.31        60.81 o                         
   7  11   8       1726.42       1850.49        51.05 o                         
   0  12   8        165.29        162.88        22.21 o                         
   2  12   8        156.55        206.83        23.73 o                         
   4  12   8        133.59        155.78        17.00 o                         
   6  12   8        103.49        112.24        17.01 o                         
   1  13   8          7.62         14.39         8.45 o                         
   3  13   8          5.91         25.63        10.02 o                         
   5  13   8          3.71         28.05        12.47 o                         
   0  14   8      11038.51      11121.10       197.50 o                         
   2  14   8      10240.28      10232.43       131.88 o                         
   4  14   8       8222.92       8206.70       134.21 o                         
   1  15   8       1292.21       1403.39        45.07 o                         
   3  15   8       1115.38       1110.56        46.54 o                         
   0  16   8         18.40         20.11        21.25 o                         
   2  16   8         17.37        -14.15        14.15 o                         
   1   0   9      13241.96      13186.59        98.52 o                         
   3   0   9      10390.41      10377.93        92.67 o                         
   5   0   9       6615.56       6641.35        88.70 o                         
   7   0   9       3600.69       3521.14        70.36 o                         
   9   0   9       1777.62       1765.25        74.59 o                         
   0   1   9       2041.40       2118.96        25.20 o                         
   2   1   9       1815.33       1888.02        19.55 o                         
   4   1   9       1309.43       1351.75        18.78 o                         
   6   1   9        797.27        830.67        23.23 o                         
   8   1   9        426.62        466.13        25.57 o                         
  10   1   9        208.83        195.86        21.43 o                         
   1   2   9     108929.45     107307.98      1359.48 o                         
   3   2   9      85414.37      83065.41      1094.21 o                         
   5   2   9      55107.71      54548.93       371.52 o                         
   7   2   9      30912.27      31072.61       263.69 o                         
   9   2   9      15824.88      15754.12       182.04 o                         
   0   3   9        380.28        423.34        10.76 o                         
   2   3   9        360.93        420.62         9.19 o                         
   4   3   9        271.61        307.29        12.06 o                         
   6   3   9        143.78        157.58         9.79 o                         
   8   3   9         56.71         40.65        11.60 o                         
  10   3   9         19.12         13.94        14.98 o                         
   1   4   9       1019.29       1049.32        13.76 o                         
   3   4   9        807.01        847.74        15.95 o                         
   5   4   9        533.68        569.50        18.64 o                         
   7   4   9        310.52        300.31        18.94 o                         
   9   4   9        164.49        182.02        20.16 o                         
   0   5   9        133.27        162.09        16.35 o                         
   2   5   9        115.47        127.02         5.70 o                         
   4   5   9         90.33        110.01         8.47 o                         
   6   5   9         77.06         83.18        14.34 o                         
   8   5   9         64.66         60.48        16.51 o                         
  10   5   9         46.78         61.58        17.31 o                         
   1   6   9      14385.52      14426.04        86.39 o                         
   3   6   9      11623.88      11800.21        99.98 o                         
   5   6   9       7821.44       7997.05        82.74 o                         
   7   6   9       4585.68       4689.11        72.92 o                         
   9   6   9       2439.71       2400.10        58.19 o                         
   0   7   9       2003.35       2030.76        40.56 o                         
   2   7   9       1805.46       1811.59        31.67 o                         
   4   7   9       1333.66       1405.37        35.17 o                         
   6   7   9        831.11        846.00        28.15 o                         
   8   7   9        455.99        457.75        27.07 o                         
   1   8   9      21041.55      20943.99       146.61 o                         
   3   8   9      17290.64      17312.36       149.24 o                         
   5   8   9      11991.62      11885.56       115.30 o                         
   7   8   9       7291.10       7237.37        91.75 o                         
   9   8   9       4007.61       3702.94       110.04 o                         
   0   9   9        436.92        455.21        28.89 o                         
   2   9   9        400.32        440.95        19.75 o                         
   4   9   9        310.62        356.64        23.85 o                         
   6   9   9        208.45        188.84        18.19 o                         
   8   9   9        123.87        154.86        18.93 o                         
   1  10   9       1476.10       1473.52        26.65 o                         
   3  10   9       1219.15       1266.99        32.91 o                         
   5  10   9        849.89        867.36        37.63 o                         
   7  10   9        517.11        461.60        27.58 o                         
   0  11   9        529.98        526.13        33.99 o                         
   2  11   9        479.09        493.40        29.03 o                         
   4  11   9        357.31        304.54        25.15 o                         
   6  11   9        225.97        184.65        21.54 o                         
   1  12   9      30085.43      29879.92       283.96 o                         
   3  12   9      25492.31      25634.08       255.75 o                         
   5  12   9      18584.12      18762.10       199.39 o                         
   7  12   9      11915.12      11264.05       214.69 o                         
   0  13   9        140.08        160.29        23.31 o                         
   2  13   9        134.33        109.45        13.53 o                         
   4  13   9        117.92        125.86        17.06 o                         
   6  13   9         93.58         77.76        18.67 o                         
   1  14   9       4391.55       4406.11        80.02 o                         
   3  14   9       3775.80       3852.04        81.34 o                         
   5  14   9       2819.00       2836.39        76.08 o                         
   0  15   9        116.74        109.46        24.15 o                         
   2  15   9        107.22         95.02        16.60 o                         
   0   0  10      46105.91      45187.51       518.78 o                         
   2   0  10      41025.72      40460.61       303.60 o                         
   4   0  10      29553.99      29565.45       260.91 o                         
   6   0  10      18039.74      18125.01       195.70 o                         
   8   0  10       9804.36       9977.92       191.51 o                         
  10   0  10       4921.92       4955.52       175.31 o                         
   1   1  10       2209.17       2292.23        23.37 o                         
   3   1  10       1738.27       1769.81        23.07 o                         
   5   1  10       1139.18       1151.36        22.37 o                         
   7   1  10        662.15        676.20        23.49 o                         
   9   1  10        356.31        363.12        27.21 o                         
   0   2  10       3397.91       3361.71        45.23 o                         
   2   2  10       2992.40       2964.28        26.49 o                         
   4   2  10       2137.41       2197.53        29.40 o                         
   6   2  10       1331.56       1333.48        31.20 o                         
   8   2  10        754.24        740.01        30.21 o                         
  10   2  10        393.26        346.67        38.00 o                         
   1   3  10      41945.71      41852.59       258.26 o                         
   3   3  10      33521.29      33611.19       226.83 o                         
   5   3  10      22236.34      22224.26       167.01 o                         
   7   3  10      12880.93      12857.69       156.48 o                         
   9   3  10       6805.58       6729.92       105.84 o                         
   0   4  10       9842.82      10017.46        95.24 o                         
   2   4  10       8826.34       8901.57        65.79 o                         
   4   4  10       6349.65       6426.82        58.81 o                         
   6   4  10       3742.27       3783.26        48.05 o                         
   8   4  10       1917.39       2013.38        54.25 o                         
  10   4  10        905.89        902.11        47.14 o                         
   1   5  10       5123.67       5219.13        42.13 o                         
   3   5  10       4137.56       4174.15        38.82 o                         
   5   5  10       2758.87       2751.43        29.34 o                         
   7   5  10       1582.11       1586.06        36.11 o                         
   9   5  10        814.64        782.03        35.47 o                         
   0   6  10        262.39        290.20        19.66 o                         
   2   6  10        234.33        257.61        13.00 o                         
   4   6  10        162.93        180.55        12.89 o                         
   6   6  10         87.77        114.65        11.95 o                         
   8   6  10         39.45         74.01        13.08 o                         
   1   7  10      45630.94      45915.18       259.65 o                         
   3   7  10      37429.75      37684.62       264.87 o                         
   5   7  10      25861.34      26028.08       202.23 o                         
   7   7  10      15653.15      15501.38       151.18 o                         
   9   7  10       8576.48       8386.75       135.13 o                         
   0   8  10        989.94       1133.80        38.48 o                         
   2   8  10        901.53        963.60        18.53 o                         
   4   8  10        688.92        739.98        21.66 o                         
   6   8  10        454.90        418.46        22.21 o                         
   8   8  10        268.32        266.53        21.99 o                         
   1   9  10       2283.49       2337.04        33.81 o                         
   3   9  10       1888.89       1974.09        42.49 o                         
   5   9  10       1318.47       1361.81        35.82 o                         
   7   9  10        801.26        767.39        32.90 o                         
   0  10  10       9357.50       9294.47       133.55 o                         
   2  10  10       8556.05       8520.77       105.28 o                         
   4  10  10       6605.05       6513.48        93.71 o                         
   6  10  10       4413.04       4366.35        82.26 o                         
   8  10  10       2622.65       2625.38        77.78 o                         
   1  11  10      10035.23      10107.68       127.61 o                         
   3  11  10       8500.27       8882.97       123.29 o                         
   5  11  10       6199.30       6311.21        97.07 o                         
   7  11  10       3984.35       3838.05        87.89 o                         
   0  12  10       2875.59       2960.53        72.63 o                         
   2  12  10       2671.18       2667.68        59.50 o                         
   4  12  10       2152.64       2226.62        54.14 o                         
   6  12  10       1523.15       1570.76        51.67 o                         
   1  13  10       1578.85       1570.08        43.28 o                         
   3  13  10       1362.49       1381.09        46.95 o                         
   5  13  10       1025.58       1086.51        51.23 o                         
   0  14  10       5031.51       4951.93       113.46 o                         
   2  14  10       4650.84       4550.30        83.59 o                         
   4  14  10       3695.53       3813.64        84.62 o                         
   1  15  10         11.89          9.70        16.44 o                         
   1   0  11      20958.57      20750.20       194.87 o                         
   3   0  11      16751.57      16836.50       241.67 o                         
   5   0  11      11164.02      11124.69       122.11 o                         
   7   0  11       6528.90       6471.90       125.11 o                         
   9   0  11       3480.88       3530.24       106.41 o                         
   0   1  11      18874.16      19340.80       141.68 o                         
   2   1  11      16882.80      17181.96       109.01 o                         
   4   1  11      12269.81      12488.00        84.35 o                         
   6   1  11       7541.11       7536.69        88.77 o                         
   8   1  11       4124.27       4225.35        81.09 o                         
  10   1  11       2084.42       2022.19        66.00 o                         
   1   2  11        571.39        651.82        13.24 o                         
   3   2  11        465.32        533.60        11.43 o                         
   5   2  11        306.98        346.30        18.08 o                         
   7   2  11        169.12        171.46        14.46 o                         
   9   2  11         82.59         99.48        15.14 o                         
   0   3  11         32.95         72.59         9.46 o                         
   2   3  11         27.05         61.36         7.44 o                         
   4   3  11         13.73         34.31         5.43 o                         
   6   3  11          3.62         11.12         5.39 o                         
   8   3  11          0.69         12.08        11.86 o                         
   1   4  11       7332.96       7360.70        54.80 o                         
   3   4  11       5929.88       6042.75        55.60 o                         
   5   4  11       4012.75       4114.37        50.15 o                         
   7   4  11       2381.97       2435.77        49.61 o                         
   9   4  11       1287.42       1285.05        45.38 o                         
   0   5  11      73106.00      72102.34       865.75 o                         
   2   5  11      65951.37      66153.12       384.69 o                         
   4   5  11      49220.82      49572.45       310.67 o                         
   6   5  11      31564.95      31757.98       238.38 o                         
   8   5  11      18092.15      17902.40       198.06 o                         
   1   6  11       1247.91       1282.66        21.22 o                         
   3   6  11       1026.67       1055.17        27.12 o                         
   5   6  11        718.09        697.61        22.06 o                         
   7   6  11        444.63        431.91        20.81 o                         
   9   6  11        250.23        250.05        26.51 o                         
   0   7  11       6091.46       6261.16        86.26 o                         
   2   7  11       5510.91       5558.94        64.23 o                         
   4   7  11       4135.49       4191.78        62.10 o                         
   6   7  11       2659.32       2658.31        49.91 o                         
   8   7  11       1516.92       1529.06        44.05 o                         
   1   8  11        170.02        203.67        19.23 o                         
   3   8  11        145.61        159.47        14.15 o                         
   5   8  11        109.56        131.12        14.47 o                         
   7   8  11         73.86         61.66        11.91 o                         
   0   9  11      29393.81      29533.02       332.01 o                         
   2   9  11      26826.31      26887.39       215.28 o                         
   4   9  11      20608.68      20833.90       183.19 o                         
   6   9  11      13685.80      13829.22       156.49 o                         
   8   9  11       8089.07       8083.87       156.41 o                         
   1  10  11       6118.48       6252.51        83.77 o                         
   3  10  11       5176.19       5254.28        75.88 o                         
   5  10  11       3767.05       3751.90        73.33 o                         
   7  10  11       2413.94       2459.64        63.95 o                         
   0  11  11          0.43         12.25        10.74 o                         
   2  11  11          0.33         -6.94         6.94 o                         
   4  11  11          0.19         23.58        11.39 o                         
   6  11  11          0.27          3.52        15.10 o                         
   1  12  11        672.36        736.93        34.09 o                         
   3  12  11        570.95        556.13        31.76 o                         
   5  12  11        416.99        378.19        26.20 o                         
   0  13  11       4847.33       4997.60       111.62 o                         
   2  13  11       4511.65       4693.08        83.91 o                         
   4  13  11       3654.71       3757.71        85.71 o                         
   1  14  11       3437.37       3395.24        77.67 o                         
   3  14  11       2974.74       2783.33        73.98 o                         
   0  15  11       5052.75       5086.96       151.79 o                         
   0   0  12      50981.89      49833.48       519.23 o                         
   2   0  12      45783.74      44485.97       318.65 o                         
   4   0  12      33805.68      33403.56       293.99 o                         
   6   0  12      21413.00      21390.91       254.30 o                         
   8   0  12      12128.93      11997.83       195.15 o                         
   1   1  12       8052.04       8248.97        60.11 o                         
   3   1  12       6526.08       6659.39        53.97 o                         
   5   1  12       4400.72       4485.79        48.41 o                         
   7   1  12       2580.46       2644.09        52.33 o                         
   9   1  12       1373.50       1371.44        59.64 o                         
   0   2  12      23729.64      23918.77       194.51 o                         
   2   2  12      21346.90      21749.44       175.55 o                         
   4   2  12      15738.84      15831.39       120.07 o                         
   6   2  12       9849.02       9914.67        96.93 o                         
   8   2  12       5471.60       5441.02        96.08 o                         
   1   3  12      11891.90      12155.28        92.78 o                         
   3   3  12       9722.69       9720.85        73.74 o                         
   5   3  12       6674.29       6657.94        66.89 o                         
   7   3  12       4003.82       3929.30        66.20 o                         
   9   3  12       2174.17       2183.36        76.29 o                         
   0   4  12      11671.11      11512.33       127.87 o                         
   2   4  12      10503.83      10560.26        87.33 o                         
   4   4  12       7772.90       7903.22        69.57 o                         
   6   4  12       4909.51       5076.50        76.22 o                         
   8   4  12       2757.80       2806.75        63.81 o                         
   1   5  12       6230.44       6257.91        53.29 o                         
   3   5  12       5131.43       5149.71        51.55 o                         
   5   5  12       3571.25       3608.00        55.43 o                         
   7   5  12       2179.05       2135.15        47.28 o                         
   9   5  12       1201.51       1113.70        44.24 o                         
   0   6  12        211.99        230.94        13.94 o                         
   2   6  12        192.24        211.69        10.64 o                         
   4   6  12        144.38        172.07        15.33 o                         
   6   6  12         92.24         75.94        11.26 o                         
   8   6  12         52.37         30.19        13.85 o                         
   1   7  12       8211.02       8107.09        71.21 o                         
   3   7  12       6823.26       6970.40        84.12 o                         
   5   7  12       4812.27       4814.89        70.92 o                         
   7   7  12       2975.95       2945.84        59.03 o                         
   0   8  12        749.17        791.84        35.66 o                         
   2   8  12        675.72        655.37        20.85 o                         
   4   8  12        500.53        495.84        25.59 o                         
   6   8  12        313.78        296.19        20.33 o                         
   8   8  12        173.63        144.12        20.82 o                         
   1   9  12       1885.81       1905.74        39.98 o                         
   3   9  12       1582.73       1634.69        37.30 o                         
   5   9  12       1135.74       1079.20        38.87 o                         
   7   9  12        716.94        675.08        36.11 o                         
   0  10  12      11835.87      11949.52       159.06 o                         
   2  10  12      10900.99      11200.74       137.28 o                         
   4  10  12       8584.76       8503.54       101.21 o                         
   6  10  12       5891.22       5996.85        99.99 o                         
   1  11  12       4856.38       4931.63        76.65 o                         
   3  11  12       4142.97       4136.58        78.73 o                         
   5  11  12       3055.43       2960.47        66.35 o                         
   0  12  12      11205.80      11201.53       195.26 o                         
   2  12  12      10371.35      10378.88       147.93 o                         
   4  12  12       8272.62       8245.49       123.19 o                         
   1  13  12       1651.55       1713.61        46.66 o                         
   3  13  12       1428.57       1407.61        53.53 o                         
   0  14  12       9249.86       9144.89       211.77 o                         
   2  14  12       8598.70       8619.84       117.34 o                         
   1   0  13       4376.47       4422.56        53.99 o                         
   3   0  13       3533.86       3582.83        55.48 o                         
   5   0  13       2372.30       2446.58        49.67 o                         
   7   0  13       1383.35       1388.04        54.39 o                         
   9   0  13        727.15        570.14        58.58 o                         
   0   1  13       4436.40       4300.97        54.13 o                         
   2   1  13       4022.00       3894.14        39.80 o                         
   4   1  13       3051.63       3054.56        32.83 o                         
   6   1  13       2015.16       2008.44        47.27 o                         
   8   1  13       1199.69       1158.93        38.42 o                         
   1   2  13      16941.93      16748.55       137.70 o                         
   3   2  13      13894.63      13744.81       112.93 o                         
   5   2  13       9588.66       9648.57        89.34 o                         
   7   2  13       5792.26       5711.91        86.80 o                         
   9   2  13       3170.91       3228.27        86.73 o                         
   0   3  13      33770.71      33642.16       317.21 o                         
   2   3  13      30569.18      30766.42       198.72 o                         
   4   3  13      22995.03      23182.22       176.49 o                         
   6   3  13      14877.86      14896.65       132.34 o                         
   8   3  13       8591.88       8527.16       121.74 o                         
   1   4  13       1188.88       1192.28        22.45 o                         
   3   4  13        975.65       1025.32        21.72 o                         
   5   4  13        675.19        681.32        20.28 o                         
   7   4  13        407.46        403.70        24.50 o                         
   9   4  13        219.13        199.02        22.73 o                         
   0   5  13       1706.49       1698.46        37.60 o                         
   2   5  13       1545.42       1534.93        26.56 o                         
   4   5  13       1159.72       1152.40        26.57 o                         
   6   5  13        741.62        760.56        25.14 o                         
   8   5  13        418.32        383.35        26.85 o                         
   1   6  13       2122.00       2165.58        30.17 o                         
   3   6  13       1773.01       1831.26        33.61 o                         
   5   6  13       1263.13       1288.71        33.11 o                         
   7   6  13        792.59        772.69        31.69 o                         
   0   7  13      38607.23      39004.68       324.77 o                         
   2   7  13      35309.93      35425.41       264.78 o                         
   4   7  13      27301.67      27630.83       256.13 o                         
   6   7  13      18312.61      18199.78       183.35 o                         
   8   7  13      10946.57      10848.80       254.25 o                         
   1   8  13       2635.85       2702.35        44.32 o                         
   3   8  13       2228.78       2342.56        49.23 o                         
   5   8  13       1621.47       1689.33        43.89 o                         
   7   8  13       1040.88       1045.94        47.77 o                         
   0   9  13        279.84        344.80        27.04 o                         
   2   9  13        251.72        263.10        19.46 o                         
   4   9  13        184.77        171.33        16.05 o                         
   6   9  13        113.29         96.22        15.51 o                         
   1  10  13        551.52        597.40        26.92 o                         
   3  10  13        464.36        455.55        29.17 o                         
   5  10  13        334.00        285.26        22.36 o                         
   0  11  13       9484.33       9494.58       167.55 o                         
   2  11  13       8780.55       8899.12       110.95 o                         
   4  11  13       7011.16       7171.11       111.37 o                         
   1  12  13       5405.82       5413.18        84.06 o                         
   3  12  13       4654.27       4594.27        92.73 o                         
   0  13  13       1901.06       1894.21        86.43 o                         
   2  13  13       1769.30       1793.28        50.74 o                         
   1  14  13       1732.86       1700.88        52.57 o                         
   0   0  14          0.09         28.03         7.34 o                         
   2   0  14          0.07         13.95         8.72 o                         
   4   0  14          0.05         -5.80         5.80 o                         
   6   0  14          0.04         23.26        16.02 o                         
   8   0  14          0.05         20.47        16.03 o                         
   1   1  14      10084.57       9791.25        92.63 o                         
   3   1  14       8369.82       8160.96       102.02 o                         
   5   1  14       5896.27       5781.38        80.89 o                         
   7   1  14       3646.06       3620.18        74.98 o                         
   0   2  14      14826.33      15127.50       227.48 o                         
   2   2  14      13446.95      13425.93       108.87 o                         
   4   2  14      10161.37      10089.13        97.91 o                         
   6   2  14       6603.26       6695.53        95.93 o                         
   8   2  14       3819.32       3842.09        86.64 o                         
   1   3  14       1132.96       1088.06        23.91 o                         
   3   3  14        921.97        953.76        20.37 o                         
   5   3  14        626.11        570.76        24.96 o                         
   7   3  14        368.45        368.66        26.69 o                         
   0   4  14        852.22        802.56        28.74 o                         
   2   4  14        777.79        764.75        19.90 o                         
   4   4  14        598.26        589.04        18.65 o                         
   6   4  14        399.09        413.80        19.97 o                         
   8   4  14        238.02        232.32        25.86 o                         
   1   5  14      33718.43      34179.15       268.72 o                         
   3   5  14      28191.92      28665.33       239.49 o                         
   5   5  14      20104.67      20485.48       183.09 o                         
   7   5  14      12596.66      12275.65       173.39 o                         
   0   6  14       3321.55       3325.67        92.30 o                         
   2   6  14       3038.23       3018.17        43.56 o                         
   4   6  14       2348.76       2317.09        51.36 o                         
   6   6  14       1573.23       1538.29        39.42 o                         
   8   6  14        937.55        966.58        66.20 o                         
   1   7  14       5424.23       5287.65        65.16 o                         
   3   7  14       4538.18       4564.01        72.57 o                         
   5   7  14       3235.92       3248.62        64.55 o                         
   7   7  14       2020.08       2049.57        75.96 o                         
   0   8  14       5097.73       5112.44       113.23 o                         
   2   8  14       4679.64       4775.42        75.21 o                         
   4   8  14       3651.22       3743.26        70.47 o                         
   6   8  14       2472.24       2417.11        59.20 o                         
   1   9  14      20137.84      20105.03       185.82 o                         
   3   9  14      17161.58      17266.47       187.98 o                         
   5   9  14      12634.26      12612.35       179.97 o                         
   0  10  14         10.80         23.27        11.63 o                         
   2  10  14          9.99         10.05         9.17 o                         
   4  10  14          7.93          5.43        11.58 o                         
   6  10  14          5.44         13.36        16.11 o                         
   1  11  14        238.04        241.28        19.18 o                         
   3  11  14        201.29        194.50        21.01 o                         
   5  11  14        145.63         93.13        24.47 o                         
   0  12  14       5697.87       5813.11       128.01 o                         
   2  12  14       5292.50       5147.30        96.59 o                         
   4  12  14       4261.39       4394.39       111.34 o                         
   1  13  14       1566.34       1506.85        67.55 o                         
   1   0  15      49705.99      49463.29       634.08 o                         
   3   0  15      41319.95      41362.11       560.69 o                         
   5   0  15      29176.42      29146.86       319.93 o                         
   0   1  15        844.36        864.49        26.35 o                         
   2   1  15        769.60        810.75        20.26 o                         
   4   1  15        590.21        621.96        19.80 o                         
   6   1  15        392.28        394.46        23.94 o                         
   8   1  15        232.50        225.14        28.11 o                         
   1   2  15       4507.88       4462.60        50.09 o                         
   3   2  15       3769.05       3954.73        52.21 o                         
   5   2  15       2686.26       2662.76        48.04 o                         
   7   2  15       1677.12       1667.99        48.17 o                         
   0   3  15       1712.52       1710.72        45.76 o                         
   2   3  15       1563.80       1616.43        32.83 o                         
   4   3  15       1205.59       1232.12        27.48 o                         
   6   3  15        807.91        772.98        48.49 o                         
   8   3  15        484.37        401.96        27.26 o                         
   1   4  15      19150.68      19012.38       172.74 o                         
   3   4  15      15970.66      15918.10       165.11 o                         
   5   4  15      11333.65      11431.61       140.82 o                         
   7   4  15       7057.27       7034.37       114.20 o                         
   0   5  15        178.01        218.30        23.42 o                         
   2   5  15        164.42        228.91        14.20 o                         
   4   5  15        130.95        141.24        13.86 o                         
   6   5  15         92.14         81.34        16.56 o                         
   1   6  15       1213.24       1167.54        33.90 o                         
   3   6  15       1015.40       1051.49        29.88 o                         
   5   6  15        725.57        717.83        32.47 o                         
   7   6  15        456.43        416.62        36.46 o                         
   0   7  15       1875.39       1832.52        75.12 o                         
   2   7  15       1725.17       1763.31        43.89 o                         
   4   7  15       1354.56       1372.90        44.49 o                         
   6   7  15        926.55        856.49        43.60 o                         
   1   8  15        169.38        201.96        17.15 o                         
   3   8  15        144.25        195.15        18.87 o                         
   5   8  15        106.58        122.55        19.48 o                         
   0   9  15         33.25         39.44        11.79 o                         
   2   9  15         30.84         31.29        12.70 o                         
   4   9  15         24.75         15.69        12.02 o                         
   6   9  15         17.39         20.24        21.82 o                         
   1  10  15      14776.73      14876.05       188.75 o                         
   3  10  15      12689.96      12610.52       157.67 o                         
   5  10  15       9461.74       9350.64       153.39 o                         
   0  11  15       1139.11       1123.82        74.50 o                         
   2  11  15       1059.05       1077.59        49.33 o                         
   4  11  15        855.08        830.34        51.96 o                         
   1  12  15       3330.26       3277.06       104.91 o                         
   0   0  16         67.61         67.53        34.20 o                         
   2   0  16         60.37         68.67        13.21 o                         
   4   0  16         43.53         36.96        14.13 o                         
   6   0  16         26.12          2.79        16.31 o                         
   8   0  16         13.40         56.12        28.02 o                         
   1   1  16        794.08        802.84        24.00 o                         
   3   1  16        664.72        640.50        24.02 o                         
   5   1  16        475.70        463.81        20.68 o                         
   7   1  16        300.05        243.83        25.83 o                         
   0   2  16      23536.23      23020.79       479.81 o                         
   2   2  16      21551.14      21791.04       194.45 o                         
   4   2  16      16705.11      16921.19       155.65 o                         
   6   2  16      11226.33      11082.08       176.49 o                         
   1   3  16       3322.05       3340.18        58.43 o                         
   3   3  16       2765.33       2677.55        45.16 o                         
   5   3  16       1952.67       1944.03        51.10 o                         
   7   3  16       1204.19       1132.31        52.86 o                         
   0   4  16        331.00        357.80        29.22 o                         
   2   4  16        303.52        283.68        16.50 o                         
   4   4  16        235.93        220.97        17.38 o                         
   6   4  16        158.75        163.90        20.37 o                         
   1   5  16      12522.03      12477.37       157.05 o                         
   3   5  16      10642.21      10689.85       122.04 o                         
   5   5  16       7804.58       7742.95       116.48 o                         
   7   5  16       5044.54       5045.13       115.66 o                         
   0   6  16       6552.68       6376.47       122.34 o                         
   2   6  16       6033.32       6030.95        86.49 o                         
   4   6  16       4746.21       4597.52        76.65 o                         
   6   6  16       3251.45       3268.66       112.53 o                         
   1   7  16       7780.21       7939.14       115.51 o                         
   3   7  16       6615.55       6512.60       107.39 o                         
   5   7  16       4847.97       4623.90        98.15 o                         
   0   8  16       5885.25       5908.46       189.40 o                         
   2   8  16       5446.55       5504.36        98.92 o                         
   4   8  16       4344.42       4243.23        92.04 o                         
   1   9  16       4539.45       4693.07        97.82 o                         
   3   9  16       3896.34       3884.61        83.61 o                         
   5   9  16       2902.35       2717.17        85.43 o                         
   0  10  16        110.89        121.21        30.63 o                         
   2  10  16        103.57         96.05        19.02 o                         
   4  10  16         84.77         62.65        17.56 o                         
   1  11  16        703.84        664.04        48.04 o                         
   3  11  16        605.45        549.45        44.69 o                         
   1   0  17         21.44        240.92        77.19 o                         
   3   0  17         17.18         10.52        12.93 o                         
   5   0  17         11.65         22.96        16.93 o                         
   7   0  17          7.31        -19.60        34.07 o                         
   0   1  17         19.24         77.14        19.83 o                         
   2   1  17         18.24         29.33        14.22 o                         
   4   1  17         15.56         23.83        10.58 o                         
   6   1  17         11.94          4.61        11.49 o                         
   1   2  17      10327.64      10368.89       127.18 o                         
   3   2  17       8751.00       8845.45       120.41 o                         
   5   2  17       6387.60       6249.68        99.14 o                         
   7   2  17       4112.79       3830.50       100.17 o                         
   0   3  17      11671.94      11891.74       181.50 o                         
   2   3  17      10740.79      10897.38       130.64 o                         
   4   3  17       8437.93       8426.77       112.01 o                         
   6   3  17       5771.03       5914.38       124.73 o                         
   1   4  17       2249.66       2298.27        47.81 o                         
   3   4  17       1935.09       1974.19        44.94 o                         
   5   4  17       1451.10       1433.82        47.09 o                         
   0   5  17       5038.96       5033.46       109.53 o                         
   2   5  17       4636.81       4610.20        78.78 o                         
   4   5  17       3640.62       3563.41        68.91 o                         
   6   5  17       2484.98       2361.65        82.26 o                         
   1   6  17       3455.46       3430.25        66.19 o                         
   3   6  17       2967.30       2807.24        56.97 o                         
   5   6  17       2216.12       2174.75       139.09 o                         
   0   7  17      15398.97      15337.62       262.33 o                         
   2   7  17      14234.26      14057.17       154.58 o                         
   4   7  17      11313.23      11000.66       180.24 o                         
   1   8  17       3456.41       3360.00        75.17 o                         
   3   8  17       2970.85       2927.77        71.00 o                         
   5   8  17       2220.43       2056.38        92.96 o                         
   0   9  17       4297.31       4367.33       125.17 o                         
   2   9  17       3993.82       3952.87        88.31 o                         
   4   9  17       3220.61       3134.77        90.55 o                         
   1  10  17         48.50         52.94        19.01 o                         
   3  10  17         42.50         19.66        17.92 o                         
   0  11  17       4087.42       4313.70       260.52 o                         
   0   0  18      22019.24      22195.82       679.93 o                         
   2   0  18      20238.80      20424.38       312.34 o                         
   4   0  18      15840.17      16119.60       312.64 o                         
   6   0  18      10763.85      10570.78       243.02 o                         
   1   1  18       3811.09       3764.82        71.85 o                         
   3   1  18       3270.69       3250.17        58.36 o                         
   5   1  18       2438.42       2447.78        72.38 o                         
   0   2  18       4307.81       4342.00        98.69 o                         
   2   2  18       3977.62       3930.26        70.68 o                         
   4   2  18       3154.42       3072.28        61.66 o                         
   6   2  18       2186.20       2198.88        73.14 o                         
   1   3  18       1176.91       1141.15        34.55 o                         
   3   3  18       1005.67       1026.34        35.63 o                         
   5   3  18        744.38        760.12        53.13 o                         
   0   4  18      12930.33      12882.74       196.84 o                         
   2   4  18      11950.72      12106.76       142.18 o                         
   4   4  18       9495.12       9546.47       123.62 o                         
   6   4  18       6585.33       6489.59       152.21 o                         
   1   5  18       2682.23       2551.46        56.57 o                         
   3   5  18       2295.55       2208.79        58.08 o                         
   5   5  18       1702.49       1683.25        60.28 o                         
   0   6  18        557.24        506.90        61.23 o                         
   2   6  18        515.09        455.46        27.25 o                         
   4   6  18        409.12        396.61        36.82 o                         
   1   7  18        811.16        842.50        38.12 o                         
   3   7  18        705.17        667.20        46.64 o                         
   0   8  18        105.22        114.31        25.10 o                         
   2   8  18         99.52         38.56        27.53 o                         
   4   8  18         84.22         63.45        26.95 o                         
   1   9  18       3772.13       3744.73        99.87 o                         
   0  10  18       7508.46       7901.91       384.69 o                         
   1   0  19       1588.65       1692.56        70.70 o                         
   3   0  19       1343.98       1370.39        63.23 o                         
   5   0  19        974.15        954.83        82.34 o                         
   0   1  19       9952.89      10334.83       198.49 o                         
   2   1  19       9244.65       9522.41       132.90 o                         
   4   1  19       7449.09       7546.01       130.64 o                         
   1   2  19       7409.03       7305.65       106.45 o                         
   3   2  19       6370.12       6159.54       110.96 o                         
   5   2  19       4761.84       4764.24       113.58 o                         
   0   3  19         12.05         24.63        13.47 o                         
   2   3  19         11.65        -10.80        10.80 o                         
   4   3  19         10.55          0.31        13.56 o                         
   1   4  19        599.75        601.56        31.07 o                         
   3   4  19        513.31        505.82        31.95 o                         
   5   4  19        379.32        318.65        34.36 o                         
   0   5  19      15947.80      15834.68       255.46 o                         
   2   5  19      14796.74      14858.70       183.09 o                         
   4   5  19      11881.89      11545.91       202.30 o                         
   1   6  19       1047.75       1034.11        40.55 o                         
   3   6  19        908.58        878.60        42.16 o                         
   0   7  19        121.56         24.37        42.33 o                         
   2   7  19        110.21         46.32        18.02 o                         
   1   8  19       1321.58       1268.49        56.40 o                         
   0   0  20        248.44        402.35       146.58 o                         
   2   0  20        226.24        189.44        29.50 o                         
   4   0  20        172.49        127.77        33.70 o                         
   1   1  20        845.67        841.40        37.03 o                         
   3   1  20        726.63        662.74        41.21 o                         
   0   2  20       1396.04       1501.94        67.95 o                         
   2   2  20       1299.08       1404.82        43.36 o                         
   4   2  20       1051.06       1000.79        53.25 o                         
   1   3  20      12261.96      12133.94       159.42 o                         
   3   3  20      10572.86      10245.50       352.06 o                         
   0   4  20        486.42        477.18        45.93 o                         
   2   4  20        453.01        343.16        30.69 o                         
   4   4  20        367.41        347.67        34.78 o                         
   1   5  20       1053.09       1031.01        47.36 o                         
   3   5  20        908.44        944.37        45.31 o                         
   0   6  20          1.56         -3.25        22.86 o                         
   2   6  20          1.49         27.64        15.77 o                         
   1   7  20      15692.54      15147.40       254.20 o                         
   1   0  21       4301.65       4173.65       120.63 o                         
   3   0  21       3712.00       3387.39       122.76 o                         
   0   1  21       2126.68       2166.80        84.80 o                         
   2   1  21       1976.54       1962.08        60.79 o                         
   1   2  21      11398.60      11546.91       209.55 o                         
   3   2  21       9877.27       9662.04       203.04 o                         
   0   3  21       2079.27       2042.69       100.28 o                         
   2   3  21       1940.08       1985.41        74.22 o                         
   1   4  21        514.96        434.44        36.70 o                         
   0   5  21       4432.49       4376.79       151.88 o                         
                                                                                
